# Supplementary material for: ﻿Morphological and molecular data reveal Cerrenacaulinicystidiata sp. nov. and Polyporusminutissimus sp. nov. in Polyporales from Asia
Source: MycoKeys. 2024 Jun 13;106:1–21. doi: 10.3897/mycokeys.106.121840 (PMC11190571; doi:10.3897/mycokeys.106.121840)
Supplement: XML Treatment for Cerrena caulinicystidiata [file mycokeys.106.121840-treatment1.xml]

<!DOCTYPE tp:taxon-treatment
  PUBLIC "-//TaxonX//DTD Taxonomic Treatment Publishing DTD v0 20100105//EN" "tax-treatment-NSO.dtd">
<tp:taxon-treatment xmlns:tp="http://www.plazi.org/taxpub"><tp:treatment-meta><kwd-group><label>Taxon classification</label><kwd>
                <named-content content-type="kingdom">Fungi</named-content>
              </kwd><kwd>
                <named-content content-type="order">Polyporales</named-content>
              </kwd><kwd>
                <named-content content-type="family">Cerrenaceae</named-content>
              </kwd></kwd-group><mixed-citation publication-type="journal"><person-group><name><surname>Zheng</surname><given-names>Zi-Wei</given-names></name><name><surname>Zhang</surname><given-names>Qiu-Yue</given-names></name><name><surname>Zhang</surname><given-names>Li-Rong</given-names></name><name><surname>Yuan</surname><given-names>Hai-Sheng</given-names></name><name><surname>Wu</surname><given-names>Fang</given-names></name></person-group><article-title>﻿Morphological and molecular data reveal <italic><tp:taxon-name><tp:taxon-name-part taxon-name-part-type="genus" reg="Cerrena">Cerrena</tp:taxon-name-part><tp:taxon-name-part taxon-name-part-type="species" reg="caulinicystidiata">caulinicystidiata</tp:taxon-name-part></tp:taxon-name></italic> sp. nov. and <italic><tp:taxon-name><tp:taxon-name-part taxon-name-part-type="genus" reg="Polyporus">Polyporus</tp:taxon-name-part><tp:taxon-name-part taxon-name-part-type="species" reg="minutissimus">minutissimus</tp:taxon-name-part></tp:taxon-name></italic> sp. nov. in <tp:taxon-name><tp:taxon-name-part taxon-name-part-type="order">Polyporales</tp:taxon-name-part></tp:taxon-name> from Asia</article-title><source>MycoKeys</source><day>13</day><month>06</month><year>2024</year><volume>106</volume><fpage>1</fpage><lpage>21</lpage><pub-id pub-id-type="doi">10.3897/mycokeys.106.121840</pub-id></mixed-citation></tp:treatment-meta><tp:nomenclature><label>﻿</label><tp:taxon-name>
              <object-id xmlns:xlink="http://www.w3.org/1999/xlink" content-type="arpha" xlink:type="simple">161AF221-198F-5B22-A0A7-DA9653A2DC30</object-id>
              <tp:taxon-name-part taxon-name-part-type="genus" reg="Cerrena">Cerrena</tp:taxon-name-part>
              <tp:taxon-name-part taxon-name-part-type="species" reg="caulinicystidiata">caulinicystidiata</tp:taxon-name-part>
              <object-id xmlns:xlink="http://www.w3.org/1999/xlink" content-type="mycobank" xlink:type="simple">853719</object-id>
            </tp:taxon-name><tp:taxon-authority>T. Cao, F. Wu &amp; H.S. Yuan</tp:taxon-authority><tp:taxon-status xmlns:xlink="http://www.w3.org/1999/xlink" xlink:type="simple">sp. nov.</tp:taxon-status><xref ref-type="fig" rid="F3">Figs 3</xref><xref ref-type="fig" rid="F4">, 4</xref></tp:nomenclature><tp:treatment-sec sec-type="Holotype" id="SECID0E1AAK"><title>Holotype.</title><p>China • Zhejiang Province, Hangzhou, Xiaoshan District, Yangjingwu Forest Park; <named-content xmlns:xlink="http://www.w3.org/1999/xlink" content-type="dwc:verbatimCoordinates" xlink:type="simple"><named-content content-type="geo-json" specific-use="{&#34;type&#34;:&#34;Point&#34;,&#34;coordinates&#34;:[120.326389,30.066944]}" id="NCID0EDBAK" xlink:type="simple">30°4'1"N, 120°19'35"E</named-content></named-content>; 134 m a.s.l.; 27 Mar. 2023; on fallen angiosperm branch; F. Wu leg., Wu 661 (BJFC040654).</p></tp:treatment-sec><tp:treatment-sec sec-type="etymology" id="SECID0EIBAK"><title>Etymology.</title><p><italic>Caulinicystidiata</italic> (Lat.): Refers to the cystidia with a tapering base.</p></tp:treatment-sec><tp:treatment-sec sec-type="description" id="SECID0EQBAK"><title>Description.</title><p><bold><italic>Basidiocarps</italic>.</bold> Annual, resupinate, sometimes effused-reflexed, continuous, easily separable, without special odor or taste when fresh, corky when dry, up to 10 cm long, 3 cm wide and 0.5 mm thick. Pore surface greyish orange to brownish orange; pores irregular, 3–8 per mm, partly split up to 2 mm long; dissepiments thin. Sterile margin finely fimbriated. Subiculum very thin, yellowish white, ca. 0.5 mm thick, a very thin brownish red crust present in the bottom next to wood. Tubes concolorous with pore surface, corky, 0.5–1 mm long.</p><p><bold><italic>Hyphal structure</italic>.</bold> Hyphal system trimitic, generative hyphae with clamp connections; skeletal and binding hyphae <abbrev xmlns:xlink="http://www.w3.org/1999/xlink" xlink:title="Cotton Blue" id="ABBRID0ECCAK" xlink:type="simple">CB</abbrev>+, <abbrev xmlns:xlink="http://www.w3.org/1999/xlink" xlink:title="Melzer’s" id="ABBRID0EGCAK" xlink:type="simple">IKI</abbrev>–; tissues unchanged in <abbrev xmlns:xlink="http://www.w3.org/1999/xlink" xlink:title="5% potassium hydroxide" id="ABBRID0EKCAK" xlink:type="simple">KOH</abbrev>.</p><p><bold><italic>Subiculum</italic>.</bold> Generative hyphae thin- to slightly thick-walled, hyaline, clamped, frequently branched, 2–5 µm in diam; skeletal hyphae dominant, thick-walled to subsolid, unbranched, interwoven, 2.5–6 µm in diam; binding hyphae hyaline, thick-walled to subsolid, tortuose, moderately branched, 1.5–2.5 μm diam. The thin crust made up of subsolid, brownish and strongly agglutinated hyphae.</p><fig id="F3" position="float" orientation="portrait"><object-id xmlns:xlink="http://www.w3.org/1999/xlink" content-type="doi" xlink:type="simple">10.3897/mycokeys.106.121840.figure3</object-id><object-id xmlns:xlink="http://www.w3.org/1999/xlink" content-type="arpha" xlink:type="simple">82E54362-8526-5D87-96AB-0D6F2D7DF3E5</object-id><label>Figure 3.</label><caption><p>
                  Basidiocarps of <italic><tp:taxon-name><tp:taxon-name-part taxon-name-part-type="genus" reg="Cerrena">Cerrena</tp:taxon-name-part><tp:taxon-name-part taxon-name-part-type="species" reg="caulinicystidiata">caulinicystidiata</tp:taxon-name-part></tp:taxon-name></italic> (Holotype, Wu 661).</p></caption><graphic xmlns:xlink="http://www.w3.org/1999/xlink" xlink:href="mycokeys-106-001-g003.jpg" position="float" orientation="portrait" xlink:type="simple" id="oo_1068246.jpg"><uri content-type="original_file" xlink:type="simple">https://binary.pensoft.net/fig/1068246</uri></graphic></fig><p><bold><italic>Tubes</italic>.</bold> Generative hyphae infrequent, hyaline, thin- to slightly thick-walled, clamped, rarely branched, 2–3 µm diam; skeletal hyphae dominant, hyaline, thick-walled to subsolid, rarely branched, sometimes with septate, interwoven, 2–4 µm in diam; binding hyphae rare. Cystidia clavate to pyriform to ventricose, mostly thin-walled, occasionally thick-walled, smooth, 13–20 × 6–12 µm; encrusted cystidia numerous, clavate, originated from and tightly embedded in trama, 10–25 × 7–15 µm (with encrustation). Basidia short clavate, with four sterigmata and a basal clamp, 8–11 × 4–5 µm, basidioles in shape similar to basidia, but slightly smaller.</p><fig id="F4" position="float" orientation="portrait"><object-id xmlns:xlink="http://www.w3.org/1999/xlink" content-type="doi" xlink:type="simple">10.3897/mycokeys.106.121840.figure4</object-id><object-id xmlns:xlink="http://www.w3.org/1999/xlink" content-type="arpha" xlink:type="simple">53714744-163F-5152-9289-FB227ECC3320</object-id><label>Figure 4.</label><caption><p>Microscopic structures of <italic><tp:taxon-name><tp:taxon-name-part taxon-name-part-type="genus" reg="Cerrena">Cerrena</tp:taxon-name-part><tp:taxon-name-part taxon-name-part-type="species" reg="caulinicystidiata">caulinicystidiata</tp:taxon-name-part></tp:taxon-name></italic> (Wu 661) <bold>a</bold> basidiospores <bold>b</bold> basidia and basidioles <bold>c</bold> cystidia <bold>d</bold> encrusted cystidia <bold>e</bold> hyphae from subiculum <bold>f</bold> hyphae from trama.</p></caption><graphic xmlns:xlink="http://www.w3.org/1999/xlink" xlink:href="mycokeys-106-001-g004.jpg" position="float" orientation="portrait" xlink:type="simple" id="oo_1068247.jpg"><uri content-type="original_file" xlink:type="simple">https://binary.pensoft.net/fig/1068247</uri></graphic></fig><p><bold><italic>Basidiospores</italic>.</bold> Basidiospores broadly-ellipsoid to ovoid, hyaline, thin-walled, smooth, <abbrev xmlns:xlink="http://www.w3.org/1999/xlink" xlink:title="Cotton Blue" id="ABBRID0E6EAK" xlink:type="simple">CB</abbrev>–, <abbrev xmlns:xlink="http://www.w3.org/1999/xlink" xlink:title="Melzer’s" id="ABBRID0EDFAK" xlink:type="simple">IKI</abbrev>–, (3–)3.2–4.5(–4.8) × (2.5–)2.8–3.5(–3.9) µm, L = 3.94 µm, W = 2.84 µm, Q = 1.38–1.44 (n = 60/2).</p></tp:treatment-sec><tp:treatment-sec sec-type="material" id="SECID0EHFAK"><title>Additional specimens examined</title><p><bold>(paratypes).</bold> Vietnam • Lam dong Province (Lat.), Lac Duong District, Bidoup Nui Ba National Park; <named-content xmlns:xlink="http://www.w3.org/1999/xlink" content-type="dwc:verbatimCoordinates" xlink:type="simple"><named-content content-type="geo-json" specific-use="{&#34;type&#34;:&#34;Point&#34;,&#34;coordinates&#34;:[108.678056,12.185556]}" id="NCID0ESFAK" xlink:type="simple">12°11'8"N, 108°40'41"E</named-content></named-content>; 1495 m a.s.l.; 15 Oct. 2017; on fallen angiosperm branch; H.S. Yuan leg., Yuan 12666 (<named-content xmlns:xlink="http://www.w3.org/1999/xlink" content-type="dwc:institutional_code" xlink:title="Institute of Applied Ecology of the Chinese Academy of Sciences" xlink:href="http://grbio.org/institution/chinese-academy-sciences" xlink:type="simple">IFP</named-content> 019379), Yuan 12664 (<named-content xmlns:xlink="http://www.w3.org/1999/xlink" content-type="dwc:institutional_code" xlink:title="Institute of Applied Ecology of the Chinese Academy of Sciences" xlink:href="http://grbio.org/institution/chinese-academy-sciences" xlink:type="simple">IFP</named-content> 019378).</p></tp:treatment-sec></tp:taxon-treatment>
