# Supplementary material for: ﻿Morphological and molecular data reveal Cerrenacaulinicystidiata sp. nov. and Polyporusminutissimus sp. nov. in Polyporales from Asia
Source: MycoKeys. 2024 Jun 13;106:1–21. doi: 10.3897/mycokeys.106.121840 (PMC11190571; doi:10.3897/mycokeys.106.121840)
Supplement: XML Treatment for Polyporus minutissimus [file mycokeys.106.121840-treatment2.xml]

<!DOCTYPE tp:taxon-treatment
  PUBLIC "-//TaxonX//DTD Taxonomic Treatment Publishing DTD v0 20100105//EN" "tax-treatment-NSO.dtd">
<tp:taxon-treatment xmlns:tp="http://www.plazi.org/taxpub"><tp:treatment-meta><kwd-group><label>Taxon classification</label><kwd>
                <named-content content-type="kingdom">Fungi</named-content>
              </kwd><kwd>
                <named-content content-type="order">Polyporales</named-content>
              </kwd><kwd>
                <named-content content-type="family">Polyporaceae</named-content>
              </kwd></kwd-group><mixed-citation publication-type="journal"><person-group><name><surname>Zheng</surname><given-names>Zi-Wei</given-names></name><name><surname>Zhang</surname><given-names>Qiu-Yue</given-names></name><name><surname>Zhang</surname><given-names>Li-Rong</given-names></name><name><surname>Yuan</surname><given-names>Hai-Sheng</given-names></name><name><surname>Wu</surname><given-names>Fang</given-names></name></person-group><article-title>﻿Morphological and molecular data reveal <italic><tp:taxon-name><tp:taxon-name-part taxon-name-part-type="genus" reg="Cerrena">Cerrena</tp:taxon-name-part><tp:taxon-name-part taxon-name-part-type="species" reg="caulinicystidiata">caulinicystidiata</tp:taxon-name-part></tp:taxon-name></italic> sp. nov. and <italic><tp:taxon-name><tp:taxon-name-part taxon-name-part-type="genus" reg="Polyporus">Polyporus</tp:taxon-name-part><tp:taxon-name-part taxon-name-part-type="species" reg="minutissimus">minutissimus</tp:taxon-name-part></tp:taxon-name></italic> sp. nov. in <tp:taxon-name><tp:taxon-name-part taxon-name-part-type="order">Polyporales</tp:taxon-name-part></tp:taxon-name> from Asia</article-title><source>MycoKeys</source><day>13</day><month>06</month><year>2024</year><volume>106</volume><fpage>1</fpage><lpage>21</lpage><pub-id pub-id-type="doi">10.3897/mycokeys.106.121840</pub-id></mixed-citation></tp:treatment-meta><tp:nomenclature><label>﻿</label><tp:taxon-name>
              <object-id xmlns:xlink="http://www.w3.org/1999/xlink" content-type="arpha" xlink:type="simple">3C5B563B-D60C-5F05-A739-E3B1EC5F46A6</object-id>
              <tp:taxon-name-part taxon-name-part-type="genus" reg="Polyporus">Polyporus</tp:taxon-name-part>
              <tp:taxon-name-part taxon-name-part-type="species" reg="minutissimus">minutissimus</tp:taxon-name-part>
              <object-id xmlns:xlink="http://www.w3.org/1999/xlink" content-type="mycobank" xlink:type="simple">853720</object-id>
            </tp:taxon-name><tp:taxon-authority>Q.Y. Zhang, Z.W. Zheng &amp; F. Wu</tp:taxon-authority><tp:taxon-status xmlns:xlink="http://www.w3.org/1999/xlink" xlink:type="simple">sp. nov.</tp:taxon-status><xref ref-type="fig" rid="F5">Figs 5</xref><xref ref-type="fig" rid="F6">, 6</xref></tp:nomenclature><tp:treatment-sec sec-type="Holotype" id="SECID0ETHAK"><title>Holotype.</title><p>China • Zhejiang Province, Hangzhou, Yuhang District, Luniao Town; <named-content xmlns:xlink="http://www.w3.org/1999/xlink" content-type="dwc:verbatimCoordinates" xlink:type="simple"><named-content content-type="geo-json" specific-use="{&#34;type&#34;:&#34;Point&#34;,&#34;coordinates&#34;:[119.710556,30.430556]}" id="NCID0E3HAK" xlink:type="simple">30°25'50"N, 119°42'38"E</named-content></named-content>; 158.47 m a.s.l.; 9 Jun. 2023; on ground of Bamboo forest; F. Wu leg., Wu 971 (BJFC040963, holotype).</p></tp:treatment-sec><tp:treatment-sec sec-type="etymology" id="SECID0EBIAK"><title>Etymology.</title><p><italic>Minutissimus</italic> (Lat.): Referring to the species having tiny basidiocarps.</p></tp:treatment-sec><tp:treatment-sec sec-type="description" id="SECID0EJIAK"><title>Description.</title><p><bold><italic>Basidiocarps</italic>.</bold> Annual, centrally stipitate, solitary, fleshy to soft leathery when fresh, becoming fragile when dry. Pilei flat with a depressed center or infundibuliform, up to 1.5 cm in diam and 0.5–1 mm thick. Pileal surface cream to buff yellow when dry, glabrous, occasionally zonate and with radially aligned stripes; margin sharp, incurved upon drying. Pore surface cream when dry; pores angular, 6–9 per mm; dissepiments thin, entire. Context buff cream to pale neutral when dry, fragile upon drying, up to 0.5 mm thick. Tubes white to cream when dry, decurrent, up to 0.5 mm thick. Stipe dark violet, glabrous, 0.3–0.5 cm long and 1–2 mm in diam.</p><fig id="F5" position="float" orientation="portrait"><object-id xmlns:xlink="http://www.w3.org/1999/xlink" content-type="doi" xlink:type="simple">10.3897/mycokeys.106.121840.figure5</object-id><object-id xmlns:xlink="http://www.w3.org/1999/xlink" content-type="arpha" xlink:type="simple">01CDA3F5-F9B3-5C49-AB8C-5C83D9F32E51</object-id><label>Figure 5.</label><caption><p>
                  Basidiocarps of <italic><tp:taxon-name><tp:taxon-name-part taxon-name-part-type="genus" reg="Polyporus">Polyporus</tp:taxon-name-part><tp:taxon-name-part taxon-name-part-type="species" reg="minutissimus">minutissimus</tp:taxon-name-part></tp:taxon-name></italic> (Holotype, Wu 971).</p></caption><graphic xmlns:xlink="http://www.w3.org/1999/xlink" xlink:href="mycokeys-106-001-g005.jpg" position="float" orientation="portrait" xlink:type="simple" id="oo_1068248.jpg"><uri content-type="original_file" xlink:type="simple">https://binary.pensoft.net/fig/1068248</uri></graphic></fig><p><bold><italic>Hyphal structure</italic>.</bold> Hyphal system dimitic; generative hyphae bearing clamp connections, thin-walled, hyaline; skeleton-binding hyphae thick-walled with a wide lumen, with arboriform branches, <abbrev xmlns:xlink="http://www.w3.org/1999/xlink" xlink:title="Melzer’s" id="ABBRID0ETJAK" xlink:type="simple">IKI</abbrev>–, <abbrev xmlns:xlink="http://www.w3.org/1999/xlink" xlink:title="Cotton Blue" id="ABBRID0EXJAK" xlink:type="simple">CB</abbrev>+; tissue unchanged in <abbrev xmlns:xlink="http://www.w3.org/1999/xlink" xlink:title="5% potassium hydroxide" id="ABBRID0E2JAK" xlink:type="simple">KOH</abbrev>.</p><p><bold><italic>Context</italic>.</bold> Generative hyphae frequent, colorless, thin-walled, 2.5–4 μm in diam; skeleto-binding hyphae dominant, colorless, thick-walled with a wide lumen, moderately branched, strongly interwoven, 2–4.5 μm diam.</p><fig id="F6" position="float" orientation="portrait"><object-id xmlns:xlink="http://www.w3.org/1999/xlink" content-type="doi" xlink:type="simple">10.3897/mycokeys.106.121840.figure6</object-id><object-id xmlns:xlink="http://www.w3.org/1999/xlink" content-type="arpha" xlink:type="simple">49A1368F-2BEF-57C6-A02D-210E4E860CD3</object-id><label>Figure 6.</label><caption><p>Microscopic structures of <italic><tp:taxon-name><tp:taxon-name-part taxon-name-part-type="genus" reg="Polyporus">Polyporus</tp:taxon-name-part><tp:taxon-name-part taxon-name-part-type="species" reg="minutissimus">minutissimus</tp:taxon-name-part></tp:taxon-name></italic> (Wu970/Wu 971) <bold>a</bold> basidiospores <bold>b</bold> basidia and basidioles <bold>c</bold> hyphae from trama.</p></caption><graphic xmlns:xlink="http://www.w3.org/1999/xlink" xlink:href="mycokeys-106-001-g006.jpg" position="float" orientation="portrait" xlink:type="simple" id="oo_1068249.jpg"><uri content-type="original_file" xlink:type="simple">https://binary.pensoft.net/fig/1068249</uri></graphic></fig><p><bold><italic>Tubes</italic>.</bold> Generative hyphae frequent, colorless, thin-walled, 2–3 μm in diam; skeleto-binding hyphae dominant, colorless, thick-walled with a wide lumen, moderately branched, interwoven, 1–3 μm in diam. Cystidia and cystidioles absent. Basidia clavate, with four sterigmata and a basal clamp connection, 22–28 × 7–9 μm; basidioles in shape similar to basidia, but slightly smaller.</p><p><bold><italic>Stipe</italic>.</bold> Generative hyphae frequent, colorless, thin-walled, rarely branched, 3–4 μm in diam; skeleto-binding hyphae dominant, colorless, thick-walled with a wide lumen, moderately branched, interwoven, 1.5–4 μm in diam.</p><p><bold><italic>Basidiospores</italic>.</bold> Basidiospores cylindrical to oblong, colorless, thin-walled, smooth, <abbrev xmlns:xlink="http://www.w3.org/1999/xlink" xlink:title="Melzer’s" id="ABBRID0EZLAK" xlink:type="simple">IKI</abbrev>–, <abbrev xmlns:xlink="http://www.w3.org/1999/xlink" xlink:title="Cotton Blue" id="ABBRID0E4LAK" xlink:type="simple">CB</abbrev>–, 5–9.2(–10) × (2–)2.2–4(–4.2) μm, L = 7.30 μm, W = 3.23 μm, Q = 2.25–2.27 (n = 60/2).</p></tp:treatment-sec><tp:treatment-sec sec-type="Additional specimen examined" id="SECID0EBMAK"><title>Additional specimen examined</title><p><bold>(paratype).</bold> China • Zhejiang Province, Hangzhou, Yuhang District, Luniao Town; <named-content xmlns:xlink="http://www.w3.org/1999/xlink" content-type="dwc:verbatimCoordinates" xlink:type="simple"><named-content content-type="geo-json" specific-use="{&#34;type&#34;:&#34;Point&#34;,&#34;coordinates&#34;:[119.710556,30.430556]}" id="NCID0EMMAK" xlink:type="simple">30°25'50"N, 119°42'38"E</named-content></named-content>; 155.11 m a.s.l; on ground of bamboo forest, 9 Jun. 2023; F. Wu leg., Wu 970 (BJFC040962).</p></tp:treatment-sec></tp:taxon-treatment>
