# Supplementary material for: ﻿Morphological and molecular data reveal Cerrenacaulinicystidiata sp. nov. and Polyporusminutissimus sp. nov. in Polyporales from Asia
Source: MycoKeys. 2024 Jun 13;106:1–21. doi: 10.3897/mycokeys.106.121840 (PMC11190571; doi:10.3897/mycokeys.106.121840)
Supplement: Supplementary material 1 — 31102 Treebase [file mycokeys-106-001-s001.nxs]

#NEXUS
[written Wed Feb 28 20:07:33 CST 2024 by Mesquite  version 3.04 (build 725) at ???/172.23.202.131]

BEGIN TAXA;
	TITLE Taxa;
	DIMENSIONS NTAX=21;
	TAXLABELS
		Abortiporus_biennis_FD_319 Antrodiella_aurantilaeta_Yuan_20 Antrodiella_aurantilaeta_Yuan_5956 Cabalodontia_queletii_FCUC_722 Cerrena_albocinnamomea_Dai12892 Cerrena_albocinnamomea_Dai12955 Cerrena_caulinucystidiata_Wu_661 Cerrena_caulinucystidiata_Yuan12664 Cerrena_caulinucystidiata_Yuan12666 Cerrena_unicolor_Larsson_3115 Cerrena_zonata_Dai_7359 Cerrena_zonata_Dai_7821 Grifola_frondosa_ShIhAlDuLo_IRAQ_1 Grifola_sordulenta_AFTOL_ID_562 Irpiciporus_litschaueri_Yuan_1099 Meripilus_giganteus_FP_135344 Podoscypha_venustula_LR_40821 Rigidoporus_sanguinolentus_KHL_11913 Sarcodontia_delectans_HHB_10489_Sp Sarcodontia_pachyodon_AFTOL_ID_705 Trametopsis_brasiliensis_X203 
	;

END;


BEGIN CHARACTERS;
	TITLE  Character_Matrix;
	DIMENSIONS  NCHAR=1883;
	FORMAT DATATYPE = DNA GAP = - MISSING = ?;
	MATRIX
	Abortiporus_biennis_FD_319            CTGAATTT---TTAATGCCTTGGTTGTTGCTGGCCTTTT----ATTAGGCATGTGCACGCCTCGGTTATTTCCAAATTCTTTACACCTCTGTGCACTTTACATGGATTTTTATATTTTCTTATTGATGGACGTTCGAGCTTGCCACCGCGAGTTTGACGAAAGTCAATTGAAGATTTAAAGTCTGTGGTTTACA--CATTTATACGC---TTCAGTT--TAAAGAATGTAATACTCGCG-----TTTA-ACGCAATTAA-ATAATACAACTTTCAGCAACGGATCTCTTGGCTCTCGCATCGATGAAGAACGC-AGCGAAATGCGATAAGTAATGTGAATTGCAGAATTCAGTGAATCATCGAATCTTTGAACGCACCTTGCGCTCCTTGGTATTCCGAGGAGCATGCCTGTTTGAGTGTCATGGTTCTCTCAACTTTTGTTGTCA-----GAATTGGAC-TTGGAGGTA-TGCCGGTGTTTTAAT-CAACATCAGCTCCTCTGAAATGTATTAGTGTGAATGTGTTGCA--CATTTTTCAGTGTGATAATTATCT---GCGCTGTA-GATGTTGTAACAAAATTTATAGTTCATGCTTCTAACCGTCTGTAACTGCGAGTGAAGCGGGAAAAGCTCAAATTTAAAATCTGGCAGTCTTTGGCTGTCCGAGTTGTAGTCTGGAGAAGTGCTTTCCGCGCTGGACCGTGTACAAGTCTCTTGGAATAGAGCGTCATAGAGGGTGAGAATCCCGTCTTTGACACGGACTACCAGTGCTTTGTGATGCGCTCTCAAAGAGTCGAGTTGTTTGGGAATGCAGCTCAAAATGGGTGGTAAATTCCATCTAAAGCTAAATATTGGCGAGAGACCGATAGCGAACAAGTACCGTGAGGGAAAGATGAAAAGCACTTTGGAAAGAGAGTTAAACAGTACGTGAAATTGCTGAAAGGGAAACGCTTGAAGTCAGTCACGTTGGTC-AGAACTCAGCCTGGCT-TTTGCTTGGTGCATTTTCTGA-TTAACGGGCCAGCATCAATTTTGACCATTGGAAAAATT-CTTTGGGAATGTGGCTCCTCCGGGAGTGTTATAGCCCAAGGTTGTATACAGTGGTTGGGATTGAGGAACTCAGCACGCCTTTATGGTCGGGGTTCGCCCACGCTCGTGCTTAGGATGCTGGCGTAATGGCTTTAAACGACCCGTCTTGAAACACGGACCAAGGAGTCTAACATGCCTGCGAGTGTTTGGGTGG-AAAACCCGAGCGCGTAATGAAAGTGAAAGTTGGGATCTCTGTCGTGGAGAGCACCGACGCCCATACCAGACCTTCTGTGACGGATATGCGGTTGAGCATGTATGTTGGGACCCGAAAGATGGTGAACTATGCCTGAATAGGGTGAAGCCAGAGGAAACTCTGGTGGAGGCTCGTAGCGATTCTGACGTGCAAATCGATCGTCAAATTTGGGTATAGGGGCGAAAGACTAATCGAACCATCTAGTAGCTGGTTCCTGCCGAAGTTTCCCTCAGGATAGCAGAAACTCATTTCAGATTTATGTGGTAAAGCGAATGATTAGAGGCCTTGGGGTTGAAACAA-CCTTAACCTATTCTCAAACTTTAAATATGTAAGAACGAGCC-GT-CACTTGATTGGACCGCTCGGCGATTGAGAGTTTCTAGTGGGCCATTTTTGGTAAGCAGAACTGGCGATGCGGGATGAACCGAACGCGAGGTTAAGGTGCCGGAATTCACGCTCATCAGACACCACAAAAGGTGTTAGTTCATCTAGACAGCAGGAC-GGTGGCCATGGAAGTCGGAATCCGCTAAGGAGTGTGTAACAACTCACCTGCCGAATGAACTAGCCCTGAAAATGGATGGCGCTCAAGCGTGA
	Antrodiella_aurantilaeta_Yuan_20      TCGAGTT------CTGAAACGGGTTGTAGCTGGCCTTA------CGGGGCATGTGCACACTCGGCTCATCCAC--------TCTACCCCTGTGCACTCTTTGTAGGTTGGC-----CTCTGA------------GCCCTTTG------------------------------GGTTTGGGGGTCTTCCTATGTCA-CTCACAAACTC---TTAAAGT--ATAAGAATGT--CATCTGCGA----TAAT-ACGCATC-----ATATACAACTTTTAGCAACGGATCTCTTGGCTCTCGCATCGATGAAGAACGC-AGCGAAATGCGATAAGTAATGTGAATTGCAGAATTCAGTGAATCATCGAATCTTTGAACGCACCTTGCGCTCCTTGGTATTCCGAGGAGCATGCCTGTTTGAGTGTCATGGCCCACATGTCCTT-GTGGCAATTGTGGGCTTGGAC-TTGGAGGTC-TATGCTGGCTCATTA-TTGGGTCGGCTCCTCTTGAATGCATTAGCTTGATTCCCTGCGGATCGGCTCTCGGTGTGATAATTGTCT---ACGCCGTG-ACCGTGAAGC--------GTTTGGCAAGCTTCCAACCGTCC--------------------------------------------------------------------------------------------------------------------------------------------------------------------------------------------------------------------------------------------------------------------------------------------------------------------------------------------------------------------------------------------------------------------------------------------------------------------------------------------------------------------------------------------------------------------------------------------------------------------------------------------------------------------------------------------------------------------------------------------------------------------------------------------------------------------------------------------------------------------------------------------------------------------------------------------------------------------------------------------------------------------------------------------------------------------------------------------------------------------------------------------------------------------------------------------------------------------------------------------------------------------------------------------------------------------------
	Antrodiella_aurantilaeta_Yuan_5956    TCGAGTT------CTGAAACGGGTTGTAGCTGGCCTTA------CGGGGCATGTGCACACTCGGCTCATCCAC--------TCTACCCCTGTGCACTCTTTGTAGGTTGGC-----CTCTGA------------GCCCTTTG------------------------------GGTTTGGGGGTCTTCCTATGTCA-CTCACAAACTC---TTAAAGT--AAAAGAATGT--CATCTGCGA----TAAT-ACGCATC-----ATATACAACTTTTAGCAACGGATCTCTTGGCTCTCGCATCGATGAAGAACGC-AGCGAAATGCGATAAGTAATGTGAATTGCAGAATTCAGTGAATCATCGAATCTTTGAACGCACCTTGCGCTCCTTGGTATTCCGAGGAGCATGCCTGTTTGAGTGTCGTGGCCCACTTGTCCTT-GTGGCAATTGTGGGCTTGGAC-TTGGAGGTC-TATGCTGGCTCATTA-TTGGGTCGGCTCCTCTTGAATGCATTAGCTTGATTCCCTGCGGATCGGCTCTCGGTGTGATAATTGTCT---ACGCCGTG-ACCGTGAAGC--------GTTTGGCAAGCTTCCAACCGTCCGTAACTGCGAGTGAAGCGGGAAAAGCTCAAATTTAAAATCTGGCGGTCTTTGGCCGTCCGAGTTGTAGTCTGGAGAAGTGTTTTCTGCGCTGGACCGTGTACAAGTCCCTTGGAACAGGGCGTCATAGAGGGTGAGAATCCCGTCTTTGACATGGACTACCAGTGCTTTACGATGCGCTCTCAAAGAGTCGAGTTGTTTGGGAATGCAGCTCAAAATGGGTGGTAAATTCCATCTAAAGCTAAATATTGGCGAGAGACCGATAGCGAACAAGTACCGTGAGGGAAAGATGAAAAGCACTTTGGAAAGAGAGTTAAACAGTACGTGAAATTGCTAAAAGGGAAACGCTTGAAGTCAGTCGCGTTGGCC-GGAACTCAGCCTTGCC-TTGGCTTGGTGCACTTTCCGG-TTGACGGGCCAGCATCGATTTTGACCGTTGGATAAAGG-TTTGGGGAATGTGGCACCTTCGGGTGTGTTATAGCCTCTTGCCACATGCAACGGTTGGGATCGAGGAACTCAGCACACCTTTATGGTCGGGGTTCGCCCACGCTTGTGCTTAGGATGCTGGCGTAATGGCTTTAAACGACCCGTCTTGAAACACGGACCAAGGAGTCTAACATGCCCGCGAGTGTTTGGGTGG-AAAACCCGAGCGCGTAATGAAAGTGAAAGTTGAGACCCCTGTCGTGGGGGGCATCGACGCCCGGACCAGACCTTCTGTGACGGATCCGCGGTAGAGCGTGTATGTTGGGACCCGAAAGATGGTGAACTATGCCTGAATAGGGTGAAGCCAGAGGAAACTCTGGTGGAGGCTCGTAGCGATTCTGACGTGCAAATCGATCGTCAAATTT-GGTATAGGGGCGAAAGACTAATCGAACCATCTAGTAGCTGGTTCCTGCCGAAGTTTCTCTCAGGATAGCAGAAACTCATATCAGATTTATGTGGTAAA---------------------------------------------------------------------------------------------------------------------------------------------------------------------------------------------------------------------------------------------------------------------------------------------------------------------------------------
	Cabalodontia_queletii_FCUC_722        -----------------------------------------------------------------------------------------------------------------------------------------------------------------------------------------------------------------------------------------------------------------------------------------------------------------------------------------------------------------------------------------------------------------------------------------CTCTCTCACTTTTTGTGGTTG-----AGAGTGGAC-TTGGAGGCT-TGCAGGCGGACTTGT---CCGTCTGCTCCTCTGAAATGCATTAGTTTGGACTGTCTCCGAGCATGCTTCAGCGTGATAATTGTCT---GCGCTGCT-GCTCT-CGGTAC---AAAAATGTCCCTGCTTCTAACCGTCCGTAACTGCGAGTGAAGCGGGAAAAGCTCAAATTTAAAATCTGTCAG-CTTTGGCTGTCCGAGTTGTAGTCTGGAGAAGCGTTTTCTGTGCTGGACCGTGTACAAGTCTCTTGGAACAGAGCGTCGTAGAGGGTGAGAATCCCGTCTTTGACACGGACTGCCAGTACTTTGTGATGCGCTCTCAAAGAGTCGAGTTGTTTGGGAATGCAGCTCAAAATGGGTGGTAAATTCCATCTAAAGCTAAATATTGGCGAGAGACCGATAGCGAACAAGTACCGTGAGGAAGA---TGAAAGCACTTTGGAAAGAGAGTTAAACAGTACGTGAAATTGCTGAAAGGGAAACGCTT-AACTAAGTCGCCTCGGCCGGGAACTCAGCTTGGCT-TTTGCCTGGTGTATTTTCTGG-TTTACGGGCCAGCATCAATTTTGATCGTCGGACAAAGGCCTTCAGGAATGTGGCACCTTCGGGTGTGTTATAGCCTGGGGTCGCATACGACGGTT-GGATTGAGGATCTCAGAACGCCTTTATGGTCGGGGTTCG-CCACGTACGTGCTTAGGATGCTGCCGTAATGGCTTTAAACGACCCGTCTTGAAACACGGACCAAGGAGTCTAACATGCCTGCGAGTGTTTGGGTGG-AAAACCCGAGCGCGCAATGAAAGTGAAAGTTGGGATCCCTGTCGCGGGGAGCACCGACGCCCGGACCAGACCTTCTGTGACGGATCCGCGGTAGAGCATGTATGTTGGGACCCGAAAGATGGTGAACTATGCCTGAATAGGGTGAAGCCAGAGGAAACTCTGGTGGAGGCTCGTAGCGATTCTGACGTGCAAATCGATCGTCAAATTTGGGTATA-GGGCGAAAGACTAATCGAACCATCTAGTAGCT--------------------------------------------------------------------------------------------------------------------------------------------------------------------------------------------------------------------------------------------------------------------------------------------------------------------------------------------------------------------------------------------------
	Cerrena_albocinnamomea_Dai12892       ATGAATT-----TTATGGCAGAGTTGTAGCTGGTCCTA-----ATCGGACATGTGCACACTTTGTTCATTCCA-ATTCTCATATACCTCTGTGCACTTTTCATAGGTTTAA-----TGTGGAAAAGG---TCTC----------------------------------TGGCCTTGGAAATATTATCCTATGTA--TTTACAAACGC---TTTAGTT---TTAGAATGT--CATCCGCG-----TATA-ACGCAAT-----AAATACAACTTTCAGCAACGGATCTCTTGGCTCTCGCATCGATGAAGAACGC-AGCGAAATGCGATAAGTAATGTGAATTGCAGAATTCAGTGAATCATCGAATCTTTGAACGCACCTTGCGCCCCTTGGTATTCCGAGGGGCATGCCTGTTTGAGTGTCATGGTACCCTAAATCTTTGCGGATGAAGGTGTATTGGAC-TTGGAGGTT-TTTGCAGGCACTATTACTTTGTCTGCTCCTCTTAAATACATTAGCAGAGATATTACTGC--TACTCTCCAGTGTGATAATTGTCT---ACGCTGTTAGTAGTGCGGTAT---ATAAACATCTATGCTTCTAATCGTCTGTAACTGCGAGTGAAGCGGGAAAAGCTCAAATTTAAAATCTGGCGGTCTTTGGCTGTCCGAGTTGTAGTCTGGAGAAGCGTTTTCCGCGCTGGACCGTGTACAAGTCCCTTGGAATAGGGCGTCATAGAGGGTGAGAATCCCGTCTTTGACACGGACTACCAGTGCTTTGTGATGCGCTCTCAAAGAGTCGAGTTGTTTGGGAATGCAGCTCAAAATGGGTGGTAAATTCCATCTAAAGCTAAATATTGGCGAGAGACCGATAGCGAACAAGTACCGTGAGGGAAAGATGAAAAGCACTTTGGAAAGAGAGTTAAACAGTACGTGAAATTGCTGAAAGGGAAACGATTGAAGTCAGTCGCGTTGTAC-AGAACTCAGCCTGGCT-TTTGCTTGGTGTATTTTCTGT-ATGACGGGCCAGCATCAATTTTGGCCGCTGGAAAAAGG-CTTCAGAAATGTGGCACCTTCGGGTGTGTTATAGTCTGAGGTCATATACAGCGGCTGGGATTGAGGTCTGCAGCACGCCTTTATGGCTGGGGTTCGCCCACATTCGTGCTTAGGATGCTGGCGTAATGGCTTTAAACGACCCGTCTTGAAACACGGACCAAGGAGTCTAACATGCCTGCGAGTGTTTGGGTGG-AAAACCCGAGCGCGCAATGAAAGTGAAAGTTGAGATCCCTGTCGTGGGGAGCATCGACGCCCGGACCAGACCTTTTGTGACGGATCTGCGGTAGAGCATGTATGTTGGGACCCGAAAGATGGTGAACTATGCCTGAATAGGGTGAAGCCAGAGGAAACTCTGGTGGAGGCTCGTAGCGATTCTGACGTGCAAATCGATCGTCAAATTTGGGTATAGGGGCGAAAGACTAATCGAACCATCTAGTAGCTGGTTCCTGCCGAAGTTTCCCTCAGGATAGCAGAAACTCGTATCAGATTTATGTGGTAAAGCGAATGATTAGAGGCCTTGGGGTTGAAACAA-CCTTAACCTATTCTCAAACTTTAAATATGTAAGAACAAGCC-GT-CTCTTAATTGGACCGCTTGGCGATTGAGAGTTTCTAGTGGGCCATTTTTGGTAAGCAGAACTGGCGATGCGGGATGAACCGAACGCGAGGTTAAGGTGCCGGAATACACGCTCATCAGACACCACAAAAGGTGTTAGTTCATCTAGACAGCAGGAC-GGTGGCCATGGAAGTCGGAATCCGCTAAGGAGTGTGTAACAACTCACCTGCCGAATGAACTAGCCCTGAAAATGGATGGCGCTCAAGCGTGT
	Cerrena_albocinnamomea_Dai12955       ATGAATT-----TTATGGCAGAGTTGTAGCTGGTCCTA-----ATCGGACATGTGCACACTTTGTTCATTCCA-ATTCTCATATACCTCTGTGCACTTTTCATAGGTTTAA-----TGTGGAAAAGG---TCTC----------------------------------TGGCCTTGGAAATATTATCCTATGTA--TTTACAAACGC---TTTAGTT---TTAGAATGT--CATCCGCG-----TATA-ACGCAAT-----AAATACAACTTTCAGCAACGGATCTCTTGGCTCTCGCATCGATGAAGAACGC-AGCGAAATGCGATAAGTAATGTGAATTGCAGAATTCAGTGAATCATCGAATCTTTGAACGCACCTTGCGCCCCTTGGTATTCCGAGGGGCATGCCTGTTTGAGTGTCATGGTACCCTAAATCTTTGCGGATGAAGGTGTATTGGAC-TTGGAGGTT-TTTGCAGGCACTATTACTTTGTCTGCTCCTCTTAAATACATTAGCAGAGATATTACTGC--TACTCTCCAGTGTGATAATTGTCT---ACGCTGTTAGTAGTGCGGTAT---ATAAACATCTATGCTTCTAATCGTCTGTAACTGCGAGTGAAGCGGGAAAAGCTCAAATTTAAAATCTGGCGGTCTTTGGCTGTCCGAGTTGTAGTCTGGAGAAGCGTTTTCCGCGCTGGACCGTGTACAAGTCCCTTGGAATAGGGCGTCATAGAGGGTGAGAATCCCGTCTTTGACACGGACTACCAGTGCTTTGTGATGCGCTCTCAAAGAGTCGAGTTGTTTGGGAATGCAGCTCAAAATGGGTGGTAAATTCCATCTAAAGCTAAATATTGGCGAGAGACCGATAGCGAACAAGTACCGTGAGGGAAAGATGAAAAGCACTTTGGAAAGAGAGTTAAACAGTACGTGAAATTGCTGAAAGGGAAACGATTGAAGTCAGTCGCGTTGTAC-AGAACTCAGCCTGGCT-TTTGCTTGGTGTATTTTCTGT-ATGACGGGCCAGCATCAATTTTGGCCGCTGGAAAAAGG-CTTCAGAAATGTGGCACCTTCGGGTGTGTTATAGTCTGAGGTCATATACAGCGGCTGGGATTGAGGTCTGCAGCACGCCTTTATGGCTGGGGTTCGCCCACATTCGTGCTTAGGATGCTGGCGTAATGGCTTTAAACGACCCGTCTTGAAACACGGACCAAGGAGTCTAACATGCCTGCGAGTGTTTGGGTGG-AAAACCCGAGCGCGCAATGAAAGTGAAAGTTGAGATCCCTGTCGTGGGGAGCATCGACGCCCGGACCAGACCTTTTGTGACGGATCTGCGGTAGAGCATGTATGTTGGGACCCGAAAGATGGTGAACTATGCCTGAATAGGGTGAAGCCAGAGGAAACTCTGGTGGAGGCTCGTAGCGATTCTGACGTGCAAATCGATCGTCAAATTTGGGTATAGGGGCGAAAGACTAATCGAACCATCTAGTAGCTGGTTCCTGCCGAAGTTTCCCTCAGGATAGCAGAAACTCGTATCAGATTTATGTGGTAAAGCGAATGATTAGAGGCCTTGGGGTTGAAACAA-CCTTAACCTATTCTCAAACTTTAAATATGTAAGAACAAGCC-GT-CTCTTAATTGGACCGCTTGGCGATTGAGAGTTTCTAGTGGGCCATTTTTGGTAAGCAGAACTGGCGATGCGGGATGAACCGAACGCGAGGTTAAGGTGCCGGAATACACGCTCATCAGACACCACAAAAGGTGTTAGTTCATCTAGACAGCAGGAC-GGTGGCCATGGAAGTCGGAATCCGCTAAGGAGTGTGTAACAACTCACCTGCCGAATGAACTAGCCCTGAAAATGGATGGCGCTCAAGCGTGT
	Cerrena_caulinucystidiata_Wu_661      ATGAATT-----TTATGGCAGAGTTGTAGCTGGCCCCA-----ATCGGGCATGTGCACGCTTTGTTCATTCC--ATTCTCATACACCTCTGTGCACTTTACATAGGTTTGG-----TATAGAAGGAG---TCTT--------------------------------TATGACTTTGGAAATACTGGCCTATGCT--TTTACAAACGC---TTCAGTT---TTAGAATGT--CATCTGCG-----TATA-ACGCAAT-----AAATACAACTTTCAGCAACGGATCTCTTGGCTCTCGCATCGATGAAGAACGC-AGCGAAATGCGATAAGTAATGTGAATTGCAGAATTCAGTGAATCATCGAATCTTTGAACGCACCTTGCGCCCCTTGGTATTCCGAGGGGCATGCCTGTTTGAGTGTCATGGTACCCTAAATCTTTGCGGATGAGGGTGTATTGGAC-TTGGAGGTT-TTTGCAGGTAATAGT-CATTGCCGGCTCCTCTTAAATGTATTAGCAGAGATAATACTGC--TACTCTCCAGTGTGATAATTGTCT---ACACTGTTAGTAGTGCGGTAT--AATACATGTCTATGCTTATAATCGTCTGTAACTGCGAGTGAAGCGGGAAAAGCTCAAATTTAAAATCTGGCAGTCTTTGGCTGTCCGAGTTGTAGTCTGGAGAAGTGTTTTCCGCGCTGGACCGTGTATAAGTCCCTTGGAATAGGGCGTCATAGAGGGTGAGAATCCCGTCTTTGACACGGACTACCAGTGCTTTGTGATGCGCTCTCAAAGAGTCGAGTTGTTTGGGAATGCAGCTCAAAATGGGTGGTAAATTCCATCTAAAGCTAAATATTGGCGAGAGACCGATAGCGAACAAGTACCGTGAGGGAAAGATGAAAAGCACTTTGGAAAGAGAGTTAAACAGTACGTGAAATTGCTGAAAGGGAAACGCTTGAAGTCAGTCGCGTTATGC-AGAACTCAGCCTGGCT-TTTGCTTGGTGTATTTTCTGT-ATGACGGGCCAGCATCAATTTTGGCCGCTGGAAAAAGG-CTCTAGAAATGTGGCACCTCCGGGTGTGTTATAGTCTAGGGTCATATACAGCGGCTGGGATTGAGGTCTGCAGCACGCCTTTATGGCTGGGGTTCGCCCACATTCGTGCTTAGGATGCTGGCGTAATGGCTTTAAACGACCCGTCTTGAAACACGGACCAAGGAGTCTAACATGCCTGCGAGTGTTTGGGTGG-AAAACCCGAGCGCGTAATGAAAGTGAAAGTTGAGATCCCTGTCGTGGGGAGCATCGACGCCCGGACCAGACCTTTTGTGACGGATCTGCGGTAGAGCATGTATGTTGGGACCCGAAAGATGGTGAACTATGCCTGAATAGGGTGAAGCCAGAGGAAACTCTGGTGGAGGCTCGTAGCGATTCTGACGTGCAAATCGATCGTCAAATTTGGGTATAGGGGCGAAAGACTAATCGAACCATCTAGTAGCTGGTTCCTGCCGAAGTTTCCCTCAGGATAGCAGAAACTCGTATCAGATTTATGTGGTAAAGCGAATGATTAGAGGCCTTGGGGTTGAAACAA-CCTTAACCTATTCTCAAACTTTAAATATGTAAGAACAAGCC-GT-CTCTTAATTGGACCGCTTGGCGATTGAGAGTTTCTAGTGGGCCATTTTTGGTAAGCAGAACTGGCGATGCGGGATGAACCGAACGCGAGGTTAAGGTGCCGGAATACACGCTCATCAGACACCACAAAAGGTGTTAGTTCATCTAGACAGCAGGAC-GGTGGCCATGGAAGTCGGAATCCGCTAAGGAGTGTGTAACAACTCACCTGCCGAATGAACTAGCCCTGAAAATGGATGGCGCTCAAGCGTGT
	Cerrena_caulinucystidiata_Yuan12664   ATGAATT-----TTATGGCAGAGTTGTAGCTGGCCCCA-----ATCGGGCATGTGCACGCTTTGTTCATTCC--ATTCTCATACACCTCTGTGCACTTTACATAGGTTTGG-----TATAGAAGGAG---TCTT--------------------------------TATGACTTTGGAAATACTGGCCTATGCT--TTTACAAACGC---TTCAGTT---TTAGAATGT--CATCTGCG-----TATA-ACGCAAT-----AAATACAACTTTCAGCAACGGATCTCTTGGCTCTCGCATCGATGAAGAACGC-AGCGAAATGCGATAAGTAATGTGAATTGCAGAATTCAGTGAATCATCGAATCTTTGAACGCACCTTGCGCCCCTTGGTATTCCGAGGGGCATGCCTGTTTGAGTGTCATGGTACCCTAAATCTTTGCGGATGAGGGTGTATTGGAC-TTGGAGGTT-TTTGCAGGTAATAGT-CATTGCCGGCTCCTCTTAAATGTATTAGCAGAGATAATACTGC--TACTCTCCAGTGTGATAATTGTCT---ACACTGTTAGTAGTGCGGTAT--AATACATGTCTATGCTTATAATTGTCTGTAACTGCGAGTGAAGCGGGAAAAGCTCAAATTTAAAATCTGGCAGTCTTTGGCTGTCCGAGTTGTAGTCTGGAGAAGTGTTTTCCGCGCTGGACCGTGTATAAGTCCCTTGGAATAGGGCGTCATAGAGGGTGAGAATCCCGTCTTTGACACGGACTACCAGTGCTTTGTGATGCGCTCTCAAAGAGTCGAGTTGTTTGGGAATGCAGCTCAAAATGGGTGGTAAATTCCATCTAAAGCTAAATATTGGCGAGAGACCGATAGCGAACAAGTACCGTGAGGGAAAGATGAAAAGCACTTTGGAAAGAGAGTTAAACAGTACGTGAAATTGCTGAAAGGGAAACGCTTGAAGTCAGTCGCGTTATGC-AGAACTCAGCCTGGCT-TTTGCTTGGTGTATTTTCTGT-ATGACGGGCCAGCATCAATTTTGGCCGCTGGAAAAAGG-CTCTAGAAATGTGGCACCTCCGGGTGTGTTATAGTCTAGGGTCATATACAGCGGCTGGGATTGAGGTCTGCAGCACGCCTTTATGGCTGGGGTTCGCCCACATTCGTGCTTAGGATGCTGGCGTAATGGCTTTAAACGACCCGTCTTGAAACACGGACCAAGGAGTCTAACATGCCTGCGAGTGTTTGGGTGG-AAAACCCGAGCGCGTAATGAAAGTGAAAGTTGAGATCCCTGTCGTGGGGAGCATCGACGCCCGGACCAGACCTTTTGTGACGGATCTGCGGTAGAGCATGTATGTTGGGACCCGAAAGATGGTGAACTATGCCTGAATAGGGTGAAGCCAGAGGAAACTCTGGTGGAGGCTCGTAGCGATTCTGACGTGCAAATCGATCGTCAAATTTGGGTATAGGGGCGAAAGACTAATCGAACCATCTAGTAGCTGGTTCCTGCCGAAGTTTCCCTCAGGATAGCAGAAACTCGTATCAGATTTATGTGGTAAAGCGAATGATTAGAGGCCTTGGGGTTGAAACAA-CCTTAACCTATTCTCAAACTTTAAATATGTAAGAACAAGCC-GT-CTCTTAATTGGACCGCTTGGCGATTGAGAGTTTCTAGTGGGCCATTTTTGGTAAGCAGAACTGGCGATGCGGGATGAACCGAACGCGAGGTTAAGGTGCCGGAATACACGCTCATCAGACACCACAAAAGGTGTTAGTTCATCTAGACAGCAGGAC-GGTGGCCATGGAAGTCGGAATCCGCTAAGGAGTGTGTAACAACTCACCTGCCGAATGAACTAGCCCTGAAAATGGATGGCGCTCAAGCGTGT
	Cerrena_caulinucystidiata_Yuan12666   ATGAATT-----TTATGGCAGAGTTGTAGCTGGCCCCA-----ATCGGGCATGTGCACGCTTTGTTCATTCC--ATTCTCATACACCTCTGTGCACTTTACATAGGTTTGG-----TATAGAAGGAG---TCTT--------------------------------TATGACTTTGGAAATACTGGCCTATGCT--TTTACAAACGC---TTCAGTT---TTAGAATGT--CATCTGCG-----TATA-ACGCAAT-----AAATACAACTTTCAGCAACGGATCTCTTGGCTCTCGCATCGATGAAGAACGC-AGCGAAATGCGATAAGTAATGTGAATTGCAGAATTCAGTGAATCATCGAATCTTTGAACGCACCTTGCGCCCCTTGGTATTCCGAGGGGCATGCCTGTTTGAGTGTCATGGTACCCTAAATCTTTGCGGATGAGGGTGTATTGGAC-TTGGAGGTT-TTTGCAGGTAATAGT-CATTGCCGGCTCCTCTTAAATGTATTAGCAGAGATAATACTGC--TACTCTCCAGTGTGATAATTGTCT---ACACTGTTAGTAGTGCGGTAT--AATACATGTCTATGCTTATAATTGTCT---------------GCGGGAAAAGCTCAAATTTAAAATCTGGCAGTCTTTGGCTGTCCGAGTTGTAGTCTGGAGAAGTGTTTTCCGCGCTGGACCGTGTATAAGTCCCTTGGAATAGGGCGTCATAGAGGGTGAGAATCCCGTCTTTGACACGGACTACCAGTGCTTTGTGATGCGCTCTCAAAGAGTCGAGTTGTTTGGGAATGCAGCTCAAAATGGGTGGTAAATTCCATCTAAAGCTAAATATTGGCGAGAGACCGATAGCGAACAAGTACCGTGAGGGAAAGATGAAAAGCACTTTGGAAAGAGAGTTAAACAGTACGTGAAATTGCTGAAAGGGAAACGCTTGAAGTCAGTCGCGTTATGC-AGAACTCAGCCTGGCT-TTTGCTTGGTGTATTTTCTGT-ATGACGGGCCAGCATCAATTTTGGCCGCTGGAAAAAGG-CTCTAGAAATGTGGCACCTCCGGGTGTGTTATAGTCTAGGGTCATATACAGCGGCTGGGATTGAGGTCTGCAGCACGCCTTTATGGCTGGGGTTCGCCCACATTCGTGCTTAGGATGCTGGCGTAATGGCTTTAAACGACCCGTCTTGAAACACGGACCAAGGAGTCTAACATGCCTGCGAGTGTTTGGGTGG-AAAACCCGAGCGCGTAATGAAAGTGAAAGTTGAGATCCCTGTCGTGGGGAGCATCGACGCCCGGACCAGACCTTTTGTGACGGATCTGCGGTAGAGCATGTATGTTGGGACCCGAAAGATGGTGAACTATGCCTGAATAGGGTGAAGCCAGAGGAAACTCTGGTGGAGGCTCGTAGCGATTCTGACGTGCAAATCGATCGTCAAATTTGGGTATAGGGGCGAAAGACTAATCGAACCATCTAGTAGCTGGTTCCTGCCGAAGTTTCCCTCAGGATAGCAGAAACTCGTATCAGATTTATGTGGTAAAGCGAATGATTAGAGGCCTTGGGGTTGAAACAA-CCTTAACCTATTCTCAAACTTTAAATATGTAAGAACAAGCC-GT-CTCTTAATTGGACCGCTTGGCGATTGAGAGTTTCTAGTGGGCCATTTTTGGTAAGCAGAACTGGCGATGCGGGATGAACCGAACGCGAGGTTAAGGTGCCGGAATACACGCTCATCAGACACCACAAAAGGTGTTAGTTCATCTAGACAGCAGGAC-GGTGGCCATGGAAGTCGGAATCCGCTAAGGAGTGTGTAACAACTCACCTGCCGAATGAACTAGCCCTGAAAATGGATGGCGCTCAAGCGTGT
	Cerrena_unicolor_Larsson_3115         ATGAATT-----TTATGGCAGAGTTGTAGCTGGCCCCA-----ATCGGGTATGTGCACACTTTGTTCATTCC--ATTCTCATACACCTCTGTGCACTTTTCATAGGTTTAG-----TTATGGATGAG---GCAC---TTTT-----------------------ATAGTGTCTTGGAAGTGACTATCCTATGTAT-TTTACAAACGC---TTCAGTT---TTAGAATGT--CATTCGCG-----TATA-ACGCAAT-----AAATACAACTTTCAGCAACGGATCTCTTGGCTCTCGCATCGATGAAGAACGC-AGCGAAATGCGATAAGTAATGTGAATTGCAGAATTCAGTGAATCATCGAATCTTTGAACGCACCTTGCGCCCCTTGGTATTCCGAGGGGCATGCCTGTTTGAGTGTCATGGTACCCTAAATCTTTGCGGATGAGGGTGTATTGGAT-TTGGAGGTT-TTTGCAGGCAATATT-CATTGTCAGCTCCTCTTAAATACATTAGCAGAGATATTACTGC--TACTCTCCAGTGTGATAATTGTCT---ACACTGTTAGTAGTGCGGTAT--AATCAAAGTCTTTGCTTCTAATCGTCTGTAACTGCGAGTGAAGCGGGAAAAGCTCAAATTTAAAATCTGGCAGCCTTCGGTTGTCCGAGTTGTAGTCTGGAGAAGCGTTTTCCGCGCTGGACCGTGTATAAGTCCCTTGGAATAGGGCGTCATAGAGGGTGAGAATCCCGTCTTTGACACGGACTACCAGTGCTTTGTGATGCGCTCTCAAAGAGTCGAGTTGTTTGGGAATGCAGCTCAAAATGGGTGGTAAATTCCATCTAAAGCTAAATATTGGCGAGAGACCGATAGCGAACAAGTACCGTGAGGGAAAGATGAAAAGCACTTTGGAAAGAGAGTTAAACAGTACGTGAAATTGCTGAAAGGGAAACGCTTGAAGTCAGTCGCGTTATGC-AGAACTCAGCCTGGCT-TTTGCTTGGTGTATTTTCTGT-ATGACGGGTCAGCATCAATTTTGATCGCTGGAAAAAGG-TCTCAGAAATGTGGCACCTTCGGGTGTGTTATAGTCTGGGGTCATATACAGCGGTTGGGATTGAGGTCTGCAGCACGCCTTTATGGCTGGGGTTCGCCCACATTCGTGCTTAGGATGCTGGCGTAATGGCTTTAAACGACCCGTCTTGAAACACGGACCAAGGAGTCTAACATGCCTGCGAGTGTTTGGGTGG-AAAACCCGAGCGCGTAATGAAAGTGAAAGTTGAGATCCCTGTCGTGGGGAGCATCGACGCCCGGACCAGACCTTTTGTGACGGATCTGCGGTAGAGCATGTATGTTGGGACCCGAAAGATGGTGAACTATGCCTGAATAGGGTGAAGCCAGAGGAAACTCTGGTGGAGGCTCGTAGCGATTCTGACGTGCAAATCGATCGTCAAATTTGGGTATAGGGGCGAAAGACTAATCGAACCATCTAGTAGCTGGTTCCTGCCGAAGTTTCCCTCAGGATAGCAGAAACTCGTATCAGATTTATGTGGTAAAGCGAATGATTAGAGGCCTTGGGGTTGAAACAA-CCTTAACCTATTCTCAAACTTTAAATATGTAAGAACAAGCC-GT-CTCTTAATTGGACCGCTTGGCGATTGAGAGTTTCTAGTGGGCCATTTTTGGTAAGCAGAACTGGCGATGCGGGATGAACCGAACGCGAGGTTAAGGTGCCGGAATACACGCTCATCAGACACCACAAAATGTGTTAGTTCATCTAGACAGCAGGAC-GGTGGCCATGGAAGTCGGAATCCGCTAAGGAGTGTGTAACAACTCACCTGCCGAATGAACTAGCCCTGAAAATGGATGGCGCTCAAGCGTGT
	Cerrena_zonata_Dai_7359               ATGAATT-----TTATGGCAGAGTTGTAGCTGGTCCTA-----ATCGGACATGTGCACACTTTGTTCATTCCA-ATTCTCATACACCTCTGTGCACTTTTCATAGGTTTAA-----TGTGGAAAAGG---TCTC----------------------------------TGGCCTTGGAAATATTAGCCTATGTA--TTTACAAACGC---TTTAGTT---TTAGAATGT--CAATCGCG-----TATA-ACGCAAT-----AAATACAACTTTTAGCAACGGATCTCTTGGCTCTCGCATCGATGAAGAACGC-AGCGAAATGCGATAAGTAATGTGAATTGCAGAATTCAGTGAATCATCGAATCTTTGAACGCACCTTGCGCCCCTTGGTATTCCGAGGGGCATGCCTGTTTGAGTGTCATGGTACCCTAAATCTTTGCGGATGAGGGTGTATTGGAC-TTGGAGGTT-TTTGCAGGCAATATTACTTTGTCGGCTCCTCTTAAATACATTAGCAGAGATATTACTGC--TACTCTCCAGCGTGATAATTGTCT---ACGCTGTTAGTAGTGCGGTAT---ATAAACATCTATGCTTCTAATCGTCTGTAACTGCGAGTGAAGCGGGAAAAGCTCAAATTTAAAATCTGGCGGTCTTTGGCTGTCCGAGTTGTAGTCTGGAGAAGCGTTTTCCGCGCTGGACCGTGTACAAGTCCCTTGGAATAGGGCGTCATAGAGGGTGAGAATCCCGTCTTTGACACGGACTACCAGTGCTTTGTGATGCGCTCTCAAAGAGTCGAGTTGTTTGGGAATGCAGCTCAAAATGGGTGGTAAATTCCATCTAAAGCTAAATATTGGCGAGAGACCGATAGCGAACAAGTACCGTGAGGGAAAGATGAAAAGCACTTTGGAAAGAGAGTTAAACAGTACGTGAAATTGCTAAAAGGGAAACGCTTGAAGTCAGTCGCGTTATGC-AGAACTCAGCCTGGCT-TTTGCTTGGTGTATTTTTTGT-ATGACGGGCCAGCATCAATTTTGGCCGCTGGAAAAAGG-CCTCAGAAATGTGGCACCTTCGGGTGTGTTATAGTCTGAGGTCATATACAGCGGCTGGGATTGAGGTCTGCAGCACGCCTTTATGGCTGGGGTTCGCCCACATTCGTGCTTAGGATGCTGGCGTAATGGCTTTAAACGACCCGTCTTGAAACACGGACCAAGGAGTCTAACATGCCTGCGAGTGTTTGGGTGG-AAAACCCGAGCGCGCAATGAAAGTGAAAGTTGAGATCCCTGTCGTGGGGAGCATCGACGCCCGGACCAGACCTTTTGTGACGGATCTGCGGTAGAGCATGTATGTTGGGACCCGAAAGATGGTGAACTATGCCTGAATAGGGTGAAGCCAGAGGAAACTCTGGTGGAGGCTCGTAGCGATTCTGACGTGCAAATCGATCGTCAAATTTGGGTATAGGGGCGAAAGACTAATCGAACCATCTAGTAGCTGGTTCCTGCCGAAGTTTCCCTCAAGATAGCAGAACTTCGTATCAGATTTATGTGTTAAAGCGAATGATTAGAGGCCTTGGGGTTGAAACAA-CCTTAACCTATTCTCAAACTTTAAATATGTAAGAACAAGCC-GT-CTCTTAATT-GACCGCTTGTCGATTGAGAGTTTCTAGT-------------------------------------------------------------------------------------------------------------------------------------------------------------------------------------------------------------------
	Cerrena_zonata_Dai_7821               --------------------------TAGCTGGTCCTA-----ATCGGACATGTGCACACTTTGTTCATTCCA-ATTCTCATACACCTCTGTGCACTTTTCATAGGTTTAA-----TGTGGAAAAGG---TCTC----------------------------------TGGCCTTGGAAATATTAGCCTATGTA--TTTACAAACGC---TTTAGTT---TTAGAATGT--CAATCGCG-----TATA-ACGCAAT-----AAATACAACTTTTAGCAACGGATCTCTTGGCTCTCGCATCGATGAAGAACGC-AGCGAAATGCGATAAGTAATGTGAATTGCAGAATTCAGTGAATCATCGAATCTTTGAACGCACCTTGCGCCCCTTGGTATTCCGAGGGGCATGCCTGTTTGAGTGTCATGGTACCCTAAATCTTTGCGGATGAGGGTGTATTGGAC-TTGGAGGTT-TTTGCAGGCAATATTACTTTGTCGGCTCCTCTTAAATACATTAGCAGAGATATTACTGC--TACTCTCCAGCGTGATAATTGTCT---ACGCTGYTAGTAGTGCGGTAT---ATAAACATCTATGCTTCTAATCGTCTGTAACTGCGAGTGAAGCGGGAAAAGCTCAAATTTAAAATCTGGCGGTCTTTGGCTGTCCGAGTTGTAGTCTGGAGAAGCGTTTTCCGCGCTGGACCGTGTACAAGTCCCTTGGAATAGGGCGTCATAGAGGGTGAGAATCCCGTCTTTGACACGGACTACCAGTGCTTTGTGATGCGCTCTCAAAGAGTCGAGTTGTTTGGGAATGCAGCTCAAAATGGGTGGTAAATTCCATCTAAAGCTAAATATTGGCGAGAGACCGATAGCGAACAAGTACCGTGAGGGAAAGATGAAAAGCACTTTGGAAAGAGAGTTAAACAGTACGTGAAATTGCTAAAAGGGAAACGCTTGAAGTCAGTCGCGTTATGC-AGAACTCAGCCTGGCT-TTTGCTTGGTGTATTTTTTGT-ATGACGGGCCAGCATCAATTTTGGCCGCTGGAAAAAGG-CCTCAGAAATGTGGCACCTTCGGGTGTGTTATAGTCTGAGGTCATATACAGCGGCTGGGATTGAGGTCTGCAGCACGCCTTTATGGCTGGGGTTCGCCCACATTCGTGCTTAGGATGCTGGCGTAATGGCTTTAAACGACCCGTCTTGAAACACGGACCAAGGAGTCTAACATGCCTGCGAGTGTTTGGGTGG-AAAACCCGAGCGCGCAATGAAAGTGAAAGTTGAGATCCCTGTCGTGGGGAGCATCGACGCCCGGACCAGACCTTTTGTGACGGATCTGCGGTAGAGCATGTATGTTGGGACCCGAAAGATGGTGAACTATGCCTGAATAGGGTGAAGCCAGAGGAAACTCTGGTGGAGGCTCGTAGCGATTCTGACGTGCAAATCGATCGTCAAATTTGGGTATAGGGGCGAAAGACTAATCGAACCATCTAGTAGCTGGTTCCTGCCGAAGTTTCCCTCAAGATAGCAGAACTTCGTATCAGATTTATGTGTTAAAGCGAATGATTAGAGGCCTTGGGGTTGAAACAA-CCTTAACCTATTCTCAAACTTTAAATATGTAAGAACAAGCC-GT-CTCTTAATT-GACCGCTTGTCGATTGAGAGTTTCTAGT-------------------------------------------------------------------------------------------------------------------------------------------------------------------------------------------------------------------
	Grifola_frondosa_ShIhAlDuLo_IRAQ_1    ACGAGTT------CAGAAAAGGGTTGTCGCTGGCCTCAAAAT-CCGGGGCATGTGCACACCCTGCTCATCCAC-------TCTCACACCTGTGCACTTTCTGTAGGTCGGT-----TCGGGATCGG--------GTCCCTCGCGG-----------------------GGTCGGGTTCTGCGCCTTCCTATGTACAATCACAAACGC---TTCAGTA--TTCAGAATGT--CAT-TGCGATAATTAAA-ACGCATC-----TTATACAACTTTCAGCAACGGATCTCTTGGCTCTCGCATCGATGAAGAACGC-AGCGAAATGCGATAAGTAATGTGAATTGCAGAATTCAGTGAATCATCGAATCTTTGAACGCACCTTGCGCTCCTTGGTATTCCGAGGAGCATGCCTGTTTGAGTGTCATGGCCCACACATCCTT-GTGATGTGGACGGGCTTGGACTTTGGAGGTT-TCTGCCGGCCCCCCATTCGGGTCGGCTCCTCTGGAATGCATTAGCTCCATCCCTTGCGGATCGGCTCTCGGTGTGATAATTGTCT---ACGCCGTG-GTCGTTGAAGCC---TCAGTTGGGCGAGCTCACAATCGTCC--------------------------------------------------------------------------------------------------------------------------------------------------------------------------------------------------------------------------------------------------------------------------------------------------------------------------------------------------------------------------------------------------------------------------------------------------------------------------------------------------------------------------------------------------------------------------------------------------------------------------------------------------------------------------------------------------------------------------------------------------------------------------------------------------------------------------------------------------------------------------------------------------------------------------------------------------------------------------------------------------------------------------------------------------------------------------------------------------------------------------------------------------------------------------------------------------------------------------------------------------------------------------------------------------------------------------
	Grifola_sordulenta_AFTOL_ID_562       ACGAGTT------TTGAAACGGGTTGTAGCTGGCCTCA------CGAGGCATGTGCACGCC-CGCTCATCCAC------TCCCCACACCTGTGCACCCTTTGTAGGTCGGT-----TTGGGTTCGG--------ACGCTTTGTGG-----------------------CGTTCGGGCTCGGGCCTTCCTATGTAC-TTCACACACGC---TTTAGTA---TCAGAATGT--AAT-TGCGA----TAAA-ACGCACC-----TTATACAACTTTCAGCAACGGATCTCTTGGCTCTCGCATCGATGAAGAACGC-AGCGAAATGCGATAAGTAATGTGAATTGCAGAATTCAGTGAATCATCGAATCTTTGAACGCACCTTGCGCTCCTTGGTATTCCGAGGAGCATGCCTGTTTGAGTGTCATGGCCCATACATCCTT-GTG--TTGGATGGGCTTGGAT-TTGGAGGCT-TCTGCCGGCCCTTGT---TGGTCGGCTCCTCTTGAATGAATTAGCTTGATTCCTTGCGGATCGGCTCCCGGTGTGATAATTGTCT---ACGCCGTG-ACCGTGAAGC--------GTTTGGCGAGCTTCTAACCGTCCATAACTGCGAGTGAAGCGGGAAAAGCTCAAATTTAAAATCTGGCGGTCTTTGGCCGTCCGAGTTGTAGTCTGGAGAAGTGCTTTCCGCGCTGGACCGTGTACAAGTCTCTTGGAACAGAGCGTCATAGAGGGTGAGAATCCCGTCTTTGACACGGACCCCCAGTGCTTTGTGATGCGCTCTCGAAGAGTCGAGTTGTTTGGGAATGCAGCTCAAAATGGGTGGTAAATTCCATCTAAAGCTAAATATTGGCGAGAGACCGATAGCGAACAAGTACCGTGAGGGAAAGATGAAAAGCACTTTGGAAAGAGAGTTAAACAGTATGTGAAATTGCTGAAAGGGAAACGATTGAAGTCAGTCGCGTTGGCC-GGGACTCAGCCTTGCT-CACGCATGGCGCATTTTCCGG-TCGACGGGCCAGCATCGATTTTGACCGTTGGATAAAGG-CTGGGGGAATGTGGCACCTTCGGGTGTGTTATAGCCCCTGGTCACATACGACGGTTGGGATCGAGGAACTCAGCACGCCTTTATGGTCGGGGTTCGCCCACGTACGTGCTTAGGATGCTGGCGTAATGGCTTTAAACGACCCGTCTTGAAACACGGACCAAGGAGTCTAACATGCCTGCGAGTGTTTGGGTGG-AAAACCCGAGCGCGCAATGAAAGTGAAAGTTGAGACCCCTGTCGTGGGGGGCATCGACGCCCGGACCAGACCTTCTGTGACGGCTCCGCGGTAGAGCATGTATGTTGGGACCCGAAAGATGGTGAACTATGCCTGAATAGGGTGAAGCCAGAGGAAACTCTGGTGGAGGCTCGTAGCGATTCTGACGTGCAAATCGATCGTCAAATTTGGGTATAGGGGCGAAAGACTAATCGAACCATCTAGTAGCTGGTTCCTGCCGAAGTTTCCCTCAGGATAGCAGAAGCTCATATCAGATTTATGTGGTAAAGCGAATGATTAGAGGCCTTGGGGTTGAAACAA-CCTTAACCTATTCTCAAACTT?AAATATGTAAGAACGAGCC?GT-CACTTGATTGGACCG------------------------------------------------------------------------------------------------------------------------------------------------------------------------------------------------------------------------------------------
	Irpiciporus_litschaueri_Yuan_1099     ATGAATT------CATGACAAGGTTGTCGCTGGCCCCA-----CACGGGCATGTGCACACCTTGCTCATTCC---AATTCTTACACCTCTGTGCACTTTTCATAGGTTGGT-----TGTGGCTGTCT------------------------------------------TCGGATGGCTTGACCTGCCTATGCT--TTTACAAACGC---TTCAGTT---ATAGAATGT--ATCTCGCG-----TATA-ACGCATT-----ATATACAACTTTCAGCAACGGATCTCTTGGCTCTCGCATCGATGAAGAACGC-AGCGAAATGCGATAAGTAATGTGAATTGCAGAATTCAGTGAATCATCGAATCTTTGAACGCACCTTGCGCCCTTTGGTATTCCGAAGGGCATGCCTGTTTGAGTGTCATGGTACCCCAAATCTTTGCGGATGAGGGTGTGTTGGAC-TTGGAGGTT-TATGCCGGCA------GTCTGTCGGCTCCTCTTAAATGCATTAGCAAAGATGTTACTGC--TACTCTTCGGCGTGATAATTGTCT---ACGCTGCT-GTGGTACGGTAT---ATTGAAGTCTCTGCTTCTAATCGTCTGTAACTGCGAGTGAAGCGGGAAAAGCTCAAATTTAAAATCTGGCAGCCTTTGGTTGTCCGAGTTGTAGTCTGGAGAAGCGTCTTCCGCGCTGGACCGTGTACAAGTCCCTTGGAATAGGGCGTCATAGAGGGTGAGAATCCCGTCTTTGACACGGACTCCCAGTGCTTTGTGATGCGCTCTCAAAGAGTCGAGTTGTTTGGGAATGCAGCTCAAAATGGGTGGTAAATTCCATCTAAAGCTAAATATTGGCGAGAGACCGATAGCGAACAAGTACCGTGAGGGAAAGATGAAAAGCACTTTGGAAAGAGAGTTAAACAGTACGTGAAATTGCTGAAAGGGAAACGCTTGAAGTCAGTCGCGTCATGC-AGAACTCAGCCTGGCT-TTTGCTCGGTGTATTTTCTGC-ATGACGGGCCAGCATCAGTTTTGGTCGCTGGAAAAAGT-CTTCAGGAATGTGGCACCTTCGGGTGTGTTATAGCCTGGAGTCGTATACAGCGGCTGGGACTGAGGATCGCAGCGCGCCTTTATGGCTGGGGTTCGCCCACATTCGCGCTTAGGATGCTGGCGTAATGGCTTTAAACGACCCGTCTTGAAACACGGACCAAGGAGTCTAACACACCTGCGAGTGTTTGGGTGG-AAAACCCGAGCGCGTAATGAAAGTGAAAGTCGGGATCCCTGTCGTGGGGAGCACCGACGCCCGGACCAGACCTTCTGTGACGGCTCCGCGGTAGAGCATGTGTGTTGGGACCCGAAAGATGGTGAACTATGCCTGAATAGGGTGAAGCCAGAGGAAACTCTGGTGGAGGCTCGTAGCGATTCTGACGTGCAAATCGATCGTCAAATTTGGGTATAGGGGCGAAAGACTAATCGAACCATCTAGTAGCTGGTTCCTGCCGAAGTTTCCCTCAGGATAGCAGAAACTCATATCAGATTTATGTGGTAAAGCGAATGATTAGAGGCCTTGGGGTTGAAACAA-CCTTAACCTATTCTCAAACTTTAAATATGTAAGAACAAGCC-GT-CTCTTAATTGGACCGCTTGGCGATTGAGAGTTTCTAGTGGGCCATTTTTGGTAAGCAGAACTGGCGATGCGGGATGAACCGAACGCGAGGTTAAGGTGCCGGAATACACGCTCATCAGACACCACAAAAGGTGTTAGTTCATCTAGACAGCAGGAC-GGTGGCCATGGAAGTCGGAATCCGCTAAGGAGTGTGTAACAACTCACCTGCCGAATGAACTAGCCCTGAAAATGGATGGCGCTCAAGCGTGT
	Meripilus_giganteus_FP_135344         TTGAACTCCCAACTTGGGTGAGGTTGTTGCTGGCCCTG------AGGGGCATGTGCACGTCTCGCTCATTTT---ATCTCTCACACCCCTGTGCACCTTTCATGGGATGGC-----TTGCGGCCGTC---CGTCGGCCTTTGCGT-----------------------CGATGGCTCTGCAGCTGCCTCGTGTT--TTTACAAACCT---TTTAATCAGTCTTGAATGT--TTATCGCG-----CGCATGCGCATTTAAATCAATACAACTTTCAGCAACGGATCTCTTGGCTCTCGCATCGATGAAGAACGC-AGCGAAATGCGATAAGTAATGTGAATTGCAGAATTCAGTGAATCATCGAATCTTTGAACGCACCTTGCGCTCCTTGGTATTCCGAGGAGCATGCCTGTTTGAGTGTCATGGTTCGCTCTCATTTTATTG--AGGGCGGCATTGGAT-GTGGAGGCTCTTTGCTGGCCATTTT---GTGCCAGCTCCTCTTAAAAATATTAGTGTGAATGCTCACT---TCATGCTCAGTGTGATAATTATCTTGCATTGTGCT-TGGGTGTGG---------CGACTTCATGCTTCTAATCGTCGGTAACTGCGAGTGAAGCGGGAAAAGCTCAAATTTAAAATCTGGCAGTCTTCGGCTGTCCGAGTTGTAATCTGGAGAAGTGCCTTCCGCGCCGGACCGTGTACAAGTCTCTTGGAATAGAGCGTCATAGAGGGTGAGAATCCCGTCTTTGACACGGACCGCCGGTGCTTTGCGATGCGCTTTCAAAGAGTCGAGTTGTTTGGGAATGCAGCTCAAAATGGGTGGTAAATTCCATCTAAAGCTAAATATTGGCGAGAGACCGATAGCGAACAAGTACCGTGAGGGAAAGATGAAAAGCACTTTGGAAAGAGAGTTAAACAGTACGTGAAATTGCTGAAAGGGAAACACTTGAAGTCAGTCGCGTTGGTC-AGAACTCAGCCCGGCCATGCGCTTGGTGCATTTTCTGA-TCGACGGGCCAGCATCAATTTCGACCGTGGGATAAAGG-CTGGAGAAAGGTGGCTCCCTTGGGAGTGTTATAGTCTCCGGTTGCATGCCACGGTTGGGATTGAGGAACTCAGCATGCCTTTACGGCCGGGGTTCGCCCACGTTCATGCTTAGGATGCTGGCGTAATGGCTTTAAATGACCCGTCTTGAAACACGGACCAAGGAGTCTAACATGCCTGCGAGTGTTTGGGTGG-AAAACCCGAGCGCGCAATGAAAGTGAAAGTTGGGATCCCTGTCGCGGGGAGCACCGACGCCCGGACCAGACCTTCTGTGACGGATCCGCGGTAGAGCATGTATGTTGGGACCCGAAAGATGGTGAACTATGCCTGAATAGGGTGAAGCCAGAGGAAACTCTGGTGGAGGCTCGTAGCGATTCTGACGTGCAAATCGATCGTCAAATTTGGGTATAGGGGCGAAAGACTAATCGAACCATCTAGTAGCTGGTTCCTGCCGAAGTTTCCCTCAGGATAGCAGAAACTCGTCTCAGATTTATGTGGTAAAGCGAATGATTAGAGGCCTTGGGGTTGAAACAA-CCTTAACCTATTCTCAAACTTTAAATATGTAAGAACGAGCC-GT-CACTTGATTGGACCGCTCGGCGATTGAGAGTTTCTAGTGGGCCATTTTTGGTAAGCAGAACTGGCGATGCGGGATGAACCGAACGCGAGGTTAAGGTGCCGGAATGCACGCTCATCAGACACCACAAAAGGTGTTAGTTCATCTAGACAGCAGGAC-GGTGGCCATGGAAGTCGGAATCCGCTAAGGAGTGTGTAACAACTCACCTGCCGAATGAACTAGCCCTGAAAATGGATGGCGCTCAAGCGTGC
	Podoscypha_venustula_LR_40821         ACGAATT----ATAATGCTGAGGTTGTAGCTGGCCTTTCAATCGAGAGGTATGTGCACGCCTTGGTCATTCC--AAATTCTTATACCTCTGTGCACTTTACATAGAAGATT-----TATTAGTTGGGTGAAAAGGAGGCTTGACCTCCC---------------GGCAATTCGACTCAATAG-TCTTCTGTGGCT-CATACATTTAT---ACCAGTCAGTTCAGAATGTA-ATACCGCG-----TTTA-ACGCAAA---CTATATACAACTTTCAGCAACGGATCTCTTGGCTCTCGCATCGATGAAGAACGC-AGCGAAATGCGATAAGTAATGTGAATTGCAGAATTCAGTGAATCATCGAATCTTTGAACGCACCTTGCACTCCTTGGTATTCCGAGGAGTATGCCTGTTTGAGTGTCATGGTTCCAATAACTTTTGTTGTCG-----GAATTGGAC-TTGGAGGTT-TTTTGCCGGTGCTTC-GGCGGCTGGCTCCTCTCAAATGCATTAGTGTGAATCAAGTTACA-CATCATTCAGTGTGATAATTATCT---GCGCTGTCTCATGTTAACTCT---ATAAGTGTTCATGCTTATAACCTGTCGTAACTGCGAGTGAAGCGGGAAAAGCTCAAATTTAAAATCTGGCAGTCTTTGATTGTCCGAGTTGTAGTCTGGAGAAGTGCTTTCCGCGCTGGACCGTGTACAAGTCTCTTGGAATAGAGCGTCATAGAGGGTGAGAATCCCGTCTTTGACACGGACTACCAGTGCTTTGTGATGCGCTCTCAAAGAGTCGAGTTGTTTGGGAATGCAGCTCAAAATGGGTGGTAAATTCCATCTAAAGCTAAATATTGGCGAGAGACCGATAGCGAACAAGTACCGTGAGGGAAAGATGAAAAGCACTTTGGAAAGAGAGTTAAACAGTACGTGAAATTGCTGAAAGGGAAACGCTTGAAGTCAGTCACGTTGGTC-AGAACTCAGCCTGGTTTTTTACTTGGTGCATTTTCTGA-TTAACGGGCCAGCATCAATCTCGACCATTGGAAAAATT-CTTGAGAAACGTGGCTCCCTCGGGAGTGTTATAGTCTCGAGTTGTATACAGTGGTTGGGATTGAGGAACTCAGCATGCCTTTATGGTCGGGGTTCGCCCACGCTCATGCTTAGGATGCTGGCGTAATGGCTTTAAACGACCCGTCTTGAAACACGGACCAAGGAGTCTAACATACCTGCGAGTGTTTGGGTGG-AAAACCCGAGCGCGTAATGAAAGTGAAAGTTGGGATCTCTGTCGTGGAGAGCACCGACGCCCATACCAGACCTTCTGCGACGGCTATGCGGTTGAGCATGTATGTTGGGACCCGAAAGATGGTGAACTATGCCTGAATAGGGTGAAGCCAGAGGAAACTCTGGTGGAGGCTCGTAGCGATTCTGACGTGCAAATCGATCGTCAAATTTGGGTATAGGGGCGAAAGACTAATCGAACCATCTAGTAGCTGGTTCCTGCCGAAGTTTCCCTCAGGATAGCAGAAACTCATTTCAGATTTATGTGGTAAAGCGAATGATTAGAGGCCTTGGGGTTGAAACAATCCTTAACCTATTCTCAAACTTTAAATATGTAAGAACAAGCC-GTGCACTTAGTTGGACCGCTTGGCGATTGAGAGTTTCTAGTGGGCCATTTTTGGTAAGCAGAACTGGCGATGCGGGATGAACCGAACGTGAGGTTAAGGTGCCGGAATTCACGCTCATCAGACACCACAAGATGTGTTAGTTCATCTAGACAGCATGACTGGTGGCCATGGAAGTCTGATCCCGCTAAGGAGTGTGTATCAACTCACCTGCCGAATGAACTAGCCCTGAGAATGGATGGCGCTCAAGCGTGA
	Rigidoporus_sanguinolentus_KHL_11913  -------------CTGGGTGAGATTGCTGCTGGCT?CC-------GAGCAT?GTGCACATCTCATTCATTTA------CCTCTCACCTCTGTGCACTTTTCACAGGACAAC-----CGGTGGCTGTT--------GGCTTC-----------------------ATTGCCTATGGCTGCAAGTTGCTTTGTGTGC-TTTAAAAACTCAAAATCAAGT---TCAGAATGT--TCATTGTG-----TATTTACACATT----TAAATACAACTTTCAGCAACGGATCTCTTGGCTCTCGCATCGATGAAGAACGC-AGCGAAATGCGATAAGTAATGTGAATTGCAGAATTCAGTGAATCATCGAATCTTTGAACGCACCTTGCGCTCCTTGGTATTCCGAGGAGCATGCCTGTTTGAGTGTCATGGTTATCTCAGTTTTTTCTG----GGATGAATTGGAT-TTGGAGGTTATTTGCTGGCATCCTTGTGAAACCGGCTCCTCTTAAATGTATCAGTGTGAATGCTCACT---TCATACTCAGTGTGATAATTATCT---ACGCTGTG-CATGAGTGATA-------CAACTTCATGCTTCGAACCGTCGGTAACTGCGAGTGAAGCGGGAAAAGCTCAAATTTAAAATCTGGCGGTCTTTGGCCGTCCGAGTTGTAATCTGGAGAAGTGCTTTCCGCTCTGGACCGTGTACAAGTCTCTTGGAATAGAGCGTCATAGAGGGTGAGAATCCCGTCTTTGACACGGACTACCAGTGCTTTGTGATGTGCTTTCAAAGAGTCGAGTTGTTTGGGAATGCAGCTCAAAATGGGTGGTAAATTCCATCTAAAGCTAAATATTGGCGAGAGACCGATAGCGAACAAGTACCGTGAGGGAAAGATGAAAAGCACTTTGGAAAGAGAGTTAAACAGTACGTGAAATTGCTGAAAGGGAAACACTTGAAGTCAGTCGCGTTGTTC-AGAACTCAGCCTGGCC-TTGGCTTGGTGCATTTTCTGA-ATGACGGGCCAGCATCAATTTTGACTGTTGGATAAAGG-CCAGAGAAATGTGGCTCCTTTGGGAGTGTTATAGTCTTTGGTTGCATGCAATGGTTGGGATTGAGGAACTCAGCATGCCTTTATGGTCGGGGTTCGCCCACGTTCATGCTTAGGATGCTGGCGTAATGGCTTTAAATGACCCGTCTTGAAACACGGACCAAGGAGTCTAACATGCCTGCGAGTGTTTGGGTGG-AAAACCCGAGCGCGCAATGAAAGTGAAAGTTGGGATCTCTGTCGTGGGGAGCACCGACGCCCGGACCAGACCTTCTGTGACGGATCCGCGGTAGAGCATGTATGTTGGGACCCGAAAGATGGTGAACTATGCCTGAATAGGGTGAAGCCAGAGGAAACTCTGGTGGAGGCTCGTAGCGATTCTGACGTGCAAATCGATCGTCAAATTTGGGTATAGGGGCGAAAGACTAATCGAACCATCTAGTAGCTGGTTCCTGCCGAAGTTTCCCTCAGGATAGCAGAAACTCGTATCAGATTTATGTGGTAAAGCGAATGATTAGAGGCCTTGGGGTTGAAACAA-CCTTAACCTATTCTCAAACTTTAAATATGTAAGAACGAGCC-GT-CACTTGATTGGACCGCTCGGCGATTGGGAGTTTCTAGTGGGCCATTTTTGGTAAGCAGAACTGGCGATGCGGGATGAACCGAACGCGAGGTTAAGGTGCCGGAATGCACGCTCATCAGACACCACAAAATGTGTTAGTTCATCTAGACAGCATGAC-GGTGGCCATGGAAGTCGGAATTCGCTAATGAGTGTGTTACAACTCACCTGCCGAATGAACTAGCCT--GAAAATGATGGCGCT-AAGCGTGC
	Sarcodontia_delectans_HHB_10489_Sp    ATGAATT------TATGACAAGGTTGTCGCTGGCCCTA-----ATTGGGCATGTGCACGCCTTGCTCATTCTC-CAATTCTTACACCTCTGTGCACTTTTCATAGGTTGGT-----TGTGGCTGTCTT----------------------------------------CGCGGATGGTTCAGCCTGCCTATGCT--TTTACAAACGC---TTCAGTT---ATAGAATGT--ATCTCGCG-----TATA-ACGCATT-----ATATACAACTTTCAGCAACGGATCTCTTGGCTCTCGCATCGATGAAGAACGC-AGCGAAATGCGATAAGTAATGTGAATTGCAGAATTCAGTGAATCATCGAATCTTTGAACGCACCTTGCGCCCTTTGGTATTCCGAAGGGCATGCCTGTTTGAGTGTCATGGTACCCCAAGTCTTTGCAGATAAGGGTGTATTGGAT-TTGGAGGTT-TATGCTGGC-------GTTTGTCGGCTCCTCTTAAATGCATTAGCAAAGATGTTACTGC--TACTCTTCAGCGTGATAATTGTCT---ACGCTGCC-GTTGTACGGKAT---AAATAAGTCTTTGCTTCTAATCGTCTGTAACTGCGAGTGAAGCGGGAAAAGCTCAAATTTAAAATCTGGCAG-----GGCTGTCCGAGTTGTAGTCTGGAGAAGTGTTTTCCGCGCTGGACCGTGTACAAGTCCCTTGGAATAGGGCGTCATAGAGGGTGAGAATCCCGTCTTTGACACGGACTACCAGTGCTTTGTGATGCGCTCTCAAAGAGTCGAGTTGTTTGGGAATGCAGCTCAAAATGGGTGGTAAATTCCATCTAAAGCTAAATATTGGCGAGAGACCGATAGCGAACAAGTACCGTGAGGGAAAGATGAAAAGCACTTTGGAAAGAGAGTTAAACAGTACGTGAAATTGCTGAAAGGGAAACGATTGAAGTCAGTCGCGTCGTGC-AGAACTCAGCCTGGCT-TTTGCTTGGTGTATTTTCTGC-ATGACGGGCCAGCATCAGTTTTGGCCGCTGGAAAAGGG-TTTCAGGAATGTGGCACCTTCGGGTGTGTTATAGCCTGGGGTCGTATACAGCGGCTGGGACTGAGGATCGCAGTGCGCCTTTATGGCTGGGGTTCGCCCACATTCGCACTTAGGATGCTGGCGTAATGGCTTTAAACGACCCGTCTTGAAACACGGACCAAGGAGTCTAACACACCTGCGAGTGTTTGGGTGG-AAAACCCGAGCGCGTAATGAAAGTGAAAGTTGGGATCCCTGTCGTGGGGAGCACCGACGCCCGGACCAGACCTTCTGTGACGGATCCGCGGTAGAGCATGTGTGTTGGGACCCGAAAGATGGTGAACTATGCCTGAATAGGGTGAAGCCAGAGGAAACTCTGGTGGAGGCTCGTAGCGATTCTGACGTGCAAATCGATCGTCAAATTTGGGTATAGGGGCGAAAGACTAATCGAACCATCTAGTAGCTGGTTCCTGCCGAAGTTTCCCTCAGGATAGCAGAAACTCATATCAGATTTATGTGGTAAAGCGAATGATTAGAGGCCTTGGGGTTGAAACAA-CCTTAACCTATTCTCAAACTTTAAATATGTAAGAACAAGCC-GT-CTCTTAATTGGACCGCTTGGCGATTGAGAGTTTCTAGTGGGCCATTTTTGGTAAGCAGAACTGGCGATGCGGGATGAACCGAACGCGAGGTTAAGGTGCCGGAATACACGCTCATCAGACACCACAAAAGGTGTTAGTTCATCTAGACAGCAGGAC-GGTGGCCATGGAAGTCGGAATCCGCTAAGGAGTGTGTAACAACTCACCTGCCGAATGAACTAGCCCTGAAAATGGATGGCGCTCAAGCGTGT
	Sarcodontia_pachyodon_AFTOL_ID_705    ATGAATT------TATGACAGGGTTGTAGCTTGGCCCCCAA--TCGGGGCATGTGCACGCCTTGCTCATTCC---AACCTTTACACCTCTGTGCACTTTACATAGGCTTGG-----TCTGGGCTGTT------------------CT-----------------TTATTTTGGAATGGCTGGCCGGCCTATGCAT-CTTACAAACGC---TTCAGTT---TTAGAATGT--CATCTGCG-----TATA-ACGCAAC----TATATACAACTTTCAGCAACGGATCTCTTGGCTCTCGCATCGATGAAGAACGCAAGCGAAATGCGATAAGTAATGTGAATTGCAGAATTCAGTGAATCATCGAATCTTTGAATGCACCTTGCGCCTCCCGGTATTCCGGGAGGCATGCCTGTTTGAGTGTCATGGTACCCTAAATCTTTGCGGATGAGGGTGTATTGGAC-TTGGAGGTT-TTCTTTGCTGGCTT--CATTGTCGGCTCCTCTGAAATACATTAGTGCAGATATCGCTGT--TACTCTCCAGTGTGATAATTGTCT---ACGCTGCA-GATGTATGGTGA---ATTGAAGTCTGTGCTTCTAATCGTCTGTAACTGCGAGTGAAGCGGGAAAAGCTCAAATTTAAAATCTGGCAGTCTTTGGCTGTCCGAGTTGTAGTCTGGAGAAGTGTTTTCCGCGCCGGACCGTGTATAAGTCCCCTGGAATGGGGCGTCGTAGAGGGTGACAATCCCGTCTTTGACACGGACTCCCGGTGCTTTGTGATGCGCTCTCAAAGAGTCGAGTTGTTTGGGAATGCAGCTCAAAATGGGTGGTAAATTCCATCTAAAGCTAAATATTGGCGAGAGACCGATAGCGAACAAGTACCGTGAGGGAAAGATGAAAAGCACTTTGGAAAGAGAGTTAAACAGTACGTGAAATTGCTGAAAGGGAAACGCTTGAAGTCAGTCGCGTTGTGC-AGAACTCAGCCTGGCC-TTGGCCTGGTGTATTTTCTGC-ACGACGGGCCAGCATCGATTTCGGTCGCTGGAAAAGGG-CCTCGGGAATGTGGCACCCTCGGGTGTGTTATAGCCCGGGGTCGTATACAGTGGCTGGGATCGAGGAATGCAGCACGCCTTTATGGCTGGGGTTCGCCCACATTCGTGCTTAGGATGCTGGCGTAATGGCTTTAATCGACCCGTCTTGAAACACGGACCAAGGAGTCTAACATACCTGCGAGTGTTTGGGTGG-TAAACCCGAGCGCGCAATGAAAGTGAAAGTCGGGATCCTCGCCA-GGGGAGCACCGACGCCCGGCCCAGACCTTTTGCGACGGTGCTGCGGTGGAGCATGTATGTTGGGACCCGAAAGATGGTGAACTATGCCTGAATAGGGTGAAGCCAGAGGAAACTCTGGTGGAGGCTCGTAGCGATTCTGACGTGCAAATCGATCGTCAAATTTGGGTATAGGGGCGAAAGACTAATCGAACCATCTAGTAGCTGGTTCCTGCCGAAGTTTCCCTCAGGATAGCAGAAACTCGTATCAGATTTATGTGGTAAAGCGAATGATTAGAGGCCTTGGGGTTGAAACAA-CCTTAACCTATTCTCAAACTTTAAATATGTAAGAACAAGCC-GT-CTCTTAATTGGACCGCTTGGCGATTGAGAGTTTCTAGTGGGCCATTTTTGGTAAGCAGAACTGGCGATGCGGGATGAACCGAACGCGAGGTTAAGGTGCCGGAATGCACGCTCATCAGACACCACAAAAGGTGTTAGTTCATCTAGACAGCAGGAC-GGTGGCCATGGAAGTCGGAATCCGCTAAGGAGTGTGTAACAACTCACCTGCCGAATGAACTAGCCCTGAAAATGGATGGCGCTCAAGCGTGC
	Trametopsis_brasiliensis_X203         TCGAGTT-----TATTGGACGGGTTGTAGCTGGCCTTT-----ACCGGCAATGTGCACGCCTGGCTCAATTTT-CCACTCTTTAACCACTGTGCACTTTTTGTAAGATTGG-----CTGTAGGGGAA---TTATGACTCTTGGTAACACATGAGAA--------AATAATATACCTGAAGGCCTCTCTTATGTTT-ATTACACACGC---TTCAGTTA--TTAGAATGTCATACTTGTGT----TATA-ACACATT-----ATATACAACTTTCAGCAACGGATCTCTTGGCTCTCGCATCGATGAAGAACGC-AGCGAAATGCGATAAGTAATGTGAATTGCAGAATTCAGTGAATCATCGAATCTTTGAACGCACCTTGCGCTCCTTGGTATTCCGAGGAGCATGCCTGTTTGAGTGTCATGGCTCATTAGAATTTTTTT--CTAATGCAGCTTGGAC-TTGGAGGTC-GTGTCGGTTTTT----ATCAATTGACTCCTCTTAAATGCATTAGCGTGAATTCTTACGGA-TCGCCTCCAGTGTGATAATTATCT---ACGCTGT--GGTGTGAAGTAT---CATTATGTTCATGCTTATAATCGTCTGTAACTGCGAGTGAAGCGGGAAAAGCTCAAATTTAAAATCTGGCAGCTTTT-GTTGCCCGAGTTGTAGTCTAGAGAAGCGTCTTCCGCGTTGGACCGTGTATAAGTCTCTTGGAACAGAGCGTCATAGAGGGTGAGAATCCCGTCTTTAACACGGACTACCAGTGCTTTGTGATGCGCTCTCAAAGAGTCGAGTTGTTTGGGAATGCAGCTCAAAATGGGTGGTAAATTCCATCTAAAGCTAAATATTGGCGAGAGACCGATAGCGAACAAGTACCGTGAGGGAAAGATGAAAAGCACTTTGGAAAGAGAGTTAAACAGTACGTGAAATTGCTGAAAGGGAAACGCTTGAAGTCAGTCGCGTTAGCT-AGAACTCAGCCAGGCT---TGCTTGGTGCATTTTCTAGTTTAACGGGCCAGCATCAGTTTTGGCTGCAGGATAAAGG-TCAGAGAAATGTGGCAGCTTCGGCTGTGTTATAGTCTCTGGCTGCATACTGTGTCCGGGACTGAGGATCTCAGCACGCATTTGTTGT-------------------TGCTTAGGATGCTGGCGTAATGGCTTTAAACGACCCGTCTTGAAACACGGACCAAGGAGTCTAACAAACCTGCGAGTATTTGGGTGATTAAACCCGAGTGCGTAATGAAAGTGAAAGTTGGGATCCCTGTCGTGGGGAGCACCGACGCCCGGACCAGACCTTCTGTGACGGATCTGCGGTAGAGCATGTTTGTTGGGACCCGAAAGATGGTGAACTATGCCTGAATAGGGTGAAGCCAGAGGAAACTCTGGTGGAGGCTCGTAGCGATTCTGACGTGCAAATCGATCGTCAAATTTGGGTATAGGGGCGAAAGACTAATCGAACCATCTAGTAGCTGGTTCCTGCCGAAGTTTCCCTCAGGATAGCAGAAACTCATATCAGATTTATGTGGTAAAGCGAATGATTAGAGGCCTTGGGGTTGAAACAA-CCTTAACCTATTCTCAAACTTTAAATATGTAAGAACAAGCC-GT-CACTTTGTTGGACCGCTTGGCGATTGAGAGTTTCTAGTGGGCCATTTTTGGTAAGCAGAACTGGCGATGCGGGATGAACCGAACGTGAGGTTAAGGTGCCGGAATACACGCTCATCAGACACCACAAAAGGTGTTAGTTCATCTAGACAGCAGGAC-GGTGGCCATGGAAGTCGGAATCCGCTAAGGAGTGTGTAACAACTCACCTGCCGAATGAACTAGCCCTGAAAATGGATGGCGCTCAAGCGTGT

;


END;

BEGIN ASSUMPTIONS;
	TYPESET * UNTITLED   =  unord:  1 -  1883;

END;

BEGIN CODONS;
	CODESET * UNTITLED   =  universal:  1 -  1883;


END;

BEGIN MESQUITECHARMODELS;
	ProbModelSet * UNTITLED   =  'Jukes-Cantor':  1 -  1883;
END;

BEGIN TREES;
	Title 'Trees from "input.nex.con.tre"';
	LINK Taxa = Taxa;
	TRANSLATE
[0] 		1 Abortiporus_biennis_FD_319,
[1] 		2 Antrodiella_aurantilaeta_Yuan_20,
[2] 		3 Antrodiella_aurantilaeta_Yuan_5956,
[3] 		4 Cabalodontia_queletii_FCUC_722,
[4] 		5 Cerrena_albocinnamomea_Dai12892,
[5] 		6 Cerrena_albocinnamomea_Dai12955,
[6] 		7 Cerrena_caulinucystidiata_Wu_661,
[7] 		8 Cerrena_caulinucystidiata_Yuan12664,
[8] 		9 Cerrena_caulinucystidiata_Yuan12666,
[9] 		10 Cerrena_unicolor_Larsson_3115,
[10] 		11 Cerrena_zonata_Dai_7359,
[11] 		12 Cerrena_zonata_Dai_7821,
[12] 		13 Grifola_frondosa_ShIhAlDuLo_IRAQ_1,
[13] 		14 Grifola_sordulenta_AFTOL_ID_562,
[14] 		15 Irpiciporus_litschaueri_Yuan_1099,
[15] 		16 Meripilus_giganteus_FP_135344,
[16] 		17 Podoscypha_venustula_LR_40821,
[17] 		18 Rigidoporus_sanguinolentus_KHL_11913,
[18] 		19 Sarcodontia_delectans_HHB_10489_Sp,
[19] 		20 Sarcodontia_pachyodon_AFTOL_ID_705,
[20] 		21 Trametopsis_brasiliensis_X203;
	TREE con_50_majrule = (1:0.06431348,17:0.1189403,(((((2:0.0007622805,3:0.003681311)1.000:0.05895749,(13:0.03953828,14:0.03776346)0.976:0.02077912)1.000:0.102297,21:0.1737409)0.672:0.01796366,(4:0.1353254,((((((5:0.0004460444,6:0.0004783116)1.000:0.006321141,(11:0.0004985664,12:0.0004854047)1.000:0.008806795)1.000:0.01388372,10:0.02321479)0.720:0.005005174,(7:0.0004667718,(8:0.0004467595,9:0.0004333987)0.978:0.001089236)1.000:0.01669456)1.000:0.03378023,20:0.09197955)0.786:0.008647626,(15:0.02033476,19:0.01431464)1.000:0.03490576)1.000:0.066718)0.917:0.02200544)0.877:0.02351821,(16:0.07785174,18:0.09183785)1.000:0.06258198)1.000:0.07639772);
	TREE con_50_majrule = (1:0.06431348,17:0.1189403,(((((2:0.0007622805,3:0.003681311):0.05895749,(13:0.03953828,14:0.03776346):0.02077912):0.102297,21:0.1737409):0.01796366,(4:0.1353254,((((((5:0.0004460444,6:0.0004783116):0.006321141,(11:0.0004985664,12:0.0004854047):0.008806795):0.01388372,10:0.02321479):0.005005174,(7:0.0004667718,(8:0.0004467595,9:0.0004333987):0.001089236):0.01669456):0.03378023,20:0.09197955):0.008647626,(15:0.02033476,19:0.01431464):0.03490576):0.066718):0.02200544):0.02351821,(16:0.07785174,18:0.09183785):0.06258198):0.07639772);

END;


Begin MESQUITE;
		MESQUITESCRIPTVERSION 2;
		TITLE AUTO;
		tell ProjectCoordinator;
		timeSaved 1709122053571;
		getEmployee #mesquite.minimal.ManageTaxa.ManageTaxa;
		tell It;
			setID 0 3061727404212551989;
		endTell;
		getEmployee #mesquite.charMatrices.ManageCharacters.ManageCharacters;
		tell It;
			setID 0 3573837847108685371;
			mqVersion 304;
			checksumv 0 3 3869836368 null  getNumChars 1883 numChars 1883 getNumTaxa 21 numTaxa 21   short true   bits 2305843009213693967   states 15   sumSquaresStatesOnly 750640.0 sumSquares -9.223372036854527E18 longCompressibleToShort false usingShortMatrix true   NumFiles 1 NumMatrices 1;
			mqVersion;
		endTell;
		getWindow;
		tell It;
			suppress;
			setResourcesState false false 100;
			setPopoutState 300;
			setExplanationSize 0;
			setAnnotationSize 0;
			setFontIncAnnot 0;
			setFontIncExp 0;
			setSize 2880 1584;
			setLocation -13 -13;
			setFont SanSerif;
			setFontSize 10;
			getToolPalette;
			tell It;
			endTell;
			desuppress;
		endTell;
		getEmployee  #mesquite.charMatrices.BasicDataWindowCoord.BasicDataWindowCoord;
		tell It;
			showDataWindow #3573837847108685371 #mesquite.charMatrices.BasicDataWindowMaker.BasicDataWindowMaker;
			tell It;
				getWindow;
				tell It;
					setExplanationSize 30;
					setAnnotationSize 20;
					setFontIncAnnot 0;
					setFontIncExp 0;
					setSize 2780 1512;
					setLocation -13 -13;
					setFont SanSerif;
					setFontSize 10;
					getToolPalette;
					tell It;
					endTell;
					setActive;
					setTool mesquite.charMatrices.BasicDataWindowMaker.BasicDataWindow.arrow;
					colorCells  #mesquite.charMatrices.ColorByState.ColorByState;
				tell It;
					setStateLimit 9;
					toggleUniformMaximum on;
				endTell;
					colorRowNames  #mesquite.charMatrices.TaxonGroupColor.TaxonGroupColor;
					colorColumnNames  #mesquite.charMatrices.CharGroupColor.CharGroupColor;
					colorText  #mesquite.charMatrices.NoColor.NoColor;
					setBackground White;
					toggleShowNames on;
					toggleShowTaxonNames on;
					toggleTight off;
					toggleThinRows off;
					toggleShowChanges off;
					toggleSeparateLines off;
					toggleShowStates on;
					toggleAutoWCharNames off;
					toggleAutoTaxonNames off;
					toggleShowDefaultCharNames off;
					toggleConstrainCW on;
					toggleBirdsEye off;
					toggleShowPaleGrid off;
					toggleShowPaleCellColors off;
					toggleShowPaleExcluded off;
					togglePaleInapplicable on;
					toggleShowBoldCellText off;
					toggleAllowAutosize off;
					toggleColorsPanel off;
					toggleLinkedScrolling on;
					toggleScrollLinkedTables off;
				endTell;
				showWindow;
				getWindow;
				tell It;
					forceAutosize;
				endTell;
				getEmployee #mesquite.charMatrices.ColorCells.ColorCells;
				tell It;
					setColor Red;
					removeColor off;
				endTell;
				getEmployee #mesquite.categ.StateNamesStrip.StateNamesStrip;
				tell It;
					showStrip off;
				endTell;
				getEmployee #mesquite.charMatrices.AnnotPanel.AnnotPanel;
				tell It;
					togglePanel off;
				endTell;
				getEmployee #mesquite.charMatrices.CharReferenceStrip.CharReferenceStrip;
				tell It;
					showStrip off;
				endTell;
				getEmployee #mesquite.charMatrices.QuickKeySelector.QuickKeySelector;
				tell It;
					autotabOff;
				endTell;
				getEmployee #mesquite.charMatrices.SelSummaryStrip.SelSummaryStrip;
				tell It;
					showStrip off;
				endTell;
				getEmployee #mesquite.align.AlignToDropped.AlignToDropped;
				tell It;
					gapCosts 8 3 2 2;
					subCosts  10 5 10 10 10 5 5 10 10 10 5 10;
				endTell;
				getEmployee #mesquite.molec.ColorByAA.ColorByAA;
				tell It;
					emphasizeDegeneracy off;
				endTell;
				getEmployee #mesquite.molec.SequenceInfoEditor.SequenceInfoEditor;
				tell It;
					panelOpen false;
				endTell;
			endTell;
		endTell;
		endTell;
end;
