# Supplementary material for: ﻿Morphological and molecular data reveal Cerrenacaulinicystidiata sp. nov. and Polyporusminutissimus sp. nov. in Polyporales from Asia
Source: MycoKeys. 2024 Jun 13;106:1–21. doi: 10.3897/mycokeys.106.121840 (PMC11190571; doi:10.3897/mycokeys.106.121840)
Supplement: Supplementary material 2 — 31103 Treebase [file mycokeys-106-001-s002.nxs]

#NEXUS
[written Wed Feb 28 16:41:41 CST 2024 by Mesquite  version 3.04 (build 725) at ???/172.23.202.131]

BEGIN TAXA;
	TITLE Taxa;
	DIMENSIONS NTAX=113;
	TAXLABELS
		Bresadolia_hapalopus_KC297219_1 Bresadolia_uda_KX851642_1 Bresadolia_uda_KX851643_1 Cerioporus_mollis_JN165002_1 Cerioporus_scutellatus_JN165004_1 Cerioporus_sp__HJL_2012b_JX559272_1 Cerioporus_sp__HJL_2013a_KC415181_1 Cerioporus_squamosus_KU189778_1 Cerioporus_squamosus_KX851635_1 Cerioporus_stereoides_JX559269_1 Cerioporus_stereoides_KC415179_1 Dai24655 Dai24656 Echinochaete_brachypora_AB462321_1 Echinochaete_russiceps_AB462310_1 Echinochaete_russiceps_AB462313_1 Favolus_acervatus_KU189774_1 Favolus_acervatus_KX548953_1 Favolus_subtropicus_KX548970_1 Favolus_subtropicus_KX548971_1 Hexagonia_cucullata_AB587637_1 Hexagonia_cucullata_KX900071_1 Hexagonia_glabra_JX569733_1 Hexagonia_tenuis_JX559277_1 Microporus_affinis_JX569739_1 Microporus_flabelliformis_JX569740_1 Mycobonia_flava_AY513570_1 Mycobonia_flava_AY513571_1 Neofavolus_cremeoalbidus_AB735980_1 Neofavolus_cremeoalbidus_KX899982_1 Neofavolus_mikawae_KU189773_1 Neofavolus_mikawae_KX548975_1 Picipes_ailaoshanensis_KX900067_1 Picipes_ailaoshanensis_KX900068_1 Picipes_annularius_KX900060_1 Picipes_atratus_KX900042_1 Picipes_atratus_KX900043_1 Picipes_auriculatus_KX900063_1 Picipes_auriculatus_KX900064_1 Picipes_badius_KU189780_1 Picipes_badius_KU189781_1 Picipes_brevistipitatus_KX900074_1 Picipes_brevistipitatus_KX900075_1 Picipes_conifericola_JX473244_1 Picipes_conifericola_KU189783_1 Picipes_dictyopus_AF516561_1 Picipes_nigromarginatus_KX900062_1 Picipes_pumilus_KX851628_1 Picipes_pumilus_KX851630_1 Picipes_rhizophilus_KC572028_1 Picipes_rhizophilus_KX851634_1 Picipes_sp__Cui12410_KX900022_1 Picipes_sp__ZJL_20161_KX900025_1 Picipes_sp__ZJL_20161_KX900026_1 Picipes_sp__ZJL_20167_KX900057_1 Picipes_sp__ZJL_20167_KX900058_1 Picipes_submelanopus_KU189770_1 Picipes_submelanopus_KU189771_1 Picipes_taibaiensis_JX489169_1 Picipes_taibaiensis_KX196783_1 Picipes_tubaeformis_KC572034_1 Picipes_tubaeformis_KC572036_1 Picipes_virgatus_AF516581_1 Picipes_virgatus_AF516582_1 Picipes_wuyishanensis_KX900061_1 Polyporus_americanus_KC572002_1 Polyporus_americanus_KC572003_1 Polyporus_auratus_KX900056_1 Polyporus_austrosinensis_KX900045_1 Polyporus_austrosinensis_KX900046_1 Polyporus_ciliatus_KC572022_1 Polyporus_ciliatus_KU189767_1 Polyporus_cuticulatus_KX851613_1 Polyporus_cuticulatus_KX851614_1 Polyporus_fraxineus_KC572023_1 Polyporus_fraxineus_KC572024_1 Polyporus_guianensis_AF516564_1 Polyporus_guianensis_AF516566_1 Polyporus_hemicapnodes_KX851625_1 Polyporus_hemicapnodes_KX851627_1 Polyporus_lamelliporus_KX851622_1 Polyporus_lamelliporus_KX851623_1 Polyporus_leprieurii_AF516567_1 Polyporus_longiporus_AB478879_1 Polyporus_longiporus_AB478880_1 Polyporus_mangshanensis_KX851796_1 Polyporus_melanopus_AF516568_1 Polyporus_melanopus_AF516569_1 Polyporus_melanopus_JQ964422_1 Polyporus_melanopus_KC572026_1 Polyporus_radicatus_AF516584_1 Polyporus_radicatus_AF516585_1 Polyporus_sp__ZJL_20164_KX900049_1 Polyporus_sp__ZJL_20164_KX900050_1 Polyporus_sp__ZJL_20165_KX900055_1 Polyporus_sp__ZJL_2016a_KU189762_1 Polyporus_sp__ZJL_2016a_KU189763_1 Polyporus_sp__ZJL_2016b_KU189758_1 Polyporus_sp__ZJL_2016b_KU189759_1 Polyporus_sp__ZJL_2016c_KU189752_1 Polyporus_sp__ZJL_2016c_KU189753_1 Polyporus_sp__ZJL_2016d_KU189755_1 Polyporus_sp__ZJL_2016d_KU189756_1 Polyporus_subvarius_AB587632_1 Polyporus_subvarius_AB587643_1 Polyporus_tuberaster_KU189769_1 Polyporus_tuberaster_KU507580_1 Polyporus_umbellatus_KU189772_1 Polyporus_varius_KU189777_1 Polyporus_varius_KU507581_1 Trametes_conchifer_JN164924_1 Trametes_elegans_JN164944_1 Trametes_polyzona_KR605824_1 
	;

END;


BEGIN CHARACTERS;
	TITLE  Character_Matrix;
	DIMENSIONS  NCHAR=2268;
	FORMAT DATATYPE = DNA GAP = - MISSING = ?;
	MATRIX
	Bresadolia_hapalopus_KC297219_1       ----ACGAG-TC--TTGACAAGGG---TTGCAGCTGGC-CCTCA--------CTGAGAGGC-A-TGTGCTCGCTCG--TGTTCAAATCCACTCTTTTCACACCTGTGCACTTA-C-TGTGGGCTTCGAT---------------------------------------------CGGAAGAGGAGGGGGTTTAACA-------AGCCCTTT---------------TTTT--CGTTCGG----ACCTACGTTT--------TACTACAAA-ACCCTGTT-ATAGTATC-AGA----AC-GC-ATA---TCGC-GAT--------GTCGTAACGCATCCTAC-AT-----ATAACTTTCAGCAACGGA-TCTCTTGGCTCTCGCATCGATGAAGAACGCAGCGAAATGCGATAA-GTAATGTGAATTGCAGAATTCAGTGAATCATCGAATCTTTGAACGCACCTTGCGCTCCTTGGCATTCCGA-GGAGCACGCCTGTTTGAGTGTCGTG--AAATCCTC-AATCT-TACAAGC------------------CCATTGTGG----TCTTT---TGT-AGGC--TTGGAT--TGTGGA-GGTTT--GTTGCCGGCGGAAAA------------------CCGT-CGGCTCCTCTCAAATGCATTAGTCTCGGTT----CT-TTGCGGA-----TCGGCTCTCCGGCGTGAT-A---G-T--TGTCTACGCCC-------------G--C-G-ACCG-TGAAG-TG------TTTTGGC-----GGGCTTCT-AA----CAG---------------------TTTCGTTT--------------AGAAACAA--------ACATTT----ATT-----T--TGACA----------------------------------------------------------------------GTTGTAGTCTGGAGAAGTG-TTTTCCGCGCTGGACCGTGTATAAGTCTCTTGGAACAGAGCGTCATAGAGGGTGAGAATCCCGTCTTTGACACGGATGACCAGTGCTTTGTGATGCGCTCTCGAAGAGTCGAGTTGTTTGGGAATGCAGCTCAAAATGGGTGGTAAATTCCATCTAAAGCTAAATATTGGCGAGAGACCGATAGCGAACAAGTACCGTGAGGGAAAGATGAAAAGCACTTTGGAAAGAGAGTTAAACAGTACGTGAAATTGCTGAAAGGGAAACGCTTGAAGTCAGTCGCGTCGT-TCGAAACTCAACCTTACTTTTCTGTTTGGTGCACTTTTTGAACTACGGGCCAGCATCGATTTTGACCGCACGGAAAAGGGTTGAAAGGAATGTGGCACC---TT-TTGGTGTGTTTATAGCCTTCAA---TCGCATACGGCGGTTGGG-ATCGAGGAACGCAGCGCGCAC----CGCA-AGGTGGGGG-----GGTTACGGCCCAC-TTTCGCGCTTAGGATGCTGGCATAATGGCTTTAAGCGACCCGTCTTGAAACACGGACCAAGGAGTCTAACATGCCTGCGAGTGTTTGGGTGG-AAAACCCGAGCGCGTAATG-AAAGTGAAAGTTGAAACC-TCTGTCGT-GGAGGGCATCAACGCCCGGACCTGACGTTCTCTGATGGATCCGCGGTAGAGCATGTATGTTGGGACCCGAAAGATGGTGAACTATGCCTGAATAGGGTGAAGCCAGAGGAAACTCTGGTG-----------------------------------------------------------------------------------------------------------------------------------------------------------------------------------------------------------------------------------------------------------------------------------------------------------------------------------------------------------------------------------------------------------------------------------------------------------------------------------------------------------------------------------------------------------
	Bresadolia_uda_KX851642_1             ATTAACGAGTTC--TCGTGGGGGTT--TTGCAGCTGGC-CTCTCTGC----ACAGAGAGGC-A-TGTGCTCGCCCC-CCACTCAAATCCA---CTC-TACACCTGTGCACTCA-C-TGTGGGTCTT--------------------------------------------------------TTGGGGGGGAG-CTCTGGAATGGCTCTCC-----------------------CTTGGGG--GCCCATGTCTT-------TACTACAAA-CACC-----CCAGTGTC-AGA----AT-GT-GCA-CTTTGC-GATGT------CTTAACACGCAT-CTCT-AT-----ACAACTTTCAGCAACGGA-TCTCTTGGCTCTCGCATCGATGAAGAACGCAGCGAAATGCGATAA-GTAATGTGAATTGCAGAATTCAGTGAATCATCGAATCTTTGAACGCACCTTGCGCTCCTTGGCATTCCGA-GGAGCACACCTGTTTGAGTGTCATG--ATATTCTC-AACC--TGCAGACGGTCCCCGCTCCACGCTGTGTTGTGGG-GATGGTTT---TGCAAGGC--TTGGAC--TCTGAA-GGAC----TCGCTGGCAGCAGTCGCGGC-----------------CGGCCCCTTTGAAAAGTGTTAGC-TTGATCCCTCCCCTTGCGGATCTGGGCGCCCCTCCGGTGTGAT-A---A-C--YGTCTACG-CCGGGTGA--AGGGGG----GAGCCAGTGGAAAGGTGGTGAGCCGGGC-----AAGCTTCCAAAACA-CAGCAT------------------GTTTGCTTTT----------------------------------------------T--TGACACCCCTAGTAACTGCGAGTGAAGCGGGAAGAGCTCAAATTTGGAATCTGGTGGTCTTG---GGCCATCCGAATTGTAGTCTGGAGAAGTG-CTTTCCGCGCTGGACCGTGTATAAGTCTCTTGGAACAGAGCGTCGTAGAGGGTGAGAATCCCGTCTTTGACACGGACTACCAGTGCTTTGTGATGCGCTCTCAAAGAGTCGAGTTGTTTGGGAATGCAGCTCAAAATGGGTGGTAAATTCCATCTAAAGCTAAATATTGGCGAGAGACCGATAGCGAACAAGTACCGTGAGGGAAAGATGAAAAGCACTTTGGAAAGAGAGTTAAACAGTACGTGAAATTGCTGAAAGGGAAACGCTTGAAGTCAGTCGCGTCGT-CCGGAACTCAGCCTTGC--TCCCGCTTGGTGCACTTTCTGGACGACGGGCCAGCATCGATTTTGACCGTCGGAAAAGG--GTTGGAGGAATGTGGCACC---CT-CGGGTGTG-TTATAGCCTTCRG---TCGCATACGGCGGTTGGG-ATCGAGGAACGCAGCGTGC------CGCG-AGGCAGGGG--T----TC---GCCCAC-TCCCACGCTTAGGATGCTGGCATAATGGCTTTAAGCGACCCGTCTTGAAACACGGACCAAGGAGTCTAACATGCCTGCGAGTGTTTGGGTGG-AAAACCCGAGCGCGTAATG-AAAGTGAAAGTTGAGACC-TCTGTCGT-GGAGGGCATCGACGCCCGGACCTGACGTTCTCTGACGGATCCGCGGTAGAGCATGTATGTTGGGACCCGAAAGATGGTGAACTATGCCTGAATAGGGTGAAGCCAGAGGAAACTCTGGTGGAGGCTCGTAGCGATTCTGACGTGCAAATCGATCGTCAAATTTGGGTATAGGGGCGAAAGACTAATCGAACCATCTAGTAGCTGGTTCCTGCCGAAGTTTCCCTCAGGATAGCAGAAACTCG-TATCAGATTTATGTGGTAAAGCGAATGATTAGAGGCCTTGGGGTTGAAACAACCTTAACCTATTCTCAAACTTTAAATATGTAAGAACGAGCCGTCGCTTGATTGGACCGCTCGGTGATTGAGAGTTTCTAGTGGGCCATTTTTGGTAAGCAGAACTGGCGATGCGGGATGAACCGAACGCGAGGTTAAGGTGCCGGAATACACGCTCATCAGACACCACAAAAGGTGTTAGTTCATCTAGACAGCAGGACGGTGGCCATGGAAGTCGGAATCCGCTAAGGAGTGTGTAACAACTCACCTGCCGAATGAACTAGCCCTGAAAATGGATGGCGCTCAAGCGTGTTACCCATACCTCGCCGTCAGTGTTAAAGTGATGCACTGACGAGTAGGCAGGCGTGGAGGTCAGTGAAGAAGCC
	Bresadolia_uda_KX851643_1             ----ACGAGTTC--TCGTGGGGGTT--TTGCAGCTGGC-CTCTCTGC----ACAGAGAGGC-A-TGTGCTCGCCCC-CCACTCAAATCCA---CTC-TACACCTGTGCACTCA-C-TGTGGGTCTT--------------------------------------------------------TTGGGGGGGAG-CTCTGGAATGGCTCTCC-----------------------CTTGGGG--GCCCATGTCTT-------TACTACAAA-CACC-----CCAGTGTC-AGA----AT-GT-GCA-CTTTGC-GATGT------CTTAACACGCAT-CTCT-AT-----ACAACTTTCAGCAACGGA-TCTCTTGGCTCTCGCATCGATGAAGAACGCAGCGAAATGCGATAA-GTAATGTGAATTGCAGAATTCAGTGAATCATCGAATCTTTGAACGCACCTTGCGCTCCTTGGCATTCCGA-GGAGCACACCTGTTTGAGTGTCATG--ATATTCTC-AACC--TGCAGACGGTCCCCGCTCCACGCTGTGTTGTGGG-GATGGTTT---TGCAAGGC--TTGGAC--TCTGAA-GGAC----TCGCTGGCAGCAGTCGCGGC-----------------CGGCCCCTTTGAAAAGTGTTAGC-TTGATCCCTCCCCTTGCGGATCTGGGCGCCCCTCCGGTGTGAT-A---A-C--TGTCTACG-CCGGGTGA--AGGGGG----GAGCCAGTGGAAAGGTGGTGAGCCGGGC-----AAGCTTCCAAAACA-CAGCAT------------------GTTTGCTTTT----------------------------------------------T--TGACACCCCTAGTAACTGCGAGTGAAGCGGGAAGAGCTCAAATTTGGAATCTGGTGGTCTTG---GGCCATCCGAATTGTAGTCTGGAGAAGTG-CTTTCCGCGCTGGACCGTGTATAAGTCTCTTGGAACAGAGCGTCGTAGAGGGTGAGAATCCCGTCTTTGACACGGACTACCAGTGCTTTGTGATGCGCTCTCAAAGAGTCGAGTTGTTTGGGAATGCAGCTCAAAATGGGTGGTAAATTCCATCTAAAGCTAAATATTGGCGAGAGACCGATAGCGAACAAGTACCGTGAGGGAAAGATGAAAAGCACTTTGGAAAGAGAGTTAAACAGTACGTGAAATTGCTGAAAGGGAAACGCTTGAAGTCAGTCGCGTCGT-CCGGAACTCAGCCTTGC--TCCCGCTTGGTGCACTTTCTGGACGACGGGCCAGCATCGATTTTGACCGTCGGAAAAGG--GTTGGAGGAATGTGGCACC---CT-CGGGTGTG-TTATAGCCTTCAG---TCGCATACGGCGGTTGGG-ATCGAGGAACGCAGCGTGC------CGCG-AGGCAGGGG--T----TC---GCCCAC-TCCCACGCTTAGGATGCTGGCATAATGGCTTTAAGCGACCCGTCTTGAAACACGGACCAAGGAGTCTAACATGCCTGCGAGTGTTTGGGTGG-AAAACCCGAGCGCGTAATG-AAAGTGAAAGTTGAGACC-TCTGTCGT-GGAGGGCATCGACGCCCGGACCTGACGTTCTCTGACGGATCCGCGGTAGAGCATGTATGTTGGGACCCGAAAGATGGTGAACTATGCCTGAATAGGGTGAAGCCAGAGGAAACTCTGGTGGAGGCTCGTAGCGATTCTGACGTGCAAATCGATCGTCAAATTTGGGTATAGGGGCGAAAGACTAATCGAACCATCTAGTAGCTGGTTCCTGCCGAAGTTTCCCTCAGGATAGCAGAAACTCG-TATCAGATTTATGTGGTAAAGCGAATGATTAGAGGCCTTGGGGTTGAAACAACCTTAACCTATTCTCAAACTTTAAATATGTAAGAACGAGCCGTCGCTTGATTGGACCGCTCGGTGATTGAGAGTTTCTAGTGGGCCATTTTTGGTAAGCAGAACTGGCGATGCGGGATGAACCGAACGCGAGGTTAAGGTGCCGGAATACACGCTCATCAGACACCACAAAAGGTGTTAGTTCATCTAGACAGCAGGACGGTGGCCATGGAAGTCGGAATCCGCTAAGGAGTGTGTAACAACTCACCTGCCGAATGAACTAGCCCTGAAAATGGATGGCGCTCAAGCGTGTTACCCATACCTCGCCGTCAGTGTTAAAGTGATGCACTGACGAGTAGGCAGGCGTGGAGGTCAGTGAAGAAGCC
	Cerioporus_mollis_JN165002_1          ATTACTGAG-TC--TTGAAATGGGG--TTGTAGCTGGC--------------CTTAAAGGC-A-TGTGCTCGCCCT---GTTCAAATCCA---CTC-TACACCTGTGCACTTA-C-TGTGGGCTTTGGTTAGAAAG---------------CCAGG-------TTTAT-----------AACCTGA-------------------CCTTT----------GA------------GCCGG----GCTCATGTTTA-------CTTTACAAA-CAACTT-----AGTATC-AGA----AT-GT-GTA---TTGC-AAT--------T---TAATGCAT--TTT-AT-----ACAACTTTCAGCAACGGA-TCTCTTGGCTCTCGCATCGATGAAGAACGCAGCGAAATGCGATAA-GTAATGTGAATTGCAGAATTCAGTGAATCATCGAATCTTTGAACGCACCTTGCGCTCCTTGGTATTCCGA-GGAGCACGCCTGTTTGAGTGTCATG--AAATTCTC-AACCT-ACAAAGC------------------TTTGTGT--------TTT---GTT-AGGC--TTGGA---CTTGGA-GGC-----TTGCTGGCTCT----------------------TGT-CAGCTTCTCTTAAATTCATTAGC-TTGATT----CC-TTGTGGA-----TCGGCC--TCGGTGTGAT-A---A-T--TGTCTACG-CT-------------G--T-G-ACCG-TGAAA-CA-----TAT--GGT-----GAGCTTCT-AA----TG----------------------GTCTTGTT-------------GAAAGACA-----------TCTTT---TAT--------TGACACCCCTAGTAACTGCGAGTGAAGCGGGAAAAGCTCAAATTTAAAATCTGGCGGTCTTT---GGCTGTCCGAGTTGTAGTCTGGAGAAGTG-TTTTCCGCGCTGGACCGTGTATAAGTCTCTTGGAATAGAGCGTCATAGAGGGTGAGAATCCCGTCTTTGACACGGACTACCAGTGCTTTGTGATGCGCTCTCAAAGAGTCGAGTTGTTTGGGAATGCAGCTCAAAATGGGTGGTAAATTCCATCTAAAGCTAAATATTGGCGAGAGACCGATAGCGAACAAGTACCGTGAGGGAAAGATGAAAAGCACTTTGGAAAGAGAGTTAAACAGTACGTGAAATTGCTGAAAGGGAAACGATTGAAGTCAGTCGCGTTGT-TTGGAACTCAGCCTTGC--TTTTGCTTGGTGCACTTTCTGAATGACGGGCCAGCATCAATTTCAGCCGTTGGAAAAAG--GCTGGGGGAATGTGGCACC---TT-CGGGTGTG-TTATAGCCTCTGG---TCACATACAACGGTTGGG-ATTGAGGACCGCAGCGCGC------CGTA-AGGCAGGGGGTT---------TCCCAC-TTTCGCGCTTAGGATGCTGGCATAATGGCTTTAAACGACCCGTCTTGAAACACGGACCAAGGAGTCTAACATGCCTGCGAGTGTTTGGGTGG-AAAACCCGAGCGCGTAATG-AAAGTGAAAGTTGAGACC-TCTGTCAT-GGAGGGCATCGACGCCCGGACTTGAAGTTTTCTGATGGATCCGCGGTAGAGCATGTATGTTGGGACCCGAAAGATGGTGAACTATGCCTGAATAGGGTGAAGCCAGAGGAAACTCTGGTGGAGGCTCGTAGCGATTCTGACGTGCAAATCGATCGTCAAATTTGGGTATAGGGGCGAAAGACTAATCGAACCATCTAGTAGCTGGTTCCTGCCGAAGTTTCCCTCAGGATAGCAGAAACTCA-TATCAGATTTATGTGGTAAAGCGAATGATTAGAGGCCTTGGGGTTGAAACAACCTTAACCTATTCTCAAACTTTAAATATGTAAGAACGAGCCGTCGCTTGATTGGACCGCTCGGCGATTGAGAGTTTCTAGTGGGCCATTTTTGGTAAGCAGAACTGGCGATGCGGGATGAACCGAACGCGAGGTTAAGGTGCCGGAATACACGCTCATCAGACACCACAAAAGGTGTTAGTTCATCTAGACAGCAGGACGGTGGCCATGGAAGTCGGAATCCGCTAAGGAGTGTGTAACAACTCACCTGCCGAATGAACTAGCCCTGAAAATGGATGGCGCTCAAGCGTGTTACCCATACCTCGCCGTCAGCGTTTCAGTGACGCGCTGACGAGTAGGCAGGCGTGGAGGTCAGTGAAGAAGCC
	Cerioporus_scutellatus_JN165004_1     ATTAACGAG-TC--TTGAAATGGG---TTGTAGCTGGT-------------CTCACCAGGC-A-TGTGCTCGCCCT---GCTCAAATCCA---CTC-TACACCTGTGAACCTA-T-TGTGGGCTTGGTATTTGGGA------------GGCCTGGT-------TTCTT------------ACTTGG-------------------TCTTTT---------GA------------GCCAA----GCTCATGTTT--------CATTACAAA-CACTGT-----AGTATC-AGA----AT-GT-TTA---TCAC-GAT--------G---TAACACAT-CTAT-AT-----ACAACTTTCAGCAACGGA-TCTCTTGGCTCTCGCATCGATGAAGAACGCAGCGAAATGCGATAA-GTAATGTGAATTGCAGAATTCAGTGAATCATCGAATCTTTGAACGCACCTTGCGCTCCTTGGTATTCCGA-GGAGCACACCTGTTTGAGTGTCGTG--AAATTCTC-AACCT-AACTGCC------------------TTTGTTGGT------ATT---GTT-AGGC--TTGGA---TAATGG-AGG----CTTGCTGGCTACTTG-----------------TTAGT-CGGCTTCTCTCAAATTCATTAGC-TTGGTT----CC-TTGTGGA-----TCAGTTC-TCGGTGTGAT-A---A-T--TGTCTATG-CC-------------G--T-G-ACTG-TGAAA-TG-----TTT--GAC-----AAGCTTCT-AA----CT----------------------GTCTCTCTA------------GGGAGACA-----------TTTAT---TAT-----T--TGACACCCCTAGTAACTGCGAGTGAAGCGGGAAAAGCTCAAATTTAAAATCTGGCGGCTTT-----ACCGTCCGAGTTGTAGTCTGGAGAAGTG-CTTTCCGCGCTGGACCGTGTATAAGTCTCTTGGAATAGAGTGTCATAGAGGGTGAGAATCCCGTCTTTGACACGGACTACCAGTGCTTTGTGATGCGCTCTCAAAGAGTCGAGTTGTTTGGGAATGCAGCTCAAAATGGGTGGTAAACTCCATCTAAAGCTAAATATTGGCGAGAGACCGATAGCGAACAAGTACCGTGAGGGAAAGATGAAAAGCACTTTGGAAAGAGAGTTAAACAGTACGTGAAATTGCTGAAAGGGAAACACTTGAAGTCAGTCGCGTTGT-TCAGAACTCAGCCTTGC--TTCCGCTTGGTGCACTTTCTGGATGACGGGCCAGCATCAATTTTGACCGTTGGAAAAGG--GTTGGGGGAATGTGGCACC---TT-CGGGTGTG-TTATAGCCTTCAG---TCGCATACAACGGTTGGG-ATTGAGGACCGCAGCGCGC------CGCA-AGGCAGGGG--T----TC---GCCCAC-TTTCGCGCTTAGGATGCTGGCATAATGGCTTTAAATGACCCGTCTTGAAACACGGACCAAGGAGTCTAACATGCCTGCGAGTGTTTGGGTGG-AAAACCCGAGCGCGTAATG-AAAGTGAAAGTTGAGACC-TCTGTCGT-GGAGGGCATCGACGCCCGGACCTGACGTTCTCTGACGGTTCCGCGGTAGAGCATGTATGTTGGGACCCGAAAGATGGTGAACTATGCCTGAATAGGGTGAAGCCAGAGGAAACTCTGGTGGAGGCTCGTAGCGATTCTGACGTGCAAATCGATCGTCAAATTTGGGTATAGGGGCGAAAGACTAATCGAACCATCTAGTAGCTGGTTCCTGCCGAAGTTTCCCTCAGGATAGCAGAAACTCA-TATCAGATTTATGTGGTAAAGCGAATGATTAGAGGCCTTGGGGTTGAAACAACCTTAACCTATTCTCAAACTTTAAATATGTAAGAACGAGCCGTCGCTTGATTGGACCGCTCGGTGATTGAGAGTTTCTAGTGGGCCATTTTTGGTAAGCAGAACTGGCGATGCGGGATGAACCGAACGCGAGGTTAAGGTGCCGGAATACACGCTCATCAGACACCACAAAAGGTGTTAGTTCATCTAGACAGCAGGACGGTGGCCATGGAAGTCGGAATCCGCTAAGGAGTGTGTAACAACTCACCTGCCGAATGAACTAGCCCTGAAAATGGATGGCGCTCAAGCGTGTTACCCATACCTCGCCGTCAGCGTTTCAGTGACGCGTTGACGAGTAGGCAGGCGTGGAGGTCAGTGAAGAAGCC
	Cerioporus_sp__HJL_2012b_JX559272_1   ---------TCT--TTGATACGGGG--TTGCAGCTGGT-CTTTA-------TTACAAAGGC-A-TGTGCTCGCTCT--GTTCAAAATCCA---CTC-TACACCTGTGCACTTA-T-TGCAAGTTTCGGTCTGTTGG---------AGGGGTCAGGCT---------------TTCACGAGTTTGAA-------------------CCTTTG--------GGG------------GCCGT----GCTTGTGTTT--------TATTACAAA-CAAC-----TCAGTAAT-AGA----AT-GT-AAA---TCGC-GAT------------TAACGCAT--CAT-AT-----ACAACTTTTAGCAACGGA-TCTCTTGGCTCTCGCATCGATGAAGAACGCAGCGAAATGCGATAA-GTAATGTGAATTGCAGAATTCAGTGAATCATCGAATCTTTGAACGCACCTTGCGCTCCTTGGTATTCCGA-GGAGCACGCCTGTTTGAGTGTCGTG--AAATTCTC-AACCT-TGCAGAG------------------TCTT-------GTGCTTT---GTT-AGGA--TTGGA---CTTGGA-GGC-----TTGCTGGTATAACT------------------GTGC-CGGCTCCTCTCAAAACTATTAGC-TTGGTT----CC-TTGCGGA-----TCGGCC--TCGGTGTGAT-A---A-T--TGTCTACG-CT-------------G--T-G-ACCG-TGAAG--------CGTTTGGC-----TAGCTTCT-AA----TT----------------------GTCTCG-T-------------ACGAGACAAA---------GCTCT----------AT--CGACACCCCTAGTAACTGCGAGTGAAGCGGGAAAAGCTCAAATTTAAAATCTGGCGGTCTTT---GGCTGTCCGAGTTGTAGTCTAGAGAAGTG-TTATCTGTGCTGGACCGTGTATAAGTCTCTTGGAATAGAGCGTCATAGAGGGTGAGAATCCCGTCTTTGACACGGACTACCAGTGCTTTGTGATGCGCTCTCAAAGAGTCGAGTTGTTTGGGAATGCAGCTCAAAATGGGTGGTAAATTCCATCTAAAGCTAAATATTGGCGAGAGACCGATAGCGAACAAGTACCGTGAGGGAAAGATGAAAAGCACTTTGGAAAGAGAGTTAAACAGTACGTGAAATTGCTAAAAGGGAAACGATTGAAGTCAGTCGCATTGT-TTGGAACTCAACCTTGC--TTTTGCTTGGTGCACTTTCTGAATGATGGGCCAGCATCAATTTTGACCGTTGGAAAAAG--GCTGGAGGAATGTGGCACC---TT-CGGGTGTG-TTATAGCCTCTGG---TTGCATACGACGGTTGGG-ATTGAGGACCGCAGCACGC------CGCA-AGGCAGGGGTTT----TT---ACTCAC-TTTCGTGCTTAGGATGCTGGCATAATGGCTTTAAACGACCCGTCTTGAAACACGGACCAAGGAGTCTAACATGCGTGCGAGTGTTTGGGTGG-AAAACCCGAACGCGTAATG-AAAGTGAAAGTTGAGACC-TCTGTCGT-GGAGGGCATCGACGCCCGGACCTGAAGTTCTCTGACGGATCCGCGGTAGAGCATGTATGTTGGGACCCGAAAGATGGTGAACTATGCCTGAATAGGGTGAAGCCAGAGGAAACTCTGGTGGAGGCTCGTAGCGATTCTGACGTGCAAATCGATCGTCAAATTTGGGTATAGGGGCGAAAGACTAATCGAACCATCTAGTAGCTGGTTCCTGCCGAAGTTTCCCTCAGGATAGCAGAAACTCA-TATCAGATTTATGTGGTAAAGCGAATGATTAGAGGCCTTGGGGTTGAAACAACCTTAACCTATTCTCAAACTTTAAATATGTAAGAACGAGCCGTCGCTTGATTGGACCGCTCGGCGATTGAGAGTTTCTAGTGGGCCATTTTTGGTAAGCAGAACTGGCGATGCGGGATGAACCGAACGCGAGGTTAAGGTGCCGGAATACACGCTCATCAGACACCACAAAAGGTGTTAGTTCATCTAGACAGCAGGACGGTGGCCATGGAAGTCGGAATCCGCTAAGGAGTGTGTAACAACTCACCTGCCGAATGAACTAGCCCTGAAAATGGATGGCGCTCAAGCGTGTTACCCATACCTCGCCGTCAGTGTTTCAGTGACACGCTGACGAGTAGGCAGGCGTGGAGGTCAGTGAAGAAGCC
	Cerioporus_sp__HJL_2013a_KC415181_1   -----------T--CTTGAATGGG---TTGTAGCTGGC-CTTCAT-----------CTGGC-A-TGTGCTCACCCT--GCTCAAAATCCA---CTC-TACAACTGTGCACTTA-C-TGTGGGTCCTTGGGCTTTTTA-------GATGGGCTCAAAG-CTTTGTTGCT--------------TGGG-------------------TTTTCT--------AAATTG---------TCTGG----GCTCATGTCTTT-----ATCACACAAA-CACT-----GTAGTATTGAGA----AT-GT-GTA---TTGC-------TG-------TAATGCAT-CTAT-AT-----ACAACTTTCAGCAACGGA-TCTCTTGGCTCTCGCATCGATGAAGAACGCAGCGAAATGCGATAA-GTAATGTGAATTGCAGAATTCAGTGAATCATCGAATCTTTGAACGCACCTTGCGCTCCTTGGTATTCTGA-GGAGCACACCTGTTTGAGTGTCATG--AAATTCTC-AACCT-TGCATGC------------------CTTTTGTGG------TTT---GTT-AGGC--TTGGAT--ATTGGAGGGTTT---GTGTTGGCATC---------------------TGGT-CAACTCCTCTTAAATGCATTAGC-TTGGTC----CT-TTGCAGA-----TCGGCTC-TTGGTGTGATAA---A-C--TGTTTATG-CC-------------A--T-G-ACCG-TGAAG----------TTTGGT-----AAGCTTAT-AA----TT----------------------GTCTCGGT------------GAGGAGACA-----------GCTTT---TGT--------TGACACCCCTAGTAACTGCGAGTGAAGCGGGAAAAGCTCAAATTTAAAATCTGGCAGTTAT-----GCTGTCCGAGTTGTAGTCTGGAGAAGTG-CTTTCTGTGCTGGACCGTGTATAAGTCTCTTGGGATAGAGCGTCATAGAGGGTGAGAATCCCGTCTTTGACACGGACTACCAGTGCTTTGTGATGCGCTCTCAAAGAGTCGAGTTGTTTGGGAATGCAGCTCAAAATGGGTGGTAAACTCCATCTAAAGCTAAATATTGGCGAGAGACCGATAGCGAACAAGTACCGTGAGGGAAAGATGAAAAGCACTTTGGAAAGAGAGTTAAACAGTACGTGAAATTGCTGAAAGGGAAACACTTGAAGTCAGTCGTGTCAT-TCAGAACTCAGCCTTGC--TTTTGCTTGGTGCATTTTCTGAATGATGGGCCAGCATCAATTTTGATTGTTGGATAAGG--GCTTGAGGAATGTGGCACC---TT-TGGGTGTG-TTATAGCCTCTGG---TCGCATACAACAGTTGGG-ATTGAGGACTGCAGCACGC------CGTA-AGGTAGGGG--T----TC---GCCCAC-TTTCGTGCTTAGGATGCTGGCGTAATGGCTTTAAATGACCCGTCTTGAAACACGGACCAAGGAGTCTAACATGCCTGCGAGTGTTTGGGTGG-AAAACCCGAGCGCGTAATG-AAAGTGAAAGTTGAGACC-TCTGTCGT-GGAGGGCATCGACGCCCGGACCTGAAGTACTCTGACGGATCTGCGGTAGAGCATGTATGTTGGGACCCGAAAGATGGTGAACTATGCCTGAATAGGGTGAAGCCAGAGGAAACTCTGGTGGAGGCTCGTAGCGATTCTGACGTGCAAATCGATCGTCAAATTTGGGTATAGGGGCGAAAGACTAATCGAACCATCTAGTAGCTGGTTCCTGCCGAAGTTTCCCTCAGGATAGCAGAAACTCA-TATCAGATTTATGTGGTAAAGCGAATGATTAGAGGCCTTGGGGTTGAAACAACCTTAACCTATTCTCAAACTTTAAATATGTAAGAACGAGCCGTCGCTTGATTGGACCGCTCGGTGATTGAGAGTTTCTAGTGGGCCATTTTTGGTAAGCAGAACTGGCGATGCGGGATGAACCGAACGCGAGGTTAAGGTGCCGGAATACACGCTCATCAGACACCACAAAAGGTGTTAGTTCATCTAGACAGCAGGACGGTGGCCATGGAAGTCGGAATCCGCTAAGGAGTGTGTAACAACTCACCTGCCGAATGAACTAGCCCTGAAAATGGATGGCGCTCAAGCGTGTTACCCATACCTCGCCGTCAGCGTTTCAATGATGCGTTGACGAGTAGGCAGGCGTGGAGGTCAGTGAAGAAGCC
	Cerioporus_squamosus_KU189778_1       ----CTGAG-TC--TTGAAGAGG----TTGCAGCTGGT-CTTAT------------CAGGC-A-AGTGCTCGCCTT---GTTCAAATCCA---CTC-TACATCTGTGCACTTA-C-TGTGGACTTTGGTATTTTTG---------GAGGGTCCT----------------------------TTGG-------------------CCCTTT------ATGAA------------TCCGG----GTTCATGTTTT------ATTATATATA-CGCT-----TCAGTATTGAGA----AT-GT-GTA---TTGT-GATG-----------TAACGCAT-CGTT-AT-----ACAACTTTCAGCAACGGA-TCTCTTGGCTCTCGCATCGATGAAGAACGCAGCGAAATGCGATAA-GTAATGTGAATTGCAGAATTCAGTGAATCATCGAATCTTTGAACGCACCTTGCGCTCCTTGGTATTCCGA-GGAGCACACCTGTTTGAGTGTCATG--AAATTCTC-AACCT-TACAAAC------------------TTTT--------GTGTTT--GATT-TGGC--TTGGA---GTTGGA-GGC-----TTGCTGATGGGAAATTCTTT-----------------TGGCTCCTCTCAAATGCATTAGC-TTGGTT----CC-TTGCGGA-----TTGGCTC-CTGGTGTGAT-A---A-A--TGTTTACG-CC-------------G--C-A-GCTGTTGAAG-CG-----TTTTGGGC-----AAGCTCCT-AA----CC----------------------GTCTCAAT----------ATTGAGAGACA---------GCTTTTTG--AAC----A---TGACACCCCTAGTAACTGCGAGTGAAGCGGGAAAAGCTCAAATTTAAAATCTGGTGGCCTTT---GGTCATCCGAGTTGTAGTCTGGAGAAGTG-CTTTCCGCGTTGGACCGTGTATAAGTCTCTTGGAATAGAGCGTCATAGAGGGTGAGAATCCCGTCTTTGACACGGACTACCAGTGCTCTGTGATGCGCTCTCAAAGAGTCGAGTTGTTTGGGAATGCAGCTCAAAATGGGTGGTAAATTCCATCTAAAGCTAAATATTGGCGAGAGACCGATAGCGAACAAGTACCGTGAGGGAAAGATGAAAAGCACTTTGGAAAGAGAGTTAAACAGTACGTGAAATTGCTGAAAGGGAAACACTTGAAGTCAGTCGTGTTGT-TTGGAACTCAGCCTTGC--TTTTGCTTGGTGCACTTTCTGAATGACAGGCCAGCATCAATTTTGACCGTTGGAAAAAG--GTAAGGGGAATGTGGCACC---TT-CGGGTGTG-TTATAGCCTCTTG---TCACATACAACGGTTGGG-ATTGAGGACCGCAGCACGC------CGCA-AGGCAGGGG------GTT---TCCCAC-TTTCGTGCTTAGGATGCTGGCATAATGGCTTTAAATGACCCGTCTTGAAACACGGACCAAGGAGTCTAACATGCCTGCGAGTGTTTGGGTGG-AAAACCCGAGCGCGTAATG-AAAGTGAAAGTTGAGACC-TCTGTCGT-GGAGGGCATCGACGCCCGGACCTGACGTTCTCTGACGGATCCGCGGTAGAGCATGTATGTTGGGACCCGAAAGATGGTGAACTATGCCTGAATAGGGTGAAGCCAGAGGAAACTCTGGTGGAGGCTCGTAGCGATTCTGACGTGCAAATCGATCGTCAAATTTGGGTATAGGGGCGAAAGACTAATCGAACCATCTAGTAGCTGGTTCCTGCCGAAGTTTCCCTCAGGATAGCAGAAACTCA-TATCAGATTTATGTGGTAAAGCGAATGATTAGAGGCCTTGGGGTTGAAACAACCTTAACCTATTCTCAAACTTTAAATATGTAAGAACGAGCCGTCGCTTGATTGGACCGCTCGGCGATTGAGAGTTTCTAGTGGGCCATTTTTGGTAAGCAGAACTGGCGATGCGGGATGAACCGAACGTGAGGTTAAGGTGCCGGAATACACGCTCATCAGACACCACAAAAGGTGTTAGTTCATCTAGACAGCAGGACGGTGGCCATGGAAGTCGGAATCCGCTAAGGAGTGTGTAACAACTCACCTGCCGAATGAACTAGCCCTGAAAATGGATGGCGCTCAAGCGTGTTACCCATACCTCACCGTCAGCGTTTCAGTGATGCGCTGACGAGTAGGCAGGCGTGGAGGTCAGTGAAGAAGCC
	Cerioporus_squamosus_KX851635_1       ----CTGAG-TC--TTGAAGAGG----TTGCAGCTGGT-CTTAT------------CAGGC-A-AGTGCTCGCCTC---GTTCAAATCCA---CTC-TACACCTGTGCACTTA-C-TGTGGACTTTGGTATTTTTG---------GAGGGTCCT----------------------------TTGG-------------------CCCTTT------ATGAA------------TCCGG----GTTCATGTTTT------ATTATATATA-CGCT-----TCAGTATTGAGA----AT-GT-GTA---TTGT-GATG-----------TAACGCAT-CGTT-AT-----ACAACTTTCAGCAACGGA-TCTCTTGGCTCTCGCATCGATGAAGAACGCAGCGAAATGCGATAA-GTAATGTGAATTGCAGAATTCAGTGAATCATCGAATCTTTGAACGCACCTTGCGCTCCTTGGTATTCCGA-GGAGCACACCTGTTTGAGTGTCATG--AAATTCTC-AACCT-TACAAAC------------------TTTT--------GTGTTT--GATT-TGGC--TTGGA---GTTGGA-GGC-----TTGCTGATGGRAAWTTCYTT-----------------TGGCTCCTCTCAAATGCATTAGC-TTGGTT----CC-TTGCGGA-----TTGGCTC-CTGGTGTGAT-A---A-A--TGTTTACG-CC-------------G--C-R-GCTGTTGAAG-CR-----TTTTGGGC-----AAGCTCCT-AA----CC----------------------GTCTCAAT----------ATTGAGAGACA---------GCTTTTTG--AAC----A---TGACACCCCTAGTAACTGCGAGTGAAGCGGGAAAAGCTCAAATTTAAAATCTGGTGGCCTTT---GGTCATCCGAGTTGTAGTCTGGAGAAGTG-CTTTCCGCGTTGGACCGTGTATAAGTCTCTTGGAATAGAGCGTCATAGAGGGTGAGAATCCCGTCTTTGACACGGACTACCAGTGCTYTGTGATGCGCTCTCAAAGAGTCGAGTTGTTTGGGAATGCAGCTCAAAATGGGTGGTAAATTCCATCTAAAGCTAAATATTGGCGAGAGACCGATAGCGAACAAGTACCGTGAGGGAAAGATGAAAAGCACTTTGGAAAGAGAGTTAAACAGTACGTGAAATTGCTGAAAGGGAAACACTTGAAGTCAGTCGTGTYGT-TTGGAACTCAGCCTTGC--TTTTGCTTGGTGCACTTTCTGAATGACAGGCCAGCATCAATTTTGACCGTTGGAAAAAG--GTARGGGGAATGTGGCACC---TT-CGGGTGTG-TTATAGCCTCTTG---TCACATACAACGGTTGGG-ATTGAGGACCGCAGCACGC------CGCA-AGGCAGGGG------GTT---TCCCAC-TTTCGTGCTTAGGATGCTGGCATAATGGCTTTAAATGACCCGTCTTGAAACACGGACCAAGGAGTCTAACATGCCTGCGAGTGTTTGGGTGG-AAAACCCGAGCGCGYAATG-AAAGTGAAAGTTGAGACC-TCTGTCGT-GGAGGGCATCGACGCCCGGACCTGAYGTTCTCTGACGGATCCGCGGTAGAGCATGTATGTTGGGACCCGAAAGATGGTGAACTATGCCTGAATAGGGTGAAGCCAGAGGAAACTCTGGTGGAGGCTCGTAGCGATTCTGACGTGCAAATCGATCGTCAAATTTGGGTATAGGGGCGAAAGACTAATCGAACCATCTAGTAGCTGGTTCCTGCCGAAGTTTCCCTCAGGATAGCAGAAACTCA-TATCAGATTTATGTGGTAAAGCGAATGATTAGAGGCCTTGGGGTTGAAACAACCTTAACCTATTCTCAAACTTTAAATATGTAAGAACGAGCCGTCGCTTGATTGGACCGCTCGGCGATTGAGAGTTTCTAGTGGGCCATTTTTGGTAAGCAGAACTGGCGATGCGGGATGAACCGAACGTGAGGTTAAGGTGCCGGAATACACGCTCATCAGACACCACAAAAGGTGTTAGTTCATCTAGACAGCAGGACGGTGGCCATGGAAGTCGGAATCCGCTAAGGAGTGTGTAACAACTCACCTGCCGAATGAACTAGCCCTGAAAATGGATGGCGCTCAAGCGTGTTACCCATACCTCACCGTCAGCGTTTCAGTGATGCGCTGACGAGTAGGCAGGCGTGGAGGTCAGTGAAGAAGCC
	Cerioporus_stereoides_JX559269_1      ---------TCT--TTGATATGGGG--TTGTAGCTGGT-CTCGA--------TACCGAGGC-A-TGTGCTCGCTCT--GTTCAAAATCCA---CTC-TACACCTGTGCACTCA-C-TGCAAGCTGGGGTCTGTT-----------GAGGGTCATGCT---------------TTCACGAGCTTTGA-------------------CCTTTG--------AAA------------GCCTC----GCTTGTGTTTA---------TTACAAA-CGAT-----TTAGTAAC-CGA----AT-GT-ACA---TCGC-GTT------------TAACGCAT--CAT-AT-----ACAACTTTTAGCAACGGA-TCTCTTGGCTCTCGCATCGATGAAGAACGCAGCGAAATGCGATAA-GTAATGTGAATTGCAGAATTCAGTGAATCATCGAATCTTTGAACGCACCTTGCGCTCCTTGGTATTCCGA-GGAGCACGCCTGTTTGAGTGTCGTG--AAATTCTC-AACCT-TGCAGAG------------------TCTT-------GTGCTCT---GTTAAGGA--TTGGA---TTTGGA-GGC-----TTGCCGGTGATTAGT-----------------TTGC-CGGCTCCTCTCAAAAGCATTAGC-TT-GTT----CC-TTGTGGA-----TCGGCC--TCAGTGTGAT-A---A-T--TGTCTACG-CT-------------GTTT-G-ACTG-TGAAG--------CATTTGGC-----TAGCTTCT-AA----TC----------------------GTCTCGCT-------------GAGAGACAAA---------GCTCT----------AT--CGACACCCCTAGT-ACTGCGAGTGAAGCGGGAAAAGCTCAAATTTAAAATCTGGCGGTCTTT---GGCTGTCCGAGTTGTAGTCTAGAGAAGTG-TTATCTGTGCTGGACCGTGTATAAGTCTCTTGGAATAGAGCGTCATAGAGGGTGAGAATCCCGTCTTTGACACGGACTACCAGTGCTTTGTGATGCGCTCTCAAAGAGTCGAGTTGTTTGGGAATGCAGCTCAAAATGGGTGGTAAATTCCATCTAAAGCTAAATATTGGCGAGAGACCGATAGCGAACAAGTACCGTGAGGGAAAGATGAAAAGCACTTTGGAAAGAGAGTTAAACAGTACGTGAAATTGCTAAAAGGGAAACGATTGAAGTCAGTCGCGTTGT-TCGGAACTCAACCTTGC--TTTTGCTTGGTGCACTTTCTGAATGACGGGCCAGCATCAATTTTGACCGTCGGAAAAAG--GCTGGAGGAATGTGGCATC---TT-CGGGTGTG-TTATAGCCTCTGG---TTGCATACGACGGTTGGG-ATTGAGGACCGCAGCACGC------CGCA-AGGCAGGGG--T----TT---ACCCAC-TTTCGTGCTTAGGATGCTGGCATAATGGCTTTAAACGACCCGTCTTGAAACACGGACCAAGGAGTCTAACATGCCTGCGAGTGTTTGGGTGG-AAAACCCGAGCGCGTAATG-AAAGTGAAAGTTGAGACC-TCTGTCGT-GGAGGGCATCGACGCCCGGACCTGACGTTCTCTGACGGATCCGCGGTAGAGCATGTATGTTGGGACCCGAAAGATGGTGAACTATGCCTGAATAGGGTGAAGCCAGAGGAAACTCTGGTGGAGGCTCGTAGCGATTCTGACGTGCAAATCGATCGTCAAATTTGGGTATAGGGGCGAAAGACTAATCGAACCATCTAGTAGCTGGTTCCTGCCGAAGTTTCCCTCAGGATAGCAGAAACTCA-TATCAGATTTATGTGGTAAAGCGAATGATTAGAGGCCTTGGGGTTGAAACAACCTTAACCTATTCTCAAACTTTAAATATGTAAGAACGAGCCGTCGCTTGATTGGACCGCTCGGTGATTGAGAGTTTCTAGTGGGCCATTTTTGGTAAGCAGAACTGGCGATGCGGGATGAACCGAACGCGAGGTTAAGGTGCCGGAATACACGCTCATCAGACACCACAAAAGGTGTTAGTTCATCTAGACAGCAGGACGGTGGCCATGGAAGTCGGAATCCGCTAAGGAGTGTGTAACAACTCACCTGCCGAATGAACTAGCCCTGAAAATGGATGGCGCTCAAGCGTGTTACCCATACCTCGCCGTCAGTGTTTCAGTGACACGCTGACGAGTAGGCAGGCGTGGAGGTCAGTGAAGAAGCC
	Cerioporus_stereoides_KC415179_1      ----------TC--TTGAAATGGGG--TTGTAGCTGGT-C-----------CTTTAAAGAC-A-CGTGCTCGCCCT---GTTCAAATCCA---CTC-TACACCTGTGCACTTA-C-TGTGGGCTTTGGTTTCTGAG---------------CTGGG-------TTCAT------------ACCTGG-------------------CTTTT----------GA------------GCCGG----GCTCATGTTTA-------CTTTACAAA-CAACTT-----AGTATC-AGA----AT-GT-ACA---TTGC-GAT--------T---TAACGCAT--TTT-AT-----ACAACTTTCAGCAACGGA-TCTCTTGGCTCTCGCATCGATGAAGAACGCAGCGAAATGCGATAA-GTAATGTGAATTGCAGAATTCAGTGAATCATCGAATCTTTGAACGCACCTTGCGCTCCTTGGTATTCCGA-GGAGCACGCCTGTTTGAGTGTCATG--AAATTCTC-AACCT-ACAAAGC------------------CTTGTGT--------TTT---GTT-AGGA--TTGGA---CTTGGA-GGC-----TTGCTGGCTC-----------------------TGT-CAGCTCCTCTTAAATTCATTAGC-TTGATT----CC-TTGTGAA-----TCGGCC--TCGGTGTGAT-A---A-T--TGTCTACG-CT-------------G--T-G-ACCG-TGAAA-CG-----TTT--GGT-----GAGCTTAT-AA----TG----------------------GTCTCTTT--------------AGAGACA-----------GCTTC---TTT--------TGACACCCCTAGTAACTGCGAGTGAAGCGGGAAAAGCTCAAATTTAAAATCTGGCGGTCTTT---GGCCGTCCGAGTTGTAGTCTGGAGAAGTG-TTTTCCGCGCTGGACCGTGTATAAGTCTCTTGGAATAGAGCGTCATAGAGGGTGAGAATCCCGTCTTTGACACGGACTACCAGTGCTTTGTGATGCGCTCTCAAAGAGTCGAGTTGTTTGGGAATGCAGCTCAAAATGGGTGGTAAATTCCATCTAAAGCTAAATATTGGCGAGAGACCGATAGCGAACAAGTACCGTGAGGGAAAGATGAAAAGCACTTTGGAAAGAGAGTTAAACAGTACGTGAAATTGCTGAAAGGGAAACGATTGAAGTCAGTCGCGTTGT-TTGGAACTCAGCCTTGC--TTTTGCTTGGTGCACTTTCTGAACGACGGGCCAGCATCAATTTCAGCCGTTGGAAAAAG--GTTAGAGGAATGTGGCACC---TT-CGGGTGTG-TTATAGCCTCTGG---TCACATACAACGGTTGGG-ATTGAGGACCGCAGCGCGC------CGCA-AGGCAGGGGATA----AA---ACCCAC-TTTCGCGCTTAGGATGCTGGCATAATGGCTTTAAACGACCCGTCTTGAAACACGGACCAAGGAGTCTAACATGCCTGCGAGTGTTTGGGTGG-AAAACCCGAGCGCGTAATG-AAAGTGAAAGTTGAGACC-TCTGTCGT-GGAGGGCATCGACGCCCGGACTTGAAGTTTTCTGATGGATCCGCGGTAGAGCATGTATGTTGGGACCCGAAAGATGGTGAACTATGCCTGAATAGGGTGAAGCCAGAGGAAACTCTGGTGGAGGCTCGTAGCGATTCTGACGTGCAAATCGATCGTCAAATTTGGGTATAGGGGCGAAAGACTAATCGAACCATCTAGTAGCTGGTTCCTGCCGAAGTTTCCCTCAGGATAGCAGAAACTCA-TATCAGATTTATGTGGTAAAGCGAATGATTAGAGGCCTTGGGGTTGAAACAACCTTAACCTATTCTCAAACTTTAAATATGTAAGAACGAGCCGTCGCTTGATTGGACCGCTCGGCGATTGAGAGTTTCTAGTGGGCCATTTTTGGTAAGCAGAACTGGCGATGCGGGATGAACCGAACGCGAGGTTAAGGTGCCGGAATACACGCTCATCAGACACCACAAAAGGTGTTAGTTCATCTAGACAGCAGGACGGTGGCCATGGAAGTCGGAATCCGCTAAGGAGTGTGTAACAACTCACCTGCCGAATGAACTAGCCCTGAAAATGGATGGCGCTCAAGCGTGTTACCCATACCTCGCCGTCAGCGTTTCAGTGACGCGCTGACGAGTAGGCAGGCGTGGAGGTCAGTGAAGAAGCC
	Dai24655                              ATTACTGAG-TC--TTGAAATGGG---TTGCAGCTGGC------------CTTTACTGGGC-A-TGTGCTCGCCCT----TTCAAATCCA---CTC-TACACCTGTGCACTTA-C-TGTGGGTTTCGG-TTTTG-----------TTGGGTCTTG--------TTTTT---------TAAACTTGG-------------------CCTTAT---------GA------------GCCGG----CCTCACGTTT--------TACTACAAA-C-TCTT----TAGTATC-AGA----AT-GT-GTA---TTGC-GAT--------G---TAACGCAT--ATT-AT-----ACAACTTTCAGCAACGGA-TCTCTTGGCTCTCGCATCGATGAAGAACGCAGCGAAATGCGATAA-GTAATGTGAATTGCAGAATTCAGTGAATCATCGAATCTTTGAACGCACCTTGCGCTCCTTGGTATTCCGA-GGAGCACGCCTGTTTGAGTGTCATG--AAATTCTC-AACCT-TACAAAC------------------CTTTTGTGT------TTT---GTT-AGGC--TTGGA---CTTGGA-GGGCC---TTGCTGGCAATTG--------------------GGT-CAGCTCCTCTCAAATTTATTAGC-TTGATT----CC-TTGTGGA-----TCGGCTC-TCGGTGTGAT-A---A-T--TGTCTACG-CC-------------G--T-G-ACCG-TGAAG-CG-----TTTTTGGC-----AAGCTTCT-AA----TT----------------------GTCTTGTT-------------AAGAGACA-----------GCTTG---TAT-----T--TGACA--------------GAGTGAAGCGGGAAAAGCTCAAATTTAAAATCTGGCGGTCTTT---GGCTGTCCGAGTTGTAGTCTGGAGAAGTG-CTTTCCGCGCTGGACCGTGTATAAGTCTCTTGGAACAGAGCATCATAGAGGGTGAGAATCCCGTCTTTGACACGGACTACCAGTGCTTTGTGATGCGCTCTCAAAGAGTCGAGTTGTTTGGGAATGCAGCTCAAAATGGGTGGTAAATTCCATCTAAAGCTAAATATTGGCGAGAGACCGATAGCGAACAAGTACCGTGAGGGAAAGATGAAAAGCACTTTGGAAAGAGAGTTAAACAGTACGTGAAATTGCTGAAAGGGAAACGCTTGAAGTCAGTCGCGTTGT-TTGGAACTCAGCCTTGC--TTTTGCTTGGTGCACTTTCTGAATGACGGGTCAGCATCAATTTTGACCGTTGGAAAAGG--GCTGGGGGAATGTGGCACC---TC-CGGGTGTG-TTATAGCCTCTGG---TCGCATACAACAGTTGGG-ATTGAGGACTGCAGCGCGC------CGCA-AGGCAGGGG--T----TC---GCCCAC-TTTCGCGCTTAGGATGCTGGCATAATGGCTTTAAGCGACCCGTCTTGAAACACGGACCAAGGAGTCTAACATGCCTGCGAGTGTTTGGGTGG-AAAACCCGAGCGCGTAATG-AAAGTAAAAGTTGAGACC-TCTGTTGT-GGAGGGCATCGACGCCCGGACCTGACGTTCTCTGACGGATCCGCGGTGGAGCATGTATGTTGGGACCCGAAAGATGGTGAACTATGCCTGAATAGGGTGAAGCCAGAGGAAACTCTGGTGGAGGCTCGTAGCGATTCTGACGTGCAAATCGATCGTCAAATTTGGGTATAGGGGCGAAAGACTAATCGAACCATCTAGTAGCTGGTTCCTGCCGAAGTTTCCCTCAGGATAGCAGAAACTCA-TATCAGATTTATGTGGTAAAGCGAATGATTAGAGGCCTTGGGGTTGAAACAACCTTAACCTATTCTCAAACTTTAAATATGTAAGAACGAGCCGTCGCTTGATTGGACCGCTCGGTGATTGAGAGTTTCTAGTGGGCCATTTTTGGTAAGCAGAACTGGCGATGCGGGATGAACCGAACGCGAGGTTAAGGTGCCGGAATACACGCTCATCAGACACCACAAAAGGTGTTAGTTCATCTAGACAGCAGGACGGTGGCCATGGAAGTCGGAATCCGCTAAGGAGTGTGTAACAACTCACCTGCCGAATGAACTAGCCCTGAAAATGGATGGCGCTCAAGCGTGTTACCCATACCTCGCCGTCAGCGTTTCAGTGACGCGCTGACGAGTAGGCAGGCGTGGAGGTCAGTGAAGAAGCC
	Dai24656                              ATTACTGAG-TC--TTGAAATGGG---TTGCAGCTGGC------------CTTTACTGGGC-A-TGTGCTCGCCCT----TTCAAATCCA---CTC-TACACCTGTGCACTTA-C-TGTGGGTTTCGG-TTTTG-----------TTGGGTCTTG--------TTTTT---------TAAACTTGG-------------------CCTTAT---------GA------------GCCGG----CCTCACGTTT--------TACTACAAA-C-TCTT----TAGTATC-AGA----AT-GT-GTA---TTGC-GAT--------G---TAACGCAT--ATT-AT-----ACAACTTTCAGCAACGGA-TCTCTTGGCTCTCGCATCGATGAAGAACGCAGCGAAATGCGATAA-GTAATGTGAATTGCAGAATTCAGTGAATCATCGAATCTTTGAACGCACCTTGCGCTCCTTGGTATTCCGA-GGAGCACGCCTGTTTGAGTGTCATG--AAATTCTC-AACCT-TACAAAC------------------CTTTTGTGT------TTT---GTT-AGGC--TTGGA---CTTGGA-GGGCC---TTGCTGGCAATTG--------------------GGT-CAGCTCCTCTCAAATTTATTAGC-TTGATT----CC-TTGTGGA-----TCGGCTC-TCGGTGTGAT-A---A-T--TGTCTACG-CC-------------G--T-G-ACCG-TGAAG-CG-----TTTTTGGC-----AAGCTTCT-AA----TT----------------------GTCTTGTT-------------AAGAGACA-----------GCTTG---TAT-----T--TGACACCCCTAGTAACTGCGAGTGAAGCGGGAAAAGCTCAAATTTAAAATCTGGCGGTCTTT---GGCTGTCCGAGTTGTAGTCTGGAGAAGTG-CTTTCCGCGCTGGACCGTGTATAAGTCTCTTGGAACAGAGCATCATAGAGGGTGAGAATCCCGTCTTTGACACGGACTACCAGTGCTTTGTGATGCGCTCTCAAAGAGTCGAGTTGTTTGGGAATGCAGCTCAAAATGGGTGGTAAATTCCATCTAAAGCTAAATATTGGCGAGAGACCGATAGCGAACAAGTACCGTGAGGGAAAGATGAAAAGCACTTTGGAAAGAGAGTTAAACAGTACGTGAAATTGCTGAAAGGGAAACGCTTGAAGTCAGTCGCGTTGT-TTGGAACTCAGCCTTGC--TTTTGCTTGGTGCACTTTCTGAATGACGGGTCAGCATCAATTTTGACCGTTGGAAAAGG--GCTGGGGGAATGTGGCACC---TC-CGGGTGTG-TTATAGCCTCTGG---TCGCATACAACAGTTGGG-ATTGAGGACTGCAGCGCGC------CGCA-AGGCAGGGG--T----TC---GCCCAC-TTTCGCGCTTAGGATGCTGGCATAATGGCTTTAAGCGACCCGTCTTGAAACACGGACCAAGGAGTCTAACATGCCTGCGAGTGTTTGGGTGG-AAAACCCGAGCGCGTAATG-AAAGTAAAAGTTGAGACC-TCTGTTGT-GGAGGGCATCGACGCCCGGACCTGACGTTCTCTGACGGATCCGCGGTGGAGCATGTATGTTGGGACCCGAAAGATGGTGAACTATGCCTGAATAGGGTGAAGCCAGAGGAAACTCTGGTGGAGGCTCGTAGCGATTCTGACGTGCAAATCGATCGTCAAATTTGGGTATAGGGGCGAAAGACTAATCGAACCATCTAGTAGCTGGTTCCTGCCGAAGTTTCCCTCAGGATAGCAGAAACTCA-TATCAGATTTATGTGGTAAAGCGAATGATTAGAGGCCTTGGGGTTGAAACAACCTTAACCTATTCTCAAACTTTAAATATGTAAGAACGAGCCGTCGCTTGATTGGACCGCTCGGTGATTGAGAGTTTCTAGTGGGCCATTTTTGGTAAGCAGAACTGGCGATGCGGGATGAACCGAACGCGAGGTTAAGGTGCCGGAATACACGCTCATCAGACACCACAAAAGGTGTTAGTTCATCTAGACAGCAGGACGGTGGCCATGGAAGTCGGAATCCGCTAAGGAGTGTGTAACAACTCACCTGCCGAATGAACTAGCCCTGAAAATGGATGGCGCTCAAGCGTGTTACCCATACCTCGCCGTCAGCGTTTCAGTGACGCGCTGACGAGTAGGCAGGCGTGGAGGTCAGTGAAGAAGCC
	Echinochaete_brachypora_AB462321_1    ----------CT---------------------------------------------------------------------------------CTC--------------------------------------------------------------------------------------TGGA------------------------------------------------TCTGG----CCTCACGTTTT-------TATTACACA----------CAAGTATT-AGA----AT-GT-GTA---CTGC-GAT--------GTTGTAATGCAT-TTAT-AT-----ACAACTTTCAGCAACGGA-TCTCTTGGCTCTCGCATCGATGAAGAACGCAGCGAAATGCGATAA-GTAATGTGAATTGCAGAATTCAGTGAATCATCGAATCTTTGAACGCACCTTGCGCTCCTTGGTATTCTGA-GGAGCACGCCTGTTTGAGTGTCATG--AAATTCTC-AACCT-TATATGC------------------CCTTGTTATGGGGGGTCT----GT-AAAG--TTGGA---CTTGGA-GGTGT--ATTGTCAGCTTGCCCTTTGC-------------GAGT-TGGCTCCTCTCAAATGCATTAGCTTTAGTT----CCTTTGTGGA-----TTGGCTT-TTGGTGTGAT-A---G-TTGTGTCTACG-CC-------------G--T-G-GCCG-TGAAG-CG-----TTTATGGC---ATAAGCTTAT-AA------ACTCCAA--------------CGCCTCTTTCC-----CATTCTTTGGGATAGC-------GTTCTCT--------------TGACA----------------------------------------------------------------------GTTGTAGTCTGGAGAAGTG-CTTTCTGTGCTGGACCGTGTATAAGTCTCTTGGAATAGAGCGTCATAGAGGGTGAGAATCCCGTCTTTGACACGGACTACCAGTGCTCTGTGATGCGCTCTCAAAGAGTCGAGTTGTTTGGGAATGCAGCTCAAAATGGGTGGTAAATTCCATCTAAAGCTAAATATTGGCGAGAGACCGATAGCGAACAAGTACCGTGAGGGAAAGATGAAAAGCACTTTGGAAAGAGAGTTAAACAGTACGTGAAATTGCTGAAAGGGAAACGCTTGAAGTCAGTCGCGTTGT-TTGGAACTCAGCCTTGC-TTTTTGCTTGGTGCACTTTCTGAATGACGGGCCAGCATCGATTTTGACTGTTGGAAAAGG--GCTGGGGGAATGTGGCACC---TT-TGGGTGTG-TTATAGCCTCCTG---TCGCATACAGCGGTTGGG-ATCGAGGAATGCAGCGCGC------CGCA-AGGCAGGGG--T----TT---GCCCAC-TTTCGCGCTTAGGATGCCGGCATAATGGCTTTAAACGACCCGTCTTGAAACACGGACCAAGGAGTCTAACATACCTGCGAGTGTTTGGGTGG-AAAACCCGAGTGCGTAATG-AAAGTAAAAGTTGAGACC-TCTGTCGT-GGAGGGCATCGACGCCCGGACCTGACGTTCTCTGAAGGATCCGCGGTGGAGCATGTATGTTGGGACCCGAAAGATGGTGAACTATGCCTGAATAGGGTGAAGCCAGAGGAAACTCTGGTG-----------------------------------------------------------------------------------------------------------------------------------------------------------------------------------------------------------------------------------------------------------------------------------------------------------------------------------------------------------------------------------------------------------------------------------------------------------------------------------------------------------------------------------------------------------
	Echinochaete_russiceps_AB462310_1     ----------TT---------------------------------------------------------------------------------CCT------------------------------------------------------------------------------------------------------------------------------------------TCGAGTCAACCTCACGTTT--------TACTACAAA---------CTCAGTATT-AGA----AT-GT-GTA---TTGC-AAT----A-------TAATGCAT-TTAT-AT-----ACAACTTTCAGCAACGGA-TCTCTTGGCTCTCGCATCGATGAAGAACGCAGCGAAATGCGATAA-GTAATGTGAATTGCAGAATTCAGTGAATCATCGAATCTTTGAACGCACCTTGCGCTCCTTGGTATTCCGA-GGAGCACGCCTGTTTGAGTGTCATG--AAATTCTC-AACT--TACACAT------------------CCTTGTAACAAAGGTTGTAT-----AAGC--TTGGAC--TTTGGA-GGTCT-CATTGTCGGTTTTTAACTC--------------------CGGCTCCTCTTAAAAGCATTAGC-TTGGTTT---ATTTTATGGA-----CCAGCTT-TCAGTGTGAT-A---G-T--TGTCTACA-CT-------------G--T-G-GCTG-TGAAG-TA-----TGTTTGTG---ACCAGCTTCT-AA----TCAATTGAT--------------AGCCCAT-----------TTGATTGGGCTCTA-------TCATTCT--------------TGACA----------------------------------------------------------------------GTTGTAGTCTGGAGAAGTG-CTTTCCGCGCTGGACCGTGTATAAGTCTCTTGGAATAGAGCGTCATAGAGGGTGAGAATCCCGTCTTTGACACGGACTACCAGTGCTTTGTGATGCGCTCTCAAAGAGTCGAGTTGTTTGGGAATGCAGCTCAAAATGGGTGGTAAATTCCATCTAAAGCTAAATATTGGCGAGAGACCGATAGCGAACAAGTACCGTGAGGGAAAGATGAAAAGCACTTTGGAAAGAGAGTTAAACAGTACGTGAAATTGCTGAAAGGGAAACGCTTGAAGTCAGTCGTGTTAT-TTGGAACTCAGCCTTGC-TTTTTGCTTGGTGCACTTTCTGAATGACAGGCCAGCATCAATTTTGACTGTTGGAAAAGG--GCTTGAGGAATGTGGCACCC-TTT-TGGGTGTG-TTATAGCCTCTGG---TCATATACAGCGGTTGGG-ATTGAGGAACGCAGCGCGC------CGTA-AGGCAGGGG--T----TT---ACCCAC-TTTCGCGCTTAGGATGCTGGCATAATGGCTTTAAACGACCCGTCTTGAAACACGGACCAAGGAGTCTAACATACCTGCGAGTGTTTGGGTGG-AAAACCCGAGCGCGTAATG-AAAGTGAAAGTTGAGACC-TCTGTCGT-GGAGGGCATCGACGCCCGGACCTGACGTTTTCTGAAGGATCCGCGGTGGAGCATGTATGTTGGGACCCGAAAGATGGTGAACTATGCCTGAATAGGGTGAAGCCAGAGGAAACTCTGGTG-----------------------------------------------------------------------------------------------------------------------------------------------------------------------------------------------------------------------------------------------------------------------------------------------------------------------------------------------------------------------------------------------------------------------------------------------------------------------------------------------------------------------------------------------------------
	Echinochaete_russiceps_AB462313_1     ----------TT---------------------------------------------------------------------------------CCT------------------------------------------------------------------------------------------------------------------------------------------TCAAGTCAACCTCACGTTT--------TACTACAAA---------CTCAGTATT-AGA----AT-GT-GTA---TTGC-AAT----A-------TAATGCAT-TTAT-AT-----ACAACTTTCAGCAACGGA-TCTCTTGGCTCTCGCATCGATGAAGAACGCAGCGAAATGCGATAA-GTAATGTGAATTGCAGAATTCAGTGAATCATCGAATCTTTGAACGCACCTTGCGCTCCTTGGTATTCCGA-GGAGCACGCCTGTTTGAGTGTCATG--AAATTCTC-AACT--TACACAT------------------CCTTGTAACAAAGGTTGTAT-----AAGC--TTGGAC--TTTGGA-GGTCT-CATTGTCGGTTTTTAACTC--------------------CGGCTCCTCTTAAAAGCATTAGC-TTGGTTT---ATTTTATGGA-----CCAGCTT-TCAGTGTGAT-A---G-T--TGTCTACA-CT-------------G--T-G-GCTG-TGAAG-TA-----TGTTTGTG---ACCAGCTTCT-AA----TCAATTGAT--------------AGCCCAT-----------TTGATTGGGCTCTA-------TCATTCT--------------TGACA----------------------------------------------------------------------GTTGTAGTCTGGAGAAGTG-CTTTCCGCGCTGGACCGTGTATAAGTCTCTTGGAATAGAGCGTCATAGAGGGTGAGAATCCCGTCTTTGACACGGACTACCAGTGCTTTGTGATGCGCTCTCAAAGAGTCGAGTTGTTTGGGAATGCAGCTCAAAATGGGTGGTAAATTCCATCTAAAGCTAAATATTGGCGAGAGACCGATAGCGAACAAGTACCGTGAGGGAAAGATGAAAAGCACTTTGGAAAGAGAGTTAAACAGTACGTGAAATTGCTGAAAGGGAAACGCTTGAAGTCAGTCGTGTTAT-TTGGAACTCAGCCTTGC-TTTTTGCTTGGTGCACTTTCTGAATGACAGGCCAGCATCAATTTTGACTGTTGGAAAAGG--GCTTGAGGAATGTGGCACCC-TTT-CGGGTGTG-TTATAGCCTCTGG---TCATATACAGCGGTTGGG-ATTGAGGAACGCAGCGCGC------CGTA-AGGCAGGGG--T----TT---ACCCAC-TTTCGCGCTTAGGATGCTGGCATAATGGCTTTAAACGACCCGTCTTGAAACACGGACCAAGGAGTCTAACATACCTGCGAGTGTTTGGGTGG-AAAACCCGAGCGCGTAATG-AAAGTGAAAGTTGAGACC-TCTGTCGT-GGAGGGCATCGACGCCCGGACCTGACGTTTTCTGAAGGATCCGCGGTGGAGCATGTATGTTGGGACCCGAAAGATGGTGAACTATGCCTGAATAGGGTGAAGCCAGAGGAAACTCTGGTG-----------------------------------------------------------------------------------------------------------------------------------------------------------------------------------------------------------------------------------------------------------------------------------------------------------------------------------------------------------------------------------------------------------------------------------------------------------------------------------------------------------------------------------------------------------
	Favolus_acervatus_KU189774_1          ----TCGAGTTT--TTGAAAGGGG---TTGTAGCTGGC-CTTCC------------GAGGC-A-TGTGCACGCCCT---GCTCATT-CCA---CTC-TACACCTGTGCACTTA-C-TGTGGGTCTCTTGRGGTT-------------------------AGCATTCGT----T-TGCGAACCTT--------------------------------------------------TCGGG----GCCTACGTTTA-------T-TCACAAA-CWCT-YAT--AAGTAAC-GGA----AT-GT-GTA---TTGC-GAT--------G---TAACGCAT-CCATAAT-----ACAACTTTCAGCAACGGA-TCTCTTGGCTCTCGCATCGATGAAGAACGCAGCGAAATGCGATAA-GTAATGTGAATTGCAGAATTCAGTGAATCATCGAATCTTTGAACGCACCTTGCGCTCCTTGGTATTCCGA-GGAGCACGCCTGTTTGAGTGTCGTG--TAATTCTC-AACC--TATCAG-------------------CCTTTGCGG----GCTTG---GTT-AGGC--TTGGAT--ATTGGA-GGACT--ATCGTCGGCTTGTTT--------------CAACGAGT-CGGCCCCTCTCAAATGCATTAGC-TTAGTC----CC-TTGCGGA-----TCGGCTC-CCAGTGTGAT-A---GTT--TATCTACG-CT-------------G--C-G-ACCG-TGAAG-CG-----TCCTATGG---CR-AGCTTCT-AA----CG----------------------GTCTCTTTAA----------TGAGACAA-----------TAACAC----TT--------TGACACCCCTAGTAACTGCGAGTGAAGCGGGAAAAGCTCAAATTTAAAATCTGGCGGTCTTT---GGCCGTYCGAGTTGTAGTCTGGAGAAGTG-CTTTCCGCGCCGGACCGTGTACAAGTCTCTTGGAATAGAGCGTCATAGAGGGTGAGAATCCCGTCTTTGACACGGACTACCGGTGCTTTGTGATGCGCTCTCAAAGAGTCGAGTTGTTTGGGAATGCAGCTCAAAATGGGTGGTAAATTCCATCTAAAGCTAAATATTGGCGAGAGACCGATAGCGAACAAGTACCGTGAGGGAAAGATGAAAAGCACTTTGGAAAGAGAGTTAAACAGTACGTGAAATTGCTGAAAGGGAAACGCTTGAAGTCAGTCGCGTCGT-GCAGAACTCAACCTTGC--TTYCGCTTGGTGCACTTTCTGTACGACGGGCCAGCATCAATTTTGACCGTCGGATAAAG--GCCGAAGGAATGTGGCACCC-GTT-YGGGTGTG-TTATAGYCTTCGG---TCGCATACGGCGGTTGGG-ATTGAGGAACGCAGCGCGC------CGCA-AGGTGGGGC--Y----TCG--GCCTAC-TTTCGCGCTTAGGATGCTGGCATAATGGCTTTAAACGACCCGTCTTGAAACACGGACCAAGGAGTCTAACATGCCTGCGAGTGTTTGGGTGG-AAAACCCGAGCGCGTAATG-AAAGTGAAAGTTGAGACC-TCTGTCGT-GGAGGGCATCGACGCCCGGACCAGACGTTTACTGACGGATCCGCGGTAGAGCATGTATGTTGGGACCCGAAAGATGGTGAACTATGCCTGAATAGGGTGAAGCCAGAGGAAACTCTGGTGGAGGCTCGTAGCGATTCTGACGTGCAAATCGATCGTCAAATTTGGGTATAGGGGCGAAAGACTAATCGAACCATCTAGTAGCTGGTTCCTGCCGAAGTTTCCCTCAGGATAGCAGAAACTCA-TATCAGATTTATGTGGTAAAGCGAATGATTAGAGGCCTTGGGGTTGAAACAACCTTAACCTATTCTCAAACTTTAAATATGTAAGAACGAGCCGTCGCTTGATTGGACCGCTCGGTGATTGAGAGTTTCTAGTGGGCCATTTTTGGTAAGCAGAACTGGCGATGCGGGATGAACCGAACGCGAGGTTAAGGTGCCGGAATACACGCTCATCAGACACCACAAAAGGTGTTAGTTCATCTAGACAGCAGGACGGTGGCCATGGAAGTCGGAATCCGCTAAGGAGTGTGTAACAACTCACCTGCCGAATGAACTAGCCCTGAAAATGGATGGCGCTCAAGCGTGTTACCCATACCTCGCCGTCAGTGTTTAAGTGAAGCACTGACGAGTAGGCAGGCGTGGAGGTCAGTGAAGAAGCC
	Favolus_acervatus_KX548953_1          ----TCGAGTTT--TTGAAAGGGG---TTGTAGCTGGC-CTTCC------------GAGGC-A-TGTGCACGCCCT---GCTCATT-CCA---CTC-TACACCTGTGCACTTA-C-TGTGGGTCTCTTGGGGTT-------------------------AGCATTSGT----T-TGCGAACCTT--------------------------------------------------TCGGG----GCCTACGTTTA-------T-TCACAAA-CWCT-TAT--AAGTAAC-GGA----AT-GT-GTA---TTGC-GAT--------G---TAACGCAT-CCATAAT-----ACAACTTTCAGCAACGGA-TCTCTTGGCTCTCGCATCGATGAAGAACGCAGCGAAATGCGATAA-GTAATGTGAATTGCAGAATTCAGTGAATCATCGAATCTTTGAACGCACCTTGCGCTCCTTGGTATTCCGA-GGAGCACGCCTGTTTGAGTGTCGTG--TAATTCTC-AACC--TATCAG-------------------CCTTTGCGG----GCTTG---GTT-AGGC--TTGGAT--ATTGGA-GGACT--ATCGTCGGCTTGTTT--------------CAACGAGT-CGGCCCCTCTCAAATGCATTAGC-TTAGTC----CC-TTGCGGA-----TCGGCTC-CCAGTGTGAT-A---GTT--TATCTACG-CT-------------G--C-G-ACCG-TGAAG-CG-----TCCTATGG---CG-AGCTTCT-AA----CG----------------------GTCTCTTTAA----------TGAGACAA-----------TAACAC----TT--------TGACACCCCTAGTAACTGCGAGTGAAGCGGGAAAAGCTCAAATTTAAAATCTGGCGGTCTTT---GGCCGTCCGAGTTGTAGTCTGGAGAAGTG-CTTTCCGCGCCGGACCGTGTACAAGTCTCTTGGAATAGAGCGTCATAGAGGGTGAGAATCCCGTCTTTGACACGGACTACCGGTGCTTTGTGATGCGCTCTCAAAGAGTCGAGTTGTTTGGGAATGCAGCTCAAAATGGGTGGTAAATTCCATCTAAAGCTAAATATTGGCGAGAGACCGATAGCGAACAAGTACCGTGAGGGAAAGATGAAAAGCACTTTGGAAAGAGAGTTAAACAGTACGTGAAATTGCTGAAAGGGAAACGCTTGAAGTCAGTCGCGTCGT-GCAGAACTCAACCTTGC--TTTCGCTTGGTGCACTTTCTGTACGACGGGCCAGCATCAATTTTGACCGTCGGATAAAG--GCCGAAGGAATGTGGCACCC-GTT-YGGGTGTG-TTATAGCCTTCGG---TCGCATACGGCGGTTGGG-ATTGAGGAACGCAGCGCGC------CGYA-AGGTGGGGC--T----TCG--GCCTAC-TTTCGCGCTTAGGATGCTGGCATAATGGCTTTAAACGACCCGTCTTGAAACACGGACCAAGGAGTCTAACATGCCTGCGAGTGTTTGGGTGG-AAAACCCGAGCGCGTAATG-AAAGTGAAAGTTGAGACC-TCTGTCGT-GGAGGGCATCGACGCCCGGACCAGACGTTTACTGACGGATCCGCGGTAGAGCATGTATGTTGGGACCCGAAAGATGGTGAACTATGCCTGAATAGGGTGAAGCCAGAGGAAACTCTGGTGGAGGCTCGTAGCGATTCTGACGTGCAAATCGATCGTCAAATTTGGGTATAGGGGCGAAAGACTAATCGAACCATCTAGTAGCTGGTTCCTGCCGAAGTTTCCCTCAGGATAGCAGAAACTCA-TATCAGATTTATGTGGTAAAGCGAATGATTAGAGGCCTTGGGGTTGAAACAACCTTAACCTATTCTCAAACTTTAAATATGTAAGAACGAGCCGTCGCTTGATTGGACCGCTCGGTGATTGAGAGTTTCTAGTGGGCCATTTTTGGTAAGCAGAACTGGCGATGCGGGATGAACCGAACGCGAGGTTAAGGTGCCGGAATACACGCTCATCAGACACCACAAAAGGTGTTAGTTCATCTAGACAGCAGGACGGTGGCCATGGAAGTCGGAATCCGCTAAGGAGTGTGTAACAACTCACCTGCCGAATGAACTAGCCCTGAAAATGGATGGCGCTCAAGCGTGTTACCCATACCTCGCCGTCAGTGTTTAAGTGAAGCACTGACGAGTAGGCAGGCGTGGAGGTCAGTGAAGAAGCC
	Favolus_subtropicus_KX548970_1        ----TCGAGTCT--TTGAAAGGGG---TTGTAGCTGGC-CTCAC------------GAGGC-A-TGTGCACGCCCT---GCTCAAT-CCA---CTC-TACACCTGTGCACTTA-C-TGTGGGTCTTCTGAAG---------------GGGTTT------GCAATCCGT----T-TGTAAACCTT------------------------------------TC------------CCGGG----GCCTACGTTAA-------T-TTACAAA-CACT-TATAAAAGTAAC-GGA----AT-GT-GTA---TTGC-GAT--------G---TAACGCAT-CCATAAT-----ACAACTTTCAGCAACGGA-TCTCTTGGCTCTCGCATCGATGAAGAACGCAGCGAAATGCGATAA-GTAATGTGAATTGCAGAATTCAGTGAATCATCGAATCTTTGAACGCACCTTGCGCTCCTTGGTATTCCGA-GGAGCACGCCTGTTTGAGTGTCGTG--TAATTCTC-AACC--TACAAGT------------------CCTTTTGGG----ACTTT---GTT-AGGC--TTGGAT--ATTGGA-GGATTGTATTGCCGGCTCGAAC------------------GAGT-TGGCTCCTCTTAAATGCATTAGC-TCAGTC----CC-TTGCGGA-----TCGGCTC-CCAGTGTGAT-A---AGT--TCTTTACG-CT-------------G--C-G-ACCG-TGAAG-CG-----TCTTACGA---CGAAGCTTCT-AA----TG----------------------GTCTCTTGAA-----A---GTGAGACAAACG-------TTAACAC----TT--------TGACA------------------------------------------------------------------------------------------------------------------------------------------------------------------------------------------------------------------------------------------------------------------------------------------------------------------------------------------------------------------------------------------------------------------------------------------------------------------------------------------------------------------------------------------------------------------------------------------------GGCTAC-ATTCGCGCTTAGGATGCTGGCGTAATGGCTTTAAATGACCCGTCTTGAAACACGGACCAAGGAGTCTAACATGCCTGCGAGTGTTTGGGTGG-AAAACCCGAGCGCGTAATG-AAAGTGAAAGTTGAGACC-TCTGTCGT-GGAGGGCATCGACGCCCGGACCTGAAGTTTTCTGACGGATCCGCGGTAGAGCATGTATGTTGGGACCCGAAAGATGGTGAACTATGCCTGAATAGGGTGAAGCCAGAGGAAACTCTGGTGGAGGCTCGTAGCGATTCTGACGTGCAAATCGATCGTCAAATTTGGGTATAGGGGCGAAAGACTAATCGAACCATCTAGTAGCTGGTTCCTGCCGAAGTTTCCCTCAGGATAGCAGAAACTCA-TATCAGATTTATGTGGTAAAGCGAATGATTAGAGGCCTTGGGGTTGWAACAACCTTAACCTATTCTCAAACTTTAAATATGTAAGAACGAGCCGTCGCTTGATTGGACCGCTCGGTGATTGAGAGTTTCTAGTGGGCCATTTTTGGTAAGCAGAACTGGCGATGCGGGATGAACCGAACGCGAGGTTAAGGTGCCGGAATACACGCTCATCAGACACCACAAAAGGTGTTAGTTCATCTAGACAGCAGGACGGTGGCCATGGAAGTCGGAATCCGCTAAGGAGTGTGTAACAACTCACCTGCCGAATGAACTAGCCCTGAAAATGGATGGCGCTCAAGCGTGTTACCCATACCTCGCCGTCAGYGTTTAAGTGACGCRCTGACGAGTAGGCAGGCGTGGAGGTCAGTGAAGAAGCC
	Favolus_subtropicus_KX548971_1        ----TCGAGTCT--TTGAAAGGGG---TTGTAGCTGGC-CTCAC------------GAGGC-A-TGTGCACGCCCT---GCTCAAT-CCA---CTC-TACACCTGTGCACTTA-C-TGTGGGTCTTCTGAAG---------------GGGTTT------GCAATCCGT----T-TGTAAACCTT------------------------------------TC------------CCGGG----GCCTACGTTAA-------T-TTACAAA-CACT-TATAAAAGTAAC-GGA----AT-GT-GTA---TTGC-GAT--------G---TAACGCAT-CCATAAT-----ACAACTTTCAGCAACGGA-TCTCTTGGCTCTCGCATCGATGAAGAACGCAGCGAAATGCGATAA-GTAATGTGAATTGCAGAATTCAGTGAATCATCGAATCTTTGAACGCACCTTGCGCTCCTTGGTATTCCGA-GGAGCACGCCTGTTTGAGTGTCGTG--TAATTCTC-AACC--TACAAGT------------------CCTTTTGGG----ACTTT---GTT-AGGC--TTGGAT--ATTGGA-GGATTGTATTGCCGGCTCGAAC------------------GAGT-TGGCTCCTCTYAAATGCATTAGC-TCAGTC----CC-TTGCGGA-----TCGGCTC-CCAGTGTGAT-A---AGT--TCTTTACG-CT-------------G--C-G-ACCG-TGAAG-CG-----TCTTACGA---CGAAGCTTCT-AA----TG----------------------GTCTCTTGAA-----A---GTGAGACAAACG-------TTAACAC----TY--------TGACACCCCTAGTAACTGCGAGTGAAGCGGGAAAAGCTCAAATTTAAAATCTGGCGGTCTTT---GGCCGTCCGAGTTGTAGTCTGGAGAAGTG-CTTTCCGCGCTGGACCGTGTACAAGTCTCTTGGAATAGAGCGTCATAGAGGGTGAGAATCCCGTCTTTGACACGGACTGCCAGTGCTTTGTGATGCGCTCTCAAAGAGTCGAGTTGTTTGGGAATGCAGCTCAAAATGGGTGGTAAATTCCATCTAAAGCTAAATATTGGCGAGAGACCGATAGCGAACAAGTACCGTGAGGGAAAGATGAAAAGCACTTTGGAAAGAGAGTTAAACAGTACGTGAAATTGCTGAAAGGGAAACACTTGAAGTCAGTCGCGTTGT-GCAGAACTCAACCTTGC-TTTTCGCTTGGTGCACTTTCTGTACGACGGGCCAGCATCGATTTCGACCGTCGGAAAAGG--ATTGAAGGAATGTGGCACC---TC-CGGGTGTG-TTATAGCCTTCGG---TCGCATACGTCGGTTGGG-ATCGAGGAACGCAGCGCGC------CGCA-AGGTGGGCC--T----TCG--GGCTAC-ATTCGCGCTTAGGATGCTGGCGTAATGGCTTTAAATGACCCGTCTTGAAACACGGACCAAGGAGTCTAACATGCCTGCGAGTGTTTGGGTGG-AAAACCCGAGCGCGTAATG-AAAGTGAAAGTTGAGACC-TCTGTCGT-GGAGGGCATCGACGCCCGGACCTGAAGTTTTCTGACGGATCCGCGGTAGAGCATGTATGTTGGGACCCGAAAGATGGTGAACTATGCCTGAATAGGGTGAAGCCAGAGGAAACTCTGGTGGAGGCTCGTAGCGATTCTGACGTGCAAATCGATCGTCAAATTTGGGTATAGGGGCGAAAGACTAATCGAACCATCTAGTAGCTGGTTCCTGCCGAAGTTTCCCTCAGGATAGCAGAAACTCA-TATCAGATTTATGTGGTAAAGCGAATGATTAGAGGCCTTGGGGTTGAAACAACCTTAACCTATTCTCAAACTTTAAATATGTAAGAACGAGCCGTCGCTTGATTGGACCGCTCGGTGATTGAGAGTTTCTAGTGGGCCATTTTTGGTAAGCAGAACTGGCGATGCGGGATGAACCGAACGCGAGGTTAAGGTGCCGGAATACACGCTCATCAGACACCACAAAAGGTGTTAGTTCATCTAGACAGCAGGACGGTGGCCATGGAAGTCGGAATCCGCTAAGGAGTGTGTAACAACTCACCTGCCGAATGAACTAGCCCTGAAAATGGATGGCGCTCAAGCGTGTTACCCATACCTCGCCGTCAGTGTTTAAGTGACGCACTGACGAGTAGGCAGGCGTGGAGGTCAGTGAAGAAGCC
	Hexagonia_cucullata_AB587637_1        ---ACTGAG-TC--TTGAAAAGGG---TTGCAGCTGGC-C---------TTCACCCAAGGC-A-TGTGCTCACCCT---GTTCAAATCCA---CTC-TACACCTGTGCACTTA-C-TGTGGGCTTTGGATCTG------------------------------TTTTTCGGTTCTGAGGGGTCAAA-------------------CCTTTG--------GAAGCGCAATTCGC-TCCAG----GCTCACGTTTT-------TACTACAAA-CACTTT----TGGTATT-AGA----AT-GT-GTA---TTGC-GAT--------GT--TAATGCAT-CTTT-AT-----ACAACTTTCAGCAACGGA-TCTCTTGGCTCTCGCATCGATGAAGAACGCAGCGAAATGCGATAA-GTAATGTGAATTGCAGAATTCAGTGAATCATCGAATCTTTGAACGCACCTTGCGCTCCTTGGTATTCCGA-GGAGCACGCCTGTTTGAGTGTCGTG--AAATTCTC-AACC--TACAAAG------------------TTGTTGTTGCA--ACTTT---GTT-TGGC--TTGGA---TCTGGA-GGC-T---TTGCTGGCTTGCTCT----------------GAGTT-CAGCTCCTCTTAAATGCATTAGC-TTGGTT----CC-TTGTGGA-----TCAGCTC-TCGGTGTGATAA---A-T--TGTCTATG-CC-------------G--T-G-ACTG-TGAAG-CG-----TTT--GGC-----GAGCTTAT-AA------------------------------------------------------------------------------------------------------------------------------------------------------------------GTTGTAGTCTGGAGAAGTG-CTTTCCGCGCTGGACCGTGTATAAGTCTCTTGGAATAGAGCGTCATAGAGGGTGAGAATCCCGTCTTTGACACGGACTACCAGTGCTTTGTGATGCGCTCTCAAAGAGTCGAGTTGTTTGGGAATGCAGCTCAAAATGGGTGGTAAATTCCATCTAAAGCTAAATATTGGCGAGAGACCGATAGCGAACAAGTACCGTGAGGGAAAGATGAAAAGCACTTTGGAAAGAGAGTTAAACAGTACGTGAAATTGCTGAAAGGGAAACACTTGAAGTCAGTCGCGTCGC-TTGGAACTCATCCTGGC---TTTGCCTGGTGCACTTTCTGAGTGACGGGCCAGCATCAATTTTGACCGTTGGAAAAAG--GCTGGGGGAATGTGGCACC---TT-CGGGTGTG-TTATAGACTCTGG---TCACATACAACGGTTGGG-ATTGAGGACCGCAGCGCGC------CGCA-AGGCAGGGG--T----TC---GCCCAC-TTTCGCGCTTAGGATGCTGGCATAATGGCTTTAAATGACCCGTCTTGAAACACGGACCAAGGAGTCTAACATACCTGCGAGTGTTTGGGTGG-AAAACCCGAGCGCGTAATG-AAAGTGAAAGTTGAGACC-TCTGTCGT-GGAGGGCATCGACGCCCGGACCTGACGTTCTCTGACGGATCCGCGGTAGAGCATGTATGTTGGGACCCGAAAGATGGTGAACTATGCCTGAATAGGGTGAAGCCAGAGGAAACTCTGGTG-----------------------------------------------------------------------------------------------------------------------------------------------------------------------------------------------------------------------------------------------------------------------------------------------------------------------------------------------------------------------------------------------------------------------------------------------------------------------------------------------------------------------------------------------------------
	Hexagonia_cucullata_KX900071_1        ----CTGAG-TC--TTGAAAAGGG---TTGCAGCTGGC-C---------TTCACCCAAGGC-A-TGTGCTCACCCT---GTTCAAATCCA---CTC-TACACCTGTGCACTTA-C-TGTGGGCTTTGGATCTG------------------------------TTTTTCGGTTCTGAGGGGTCAAA-------------------CCTTTG--------GAAGCGCAATTCGC-TCCAG----GCTCACGTTTT-------TACTACAAA-CACTTT----TGGTATT-AGA----AT-GT-GTA---TTGC-GAT--------GT--TAATGCAT-CTTT-AT-----ACAACTTTCAGCAACGGA-TCTCTTGGCTCTCGCATCGATGAAGAACGCAGCGAAATGCGATAA-GTAATGTGAATTGCAGAATTCAGTGAATCATCGAATCTTTGAACGCACCTTGCGCTCCTTGGTATTCCGA-GGAGCACACCTGTTTGAGTGTCGTG--AAATTCTC-AACC--TACAAAG------------------TTGTTGTTGCA--ACTTT---GTT-TGGC--TTGGA---TCTGGA-GGC-T---TTGCTGGCTTGCTCT----------------GAGTT-CAGCTCCTCTTAAATGCATTAGC-TTGGTT----CC-TTGTGGA-----TCAGCTC-TCGGTGTGATAA---A-T--TGTCTATG-CC-------------G--T-G-ACTG-TGAAG-CG-----TTT--GGC-----GAGCTTAT-AA----CC----------------------GTCTCATT-----------AGAAGAGAC----------AGTCTTT---CAT-----T--TGACACCCCTAGTAACTGCGAGTGAAGCGGGAAAAGCTCAAATTTAAAATCTGGCGGTCTTT---GGTCGTCCGAGTTGTAGTCTGGAGAAGTG-CTTTCCGCGCTGGACCGTGTATAAGTCTCTTGGAATAGAGCGTCATAGAGGGTGAGAATCCCGTCTTTGACACGGACTACCAGTGCTTTGTGATGCGCTCTCAAAGAGTCGAGTTGTTTGGGAATGCAGCTCAAAATGGGTGGTAAATTCCATCTAAAGCTAAATATTGGCGAGAGACCGATAGCGAACAAGTACCGTGAGGGAAAGATGAAAAGCACTTTGGAAAGAGAGTTAAACAGTACGTGAAATTGCTGAAAGGGAAACACTTGAAGTCAGTCGCGTCGC-TTGGAACTCATCCTGGC---TTTGCCTGGTGCACTTTCTGAGTGACGGGCCAGCATCAATTTTGACCGTTGGAAAAAG--GCTGGAGGAATGTGGCACC---TT-CGGGTGTG-TTATAGACTCTGG---TCACATACAACGGTTGGG-ATTGAGGACCGCAGCGCGC------CGCA-AGGCAGGGG--T----TC---GCCCAC-TTTCGCGCTTAGGATGCTGGCATAATGGCTTTAAATGACCCGTCTTGAAACACGGACCAAGGAGTCTAACATACCTGCGAGTGTTTGGGTGG-AAAACCCGAGCGCGTAATG-AAAGTGAAAGTTGAGACC-TCTGTCGT-GGAGGGCATCGACGCCCGGACCTGACGTTCTCTGACGGATCCGCGGTAGAGCATGTATGTTGGGACCCGAAAGATGGTGAACTATGCCTGAATAGGGTGAAGCCAGAGGAAACTCTGGTGGAGGCTCGTAGCGATTCTGACGTGCAAATCGATCGTCAAATTTGGGTATAGGGGCGAAAGACTAATCGAACCATCTAGTAGCTGGTTCCTGCCGAAGTTTCCCTCAGGATAGCAGAAACTCA-TATCAGATTTATGTGGTAAAGCGAATGATTAGAGGCCTTGGGGTTGAAACAACCTTAACCTATTCTCAAACTTTAAATATGTAAGAACGAGCCGTCGCTTGATTGGACCGCTCGGCGATTGAGAGTTTCTAGTGGGCCATTTTTGGTAAGCAGAACTGGCGATGCGGGATGAACCGAACGCGAGGTTAAGGTGCCGGAATACACGCTCATCAGACACCACAAAAGGTGTTAGTTCATCTAGACAGCAGGACGGTGGCCATGGAAGTCGGAATCCGCTAAGGAGTGTGTAACAACTCACCTGCCGAATGAACTAGCCCTGAAAATGGATGGCGCTCAAGCGTGTTACCCATACCTCGCCGTCAGCGTTTCAGTGATGCGCTGACGAGTAGGCAGGCGTGGAGGTCAGTGAAGAAGCC
	Hexagonia_glabra_JX569733_1           ----------TT--TTGAAACGGG---TTGTAGCTGGC-CTTCC------------GAGGC-A-TGTGCACGCCCT---GCTCAT--CCA---CTC-TACACCTGTGCACTTA-C-TGTGGGTCTCAG-------------------GCGAGC------GTCGTCGCT----T-CGC-GGCGTCGGCGTT------------------------------CA------------AATGG----GCTCACGTTTT-------A-CTACAAA-CTAT-TG---AAGTATC-AGA----AT-GT-GTA---TTGC-GAT--------G---TAACGCAT-CTAT-AT-----ACAACTTTCAGCAACGGA-TCTCTTGGCTCTCGCATCGATGAAGAACGCAGCGAAATGCGATAA-GTAATGTGAATTGCAGAATTCAGTGAATCATCGAATCTTTGAACGCACCTTGCGCTCCTTGGTATTCCGA-GGAGCATGCCTGTTTGAGTGTCATG--AAATTCTC-AACC--TAACGAG------------------TCTTTGCGG----GCTCG----GT-AGGA--TTGGA---CTTGGA-GGTT---CTTGTCGGCCT-----------------------------------------------------------------------------------------------------------------------------------------------------------------------------------------------------------------------------------------------------------------------------CCCCTAGTAACTGCGAGTGAAGCGGGAAAAGCTCAAATTTAAAATCTGGCGGTCTTT---GGCCGTCCGAGTTGTAGTCTGGAGAAGTG-CTTTCCGCGCTGGACCGTGTATAAGTCTCTTGGAACAGAGCGTCATAGAGGGTGAGAATCCCGTCTTTGACACGGACTACCAGTGCTTTGTGATGCGCTCTCAAAGAGTCGAGTTGTTTGGGAATGCAGCTCAAAATGGGTGGTAAATTCCATCTAAAGCTAAATATTGGCGAGAGACCGATAGCGAACAAGTACCGTGAGGGAAAGATGAAAAGCACTTTGGAAAGAGAGTTAAACAGTACGTGAAATTGCTGAAAGGGAAACGCTTGAAGTCAGTCGCGTCTG-CCGGAACTCAGCCTTGC--TTTCGCTTGGTGCACTTTCCGGTTGACGGGCCAGCATCGATTTTGACCGACGGAAAAGG--GCTAGGGAAATGTGGCACC---CT-CGGGTGTG-TTATAGTCTCTGG---TCGCATACGCCGGTTGGG-ATCGAGGATCGCAGCGCGC------CGCA-AGGCAGGGG--T----TC---GCCCAC-TTTCGCGCTTAGGATGCTGGCATAATGGCTTTAAACGACCCGTCTTGAAACACGGACCAAGGAGTCTAACATGCCTGCGAGTGTTTGGGTGG-AAAACCCGAGCGCGTAATG-AAAGTGAAAGTTGAGACC-TCTGTCGT-GGAGGGCATCGACGCCCGGACCTGACGTTCTCTGACGGATCCGCGGTAGAGCATGTATGTTGGGACCCGAAAGATGGTGAACTATGCCTGAATAGGGTGAAGCCAGAGGAAACTCTGGTGGAGGCTCGTAGCGATTCTGACGTGCAAATCGATCGTCAAATTTGGGTATAGGGGCGAAAGACTAATCGAACCATCTAGTAGCTGGTTCCTGCCGAAGTTTCCCTCAGGATAGCAGAAACTCA-TATCAGATTTATGTGGTAAAGCGAATGATTAGAGGCCTTGGGGTTGAAACAACCTTAACCTATTCTCAAACTTTAAATATGTAAGAACGAGCCGTCGCTTGATTGGACCGCTCGGCGATTGAGAGTTTCTAGTGGGCCATTTTTGGTAAGCAGAACTGGCGATGCGGGATGAACCGAACGCGAGGTTAAGGTGCCGGAATACACGCTCATCAGACACCACAAAAGGTGTTAGTTCATCTAGACAGCAGGACGGTGGCCATGGAAGTCGGAATCCGCTAAGGAGTGTGTAACAACTCACCTGCCGAATGAACTAGCCCTGAAAATGGATGGCGCTCAAGCGTGTTACCCATACCTCGCCGTCAGCGTTGAAGTGACGCGCTGACGAGTAGGCAGGCGTGGAGGTCAGTGAAGAAGCC
	Hexagonia_tenuis_JX559277_1           ----------TT--TTGAAACGGG---TTGTAGCTGGC-CTTCC------------GAGGC-A-TGTGCACGCCCT---GCTCAT--CCA---CTC-TACACCTGTGCACTTA-C-CGTGGGTCTCAG-------------------GCGAGC------GTCGTCGCT----T-CGC-GGCGTCGGCGTT------------------------------CA------------AATGG----GCTCACGTTTT-------A-CTACAAA-CTAT-TG---AAGTATC-AGA----AT-GT-GTA---TTGC-GAT--------G---TAACGCAT-CTAT-AT-----ACAACTTTCAGCAACGGA-TCTCTTGGCTCTCGCATCGATGAAGAACGCAGCGAAATGCGATAA-GTAATGTGAATTGCAGAATTCAGTGAATCATCGAATCTTTGAACGCACCTTGCGCTCCTTGGTATTCCGA-GGAGCATGCCTGTTTGAGTGTCATG--AAATTCTC-AACC--TAACGAG------------------TCTTTGCGG----GCTCG----GT-AGGA--TTGGA---CTTGTA-GGTT---CTTGTCGGCCTGCTTTATCGGG------------TTC-CGGCTCCTCTCAAATGCATTATC-TTGGGT----CC-TTGCGGA-----TCGCCTC-ACGGTGTGAT-A---A-T--TGTCTACG-CC-------------G--C-G-ACCG-TGAAA-CG------TTTGGGG------AGCTTCT-AA----TC---------------------CGTCTCACTAC-------AAACAATACACTTA----------------------------TGACCCCCCTAGTAACTGCGAGTGAAGCGGGAAAAGCTCAAATTTAAAATCTGGCGGTCTTT---GGCCGTCCGAGTTGTAGTCTGGAGAAGTG-CTTTCCGCGCTGGACCGTGTATAAGTCTCTTGGAACAGAGCGTCATAGAGGGTGAGAATCCCGTCTTTGACACGGACTACCAGTGCTTTGTGATGCGCTCTCAAAGAGTCGAGTTGTTTGGGAATGCAGCTCAAAATGGGTGGTAAATTCCATCTAAAGCTAAATATTGGCGAGAGACCGATAGCGAACAAGTACCGTGAGGGAAAGATGAAAAGCACTTTGGAAAGAGAGTTAAACAGTACGTGAAATTGCTGAAAGGGAAACGCTTGAAGTCAGTCGCGTCTG-CCGGAACTCAGCCTTGC--TTTCGCTTGGTGCACTTTCCGGTTGACGGGCCAGCATCGATTTTGACCGACGGAAAAGG--GCTAGGGAAATGTGGCACC---CT-CGGGTGTG-TTATAGTCTCTAG---TCGCATACGCCGGTTGGG-ATCGAGGATCGCAGCGCGC------CGCA-AGGCAGGGG--T----TC---GCCCAC-TTTCGCGCTTAGGATGCTGGCATAATGGCTTTAAACGACCCGTCTTGAAACACGGACCAAGGAGTCTAACATGCCTGCGAGTGTTTGGGTGG-AAAACCCGAGCGCGTAATG-AAAGTGAAAGTTGAGACC-TCTGTCGT-GGAGGGCATCGACGCCCGGACCTGACGTTCTCTGACGGATCCGCGGTAGAGCATGTATGTTGGGACCCGAAAGATGGTGAACTATGCCTGAATAGGGTGAAGCCAGAGGAAACTCTGGTGGAGGCTCGTAGCGATTCTGACGTGCAAATCGATCGTCAAATTTGGGTATAGGGGCGAAAGACTAATCGAACCATCTAGTAGCTGGTTCCTGCCGAAGTTTCCCTCAGGATAGCAGAAACTCA-TATCAGATTTATGTGGTAAAGCGAATGATTAGAGGCCTTGGGGTTGAAACAACCTTAACCTATTCTCAAACTTTAAATATGTAAGAACGAGCCGTCGCTTGATTGGACCGCTCGGCGATTGAGAGTTTCTAGTGGGCCATTTTTGGTAAGCAGAACTGGCGATGCGGGATGAACCGAACGCGAGGTTAAGGTGCCGGAATACACGCTCATCAGACACCACAAAAGGTGTTAGTTCATCTAGACAGCAGGACGGTGGCCATGGAAGTCGGAATCCGCTAAGGAGTGTGTAACAACTCACCTGCCGAATGAACTAGCCCTGAAAATGGATGGCGCTCAAGCGTGTTACCCATACCTCGCCGTCAGCGTTGAAGTGACGCGCTGACGAGTAGGCAGGCGTGGAGGTCAGTGAAGAAGCC
	Microporus_affinis_JX569739_1         ----------TT--CTTGAACGGG---TTGTAGCTGGC-CTTCC------------GAGGC-A-TGTGCACGCCCT---GCTCAAT-CCA---CTC-TACACCTGTGCACTTA-C-TGTAGGTTTCTTGGTC-----------------GCGT------TGGGTTCCT----T-TACTGGGGCTCGACAAAG----------------------------CC------------GAGGG----GCTTATGTTTT-------A-CTACAAA-CTAT-A----AAGTAAC-TGA----AT-GT-ATA---CCGC-G-T--------C---TAACGCAT-CTAT-AT-----ACAACTTTCAGCAACGGA-TCTCTTGGCTCTCGCATCGATGAAGAACGCAGCGAAATGCGATAA-GTAATGTGAATTGCAGAATTCAGTGAATCATCGAATCTTTGAACGCACCTTGCGCTCCTTGGTATTCCGA-GGAGCATGCCTGTTTGAGTGTCATG--AAATTCTC-AACC--TACAAGC------------------CTTTTCGGA---GGTCCT---TGTACGGC--TTGGA---CTTGGA-GGATC--ATTGTCGGCAG--------------------CGATGT-CGGCTCCTCTTAAACGCATTAGC-TAGTTC-------TCGCGGA-----ACGGCTC-TCGGTGTGAT-A---A-T--TGTCTACG-CC-------------G--T-G-GTCG-TGCCG-GG----TACATGGAC-----AAGCTTCTAAA----CC----------------------GTCACTCCTT---------GTGAGAGACACA-----------------TAT----CT--TGACACCCCTAGTAACTGCGAGTGAAGCGGGAAAAGCTCAAATTTAAAATCTGGCGGTCTTT---GGCCGTCCGAGTTGTAGTCTGGAGAAGTG-CTTTCCGCGCTGGACCGTGTATAAGTCTCTTGGAACAGAGCGTCATAGAGGGTGAGAATCCCGTCTTTGACACGGACTACCAGTGCTTTGTGATGCGCTCTCAAAGAGTCGAGTTGTTTGGGAATGCAGCTCAAAATGGGTGGTAAATTCCATCTAAAGCTAAATATTGGCGAGAGACCGATAGCGAACAAGTACCGTGAGGGAAAGATGAAAAGCACTTTGGAAAGAGAGTTAAACAGTACGTGAAATTGCTGAAAGGGAAACGCTTGAAGTCAGTCGCGTCTG-CCGGAACTCAGCCTTGC--TTTTGCTTGGTGCACTTTCCGGTTGACGGGCCAGCATCGATTTTGACCGTCGGAAAAGG--GCTAGGGAAATGTGGCACC---TT-CGGGTGTG-TTATAGTCTCTAG---TCGCATACGGCGGTTGGG-ATCGAGGACCGCAGCGCGC------CGCA-AGGCAGGGG--T----TC---GCCCAC-TTTCGCGCTTAGGATGCTGGCATAATGGCTTTAAACGACCCGTCTTGAAACACGGACCAAGGAGTCTAACAAACCTGCGAGTGTTTGGGTGG-TAAACCCGAGCGCGTAATG-AAAGTGAAAGTTGAGACC-TCTGTCGT-GGAGGGCATCGACGCCCGGACCTGACGTTCTCTGAAGGATCCGCGGTAGAGCATGTTTGTTGGGACCCGAAAGATGGTGAACTATGCCTGAATAGGGTGAAGCCAGAGGAAACTCTGGTGGAGGCTCGTAGCGATTCTGACGTGCAAATCGATCGTCAAATTTGGGTATAGGGGCGAAAGACTAATCGAACCATCTAGTAGCTGGTTCCTGCCGAAGTTTCCCTCAGGATAGCAGAAACTCATTATCAGATTTATGTGGTAAAGCGAATGATTAGAGGCCTTGGGGTTGAAACAACCTTAACCTATTCTCAAACTTTAAATATGTAAGAACGAGCCGTCGCTTGATTGGACCGCTCGGCGATTGAGAGTTTCTAGTGGGCCATTTTTGGTAAGCAGAACTGGCGATGCGGGATGAACCGAACGCGAGGTTAAGGTGCCGGAATACACGCTCATCAGACACCACAAAAGGTGTTAGTTCATCTAGACAGCAGGACGGTGGCCATGGAAGTCGGAATCCGCTAAGGAGTGTGTAACAACTCACCTGCCGAATGAACTAGCCCTGAAAATGGATGGCGCTCAAGCGTGTTACCCATACCTCGCCGTCAGCGTTGAAGTGACGCGCTGACGAGTAGGCAGGCGTGGAGGTCAGTGAAGAAGCC
	Microporus_flabelliformis_JX569740_1  ----------TT--CTTGAACGGG---TTGTAGCTGGC-CTTCC------------GAGGT-A-TGTGCACGCCCT---GCTCAAT-CCA---CTC-TACACCTGTGCACTTA-C-TGTAGGTTTCTTGGTC-----------------GCGT------CGGATCTCT----T-AACGGGGGCTCGACAAAG----------------------------CC------------GAGGG----GCTTATGTTTT-------A-CTACAAA-CTAT-A----AAGTAAT-TGA----AT-GT-ATA---CCGC-G-T--------C---TAACGCAT-CTAT-AT-----ACAACTTTCAGCAACGGA-TCTCTTGGCTCTCGCATCGATGAAGAACGCAGCGAAATGCGATAA-GTAATGTGAATTGCAGAATTCAGTGAATCATCGAATCTTTGAACGCACCTTGCGCTCCTTGGTATTCCGA-GGAGCATGCCTGTTTGAGTGTCATG--AAATTCTC-AACC--TACAAGC------------------CTTTTCGGA---GGTTCT---TGTACGGC--TTGGA---CTTGGA-GGATC--ATTGTCGGCAG--------------------CGATGT-CGGCTCCTCTTAAACGCATTAGC-TAGTTC-------TCGCGGA-----ACGGCTT-TCGGTGTGAT-A---A-T--TGTCTACG-CC-------------G--T-G-GTCG-TACCG-AG----TATATGGAC-----GAGCTTCTAAA----CC----------------------GTCACTCCTT---------GTGAGAGACACA-----------------TAT----CT--TGACACCCCTAGTAACTGCGAGTGAAGCGGGATAAGCTCAAATTTAAAATCTGGCGGTCTTT---GGCCGTCCGAGTTGTAGTCTGGAGAAGTG-CTTTCCGCGCTGGACCGTGTATAAGTCTCTTGGAACAGAGCGTCATAGAGGGTGAGAATCCCGTCTTTGACACGGACTACCAGTGCTTTGTGATGCGCTCTCAAAGAGTCGAGTTGTTTGGGAATGCAGCTCAAAATGGGTGGTAAATTCCATCTAAAGCTAAATATTGGCGAGAGACCGATAGCGAACAAGTACCGTGAGGGAAAGATGAAAAGCACTTTGGAAAGAGAGTTAAACAGTACGTGAAATTGCTGAAAGGGAAACGCTTGAAGTCAGTCGCGTCTG-CCGGAACTCAGCCTTGC--TTTTGCTTGGTGCATTTTCCGGTTGACGGGCCAGCATCGATTTTGACCGTCGGAAAAGG--GCTAGGGAAATGTGGCACC---TT-CGGGTGTG-TTATAGTCTCTAG---TCGCATACGGCGGTTGGG-ATCGAGGACCGCAGCGCGC------CGCA-AGGCAGGGG--T----TC---GCCCAC-TTTCGCGCTTAGGATGCTGGCATAATGGCTTTAAACGACCCGTCTTGAAACACGGACCAAGGAGTCTAACAAACCTGCGAGTGTTTGGGTGG-TAAACCCGAGCGCGTAATG-AAAGTGAAAGTTGAGACC-TCTGTCGT-GGAGGGCATCGACGCCCGGACCTGACGTTCTCTGAAGGATCCGCGGTAGAGCATGTTTGTTGGGACCCGAAAGATGGTGAACTATGCCTGAATAGGGTGAAGCCAGAGGAAACTCTGGTGGAGGCTCGTAGCGATTCTGACGTGCAAATCGATCGTCAAATTTGGGTATAGGGGCGAAAGACTAATCGAACCATCTAGTAGCTGGTTCCTGCCGAAGTTTCCCTCAGGATAGCAGAAACTCATTATCAGATTTATGTGGTAAAGCGAATGATTAGAGGCCTTGGGGTTGAAACAACCTTAACCTATTCTCAAACTTTAAATATGTAAGAACGAGCCGTCGCTTGATTGGACCGCTCGGCGATTGAGAGTTTCTAGTGGGCCATTTTTGGTAAGCAGAACTGGCGATGCGGGATGAACCGAACGCGAGGTTAAGGTGCCGGAATACACGCTCATCAGACACCACAAAAGGTGTTAGTTCATCTAGACAGCAGGACGGTGGCCATGGAAGTCGGAATCCGCTAAGGAGTGTGTAACAACTCACCTGCCGAATGAACTAGCCCTGAAAATGGATGGCGCTCAAGCGTGTTACCCATACCTCGCCGTCAGCGTTGAAGTGACGCGCTGACGAGTAGGCAGGCGTGGAGGTCAGTGAAGAAGCC
	Mycobonia_flava_AY513570_1            ATTACTGAG-TC--TTGAAAAGGG---TTGTAGCTGGC-CTTT------TTTACCGAAGGC-A-TGTGCTCACCCT---GTTCAAATCCA---CTC-TACACCTGTGCACTTA-C-TGTGGGCTTTGGATTTG------------------------------TTTTT-GTTTCTGAAGGGTCAAA-------------------CCTTTG--------GAA--GCAATTCACCTCCAA----GTCCACGTTT--------TACTACAAA-CACTTT-----GGTATT-AGA----AT-GT-GTA---TTGC-GAT--------GT--TAATGCAT-CTTT-AT-----ACAACTTTCAGCAACGGA-TCTCTTGGCTCTCGCATCGATGAAGAACGCAGCGAAATGCGATAA-GTAATGTGAATTGCAGAATTCAGTGAATCATCGAATCTTTGAACGCACCTTGCGCTCCTTGGTATTCCGA-GGAGCACACCTGTTTGAGTGTCGTG--AAATTCTC-AACC--TACAAAG------------------TTGTTGTGA-----CTTT---GTA-TGGC--TTGGA---TCTGGA-GGTTT---TTGCTGGCTTGTTCC----------------TAAGT-CAGCTCCTCTTAAATGGATTAGC-TTGGTT----CC-GTGTGGA-----TCAGCTC-TCGGTGTGAT-A---A-T--TGTCTACG-CC-------------G--T-G-GCTG-TGAAG-TG-----TTT--GGC-----AAGCTTAT-AG----CC----------------------GTCTCATT--------------AGAGACAAG---------TCTTT---CAT-----T--TGACACCCCTAGTAACTGCGAGTGAAGCGGGAAAAGCTCAAATTTAAAATCTGGCGGTCTTT---GGTCGTCCGAGTTGTAGTCTGGAGAAGTG-CTTTCCGCGCTGGACCGTGTACAAGTCTCTTGGAATAGAGCGTCATAGAGGGTGAGAATCCCGTCTTTGACACGGACTACCAGTGCTTTGTGATGCGCTCTCAAAGAGTCGAGTTGTTTGGGAATGCAGCTCAAAATGGGTGGTAAATTCCATCTAAAGCTAAATATTGGCGAGAGACCGATAGCGAACAAGTACCGTGAGGGAAAGATGAAAAGCACTTTGGAAAGAGAGTTAAACAGTACGTGAAATTGCTGAAAGGGAAACACTTGAAGTCAGTCGCGTCGC-TTGGAACTCAGCCTTGC--TTTTGCTTGGTGCACTTTCTGAGTGACGGGCCAGCATCAATTTTGACCGTTGGAAAAAG--GCTGGGGGAATGTGGCACC---TT-CGGGTGTG-TTATAGACTCTGG---TCACATACAACGGTTGGG-ATTGAGGACCGCAGCGTGC------CGCA-AGGCAGGGG--T----TC---GCCCAC-TTTCGCGCTTAGGATGCTGGCATAATGGCTTTAAATGACCCGTCTTGAAACACGGACCAAGGAGTCTAACATACCTGCGAGTGTTTGGGTGG-AAAACCCGAGCGCGTAATG-AAAGTGAAAG-----------------------------------------------------------------------------------------------------------------------------------------------------------------------------------------------------------------------------------------------------------------------------------------------------------------------------------------------------------------------------------------------------------------------------------------------------------------------------------------------------------------------------------------------------------------------------------------------------------------------------------------------------------------------------------------------------
	Mycobonia_flava_AY513571_1            ATTACCGAG-TC--TTGAAAAGGG---TTGCAGCTGGC-C---------TTCACTCAAGGC-A-TGTGCTCACCCT---GTTCAAATCCA---CTCTTACACCTGTGCACTTA-C-TGTGGGCTTTGGATCTG------------------------------TTTTCGCTTCTGAAAGGGTCAAA-------------------CCTTTG--------GAA--GCAATTCACTTCCAG----GTCCACGTTTT-------TACTACAAA-CACTTT-----GGTACT-AGA----AT-GT-GTA---TTGC-GAT--------GT--TAATGCAT-CTTT-AT-----ACAACTTTCAGCAACGGA-TCTCTTGGCTCTCGCATCGATGAAGAACGCAGCGAAATGCGATAA-GTAATGTGAATTGCAGAATTCAGTGAATCATCGAATCTTTGAACGCACCTTGCGCTCCTTGGTATTCCGA-GGAGCACACCTGTTTGAGTGTCGTG--AAATTCTC-AACC--TACAAAG------------------TTGTTGTCA----ACTTT---GTT-TGGC--TTGGA---TCTGGA-GGCTT---TTGCTGGCTTGCTCC----------------TAAGT-CAGCTCCTCTTAAATGCATTAGC-TTGGTT----CCTTTGTGGA-----TCAGCTC-TCGGTGTGAT-A---A-T--TGTCTACG-CC-------------G--T-G-ACTG-TGAAG-CGT----TTT--GGC-----AAGCTTAC-AG----CC----------------------GTCTCATT--------------GGAGACAG----------TCTTT---CAT-----T--TGACACCCCTAGTAACTGCGAGTGAAGCGGGAAAAGCTCAAATTTAAAATCTGACGGTCTTT---GGTCGTCCGAGTTGTAGTCTGGAGAAGTG-CTTTCCGTGCTGGACCGTGTACAAGTCTCTTGGAATAGAGCGTCATAGAGGGTGAGAATCCCGTCTTTGACACGGACTACCAGTGCTTTGTGATGCGCTCTCAAAGAGTCGAGTTGTTTGGGAATGCAGCTCAAAATGGGTGGTAAATTCCATCTAAAGCTAAATATTGGCGAGAGACCGATAGCGAACAAGTACCGTGAGGGAAAGATGAAAAGCACTTTGGAAAGAGAGTTAAACAGTACGTGAAATTGCTGAAAGGGAAACACTTGAAGTCAGTCGCGTCGC-TTGGAACTCAGCCTTGC--TTTTGCTTGGTGCACTTTCTGAGTGACGGGCCAGCATCAATTTTGACCGTTGGAAAAAG--GCTGGGGGAATGTGGCACC---TT-CGGGTGTG-TTATAGACTCTGG---TCACATACAACGGTTGGG-ATTGAGGACCGCAGCGCGC------CGCA-AGGCAGGGG--T----TC---GCCCAC-TTTCGCGCTTAGGATGCTGGCATAATGGCTTTAAATGACCCGTCTTGAAACACGGACCAAGGAGTCTAACATACCTGCGAGTGTTTGGGTGG-AAAACCCGAGCGCGTAATG-AAAGTGAAAG-----------------------------------------------------------------------------------------------------------------------------------------------------------------------------------------------------------------------------------------------------------------------------------------------------------------------------------------------------------------------------------------------------------------------------------------------------------------------------------------------------------------------------------------------------------------------------------------------------------------------------------------------------------------------------------------------------
	Neofavolus_cremeoalbidus_AB735980_1   --------------------------------GCTGGC-CTTCC------------GGGGC-A-TGTGCACGCCCT---GCTCAAT-CCA---CTC-TACACCTGTGCACTTA-T-TGTGGGTCTCGGGGGG--------------------------------CATT----T-TGC-------------------------------------------TA------------CTCGT----ACCTATGTTTA-------T-TTACAAA-CGCT-T----CAGTAAA-GGA----AT-GT-GTA---TTGC-GA-------------TAACGCAT-CTAT-AT-----ACAACTTTCAGCAACGGA-TCTCTTGGCTCTCGCATCGATGAAGAACGCAGCGAAATGCGATAA-GTAATGTGAATTGCAGAATTCAGTGAATCATCGAATCTTTGAACGCACCTTGCGCTCCTTGGTATTCCGA-GGAGCACGCCTGTTTGAGTGTCATG--AAATCATC-AACT--TATAAAC------------------CTTTCATGG----G-TCT----AT-AGGC--TTGGA---ATTGGA-GGC-----CTGTCGGCGGTCA-------------------GCGT-CGGCTCCTCTCAAATGCATTAGC-TTGGTT----CC-TTGCGGA-----TCGGCTC-CCGGTGTGAT-A---A----TGTCTACG-CC-------------G--T-G-ACCG-TGAAG-CG-----TTTGGCA-------AGCTTCT-AA------------------------------------------------------------------------------------------------------------------------------------------------------------------GTTGTAGTCTGGAGAAGTG-CTTTCCGCGCTGGACCGTGTATAAGTCTCTTGGAACAGAGCGTCATAGAGGGTGAGAATCCCGTCTTTGACACGGACTACCAGTGCTTTGTGATGCGCTCTCGAAGAGTCGAGTTGTTTGGGAATGCAGCTCAAAATGGGTGGTAAATTCCATCTAAAGCTAAATATTGGCGAGAGACCGATAGCGAACAAGTACCGTGAGGGAAAGATGAAAAGCACTTTGGAAAGAGAGTTAAACAGTACGTGAAATTGCTGAAAGGGAAACGCTTGAAGTCAGTCGCGTTGT-TTGGAACTCAGCCTTGC--TCTTGCATGGTGCAATTTCTGTACAACGGGCCAGCATCGATTTTGACCGCCGGATAAGG--GTTGAAGGAATGTGGCACC---TT-CGGGTGTG-TTATAGCCTTCAG---TCGCATACGGCGGTTGGG-ATCGAGGAACGCAGCGCGC------CGCA-AGGCAGGGG------GTTA--GCCCAC-TTTCGCGCTTAGGATGCTGGCATAATGGCTTTAAACGACCCGTCTTGAAACACGGACCAAGGAGTCTAACATACCTGCGAGTGTTTGGGTGG-AAAACCCGAGCGCGTAATG-AAAGTGAAAGTTGGGACC-TCTGTCGT-GGAGGGCACCGACGCCCGGAGCCGACGTTCTCTGACGCATCCGCGGTTGAGC-------------------------------------------------------------------------------------------------------------------------------------------------------------------------------------------------------------------------------------------------------------------------------------------------------------------------------------------------------------------------------------------------------------------------------------------------------------------------------------------------------------------------------------------------------------------------------------------------------------------------------
	Neofavolus_cremeoalbidus_KX899982_1   ----TCGAG-TT--TTGAATTGGGG--TTGTAGCTGGC-CTTCC------------AGGGC-A-TGTGCACGCCCT---GCTCAAT-CCA---CTC-TACACCTGTGCACTTA-T-TGTGGGTCTCGGGGGG--------------------------------CATT----T-TGC-------------------------------------------TA------------CTCGT----ACCTATGTTTA-------T-TTACAAA-CACT-T----CAGTAAA-AGA----AT-GT-GCA---TTGC-GA-------------TAACGCAT-CTAT-AT-----ACAACTTTCAGCAACGGA-TCTCTTGGCTCTCGCATCGATGAAGAACGCAGCGAAATGCGATAA-GTAATGTGAATTGCAGAATTCAGTGAATCATCGAATCTTTGAACGCACCTTGCGCTCCTTGGTATTCCGA-GGAGCACGCCTGTTTGAGTGTCATG--AAATCATC-AACT--TATAAAC------------------CTTTCATGG----G-TCT----AT-AGGC--TTGGA---ATTGGA-GGC-----CTGTCGGCGGTCA-------------------GCGT-CGGCTCCTCTCAAATGCATTAGC-TTGGTT----CC-TTGCGGA-----TCGGCTC-CCGGTGTGAT-A---A----TGTCTACG-CC-------------G--T-G-ACCG-TGAAG-CG-----TTTGGCA-------AGCTTCT-AA----TC----------------------GTCTCG--------------TGAAAGAGAC---------AGCCTC----AT--------TGACTCCCCTAGTAACTGCGAGTGAAGCGGGAAAAGCTCAAATTTAAAATCTGGCGGTTTC-----ACCGTCCGAGTTGTAGTCTGGAGAAGTG-CTTTCCGCGCTGGACCGTGTATAAGTCTCTTGGAACAGAGCGTCATAGAGGGTGAGAATCCCGTCTTTGACACGGACTACCAGTGCTTTGTGATGCGCTCTCGAAGAGTCGAGTTGTTTGGGAATGCAGCTCAAAATGGGTGGTAAATTCCATCTAAAGCTAAATATTGGCGAGAGACCGATAGCGAACAAGTACCGTGAGGGAAAGATGAAAAGCACTTTGGAAAGAGAGTTAAACAGTACGTGAAATTGCTGAAAGGGAAACGCTTGAAGTCAGTCGCGTTGT-TTGGAACTCAGCCTTGC--TCTTGCATGGTGCAATTTCTGTACAACGGGCCAGCATCGATTTTGACCGCCGGATAAGG--GTTGAAGGAATGTGGCACC---TT-CGGGTGTG-TTATAGCCTTCAG---TCGCATACGGCGGTTGGG-ATCGAGGAACGCAGCGCGC------CGCA-AGGCAGGGG------GTTA--GCCCAC-TTTCGCGCTTAGGATGCTGGCATAATGGCTTTAAACGACCCGTCTTGAAACACGGACCAAGGAGTCTAACATACCTGCGAGTGTTTGGGTGG-AAAACCCGAGCGCGTAATG-AAAGTGAAAGTTGGGACC-TCTGTCGT-GGAGGGCACCGACGCCCGGAGCCGACGTTCTCTGACGCATCCGCGGTTGAGCATGTATGTTGGGACCCGAAAGATGGTGAACTATGCCTGAATAGGGTGAAGCCAGAGGAAACTCTGGTGGAGGCTCGTAGCGATTCTGACGTGCAAATCGATCGTCAAATTTGGGTATAGGGGCGAAAGACTAATCGAACCATCTAGTAGCTGGTTCCTGCCGAAGTTTCCCTCAGGATAGCAGAAACTCA-TATCAGATTTATGTGGTAAAGCGAATGATTAGAGGCCTTGGGGTTGAAACAACCTTAACCTATTCTCAAACTTTAAATATGTAAGAACGAGCCGTCGCTTGATTGGACCGCTCGGCGATTGAGAGTTTCTAGTGGGCCATTTTTGGTAAGCAGAACTGGCGATGCGGGATGAACCGAACGCGAGGTTAAGGTGCCGGAATACACGCTCATCAGACACCACAAAAGGTGTTAGTTCATCTAGACAGCAGGACGGTGGCCATGGAAGTCGGAATCCGCTAAGGAGTGTGTAACAACTCACCTGCCGAATGAACTAGCCCTGAAAATGGATGGCGCTCAAGCGTGTTACCCATACCTCGCCGTCAGCGTTGAAGTGACGCGCTGACGAGTAGGCAGGCGTGGAGGTCAGTGAAGAAGCC
	Neofavolus_mikawae_KU189773_1         ----TCGAG-TC--TTGAAACGGGG--TTGTAGCTGGC-CTTCC------------RRGGC-A-TGTGCACGCCCT---GCTCAAT-CCA---CTC-TACACCTGTGCACTTA-C-TGTGGGTTTCGGCGG-----------------------------------CT----T-CGCAGACCTMAAGGTTTG------------CG-TGGC--------TTA------------CCCGK----GCCTACGTTTT-------T-CTACAAA-CTCT-TAA--AAGTAAC-AGA----AT-GT-GTA---TCGC-GAT--------G---TAACGCAT-YTAT-AT-----ACAACTTTCAGCAACGGA-TCTCTTGGCTCTCGCATCGATGAAGAACGCAGCGAAATGCGATAA-GTAATGTGAATTGCAGAATTCAGTGAATCATCGAATCTTTGAACGCACCTTGCGCTCCTTGGTATTCCGA-GGAGCACGCCTGTTTGAGTGTCATG--AAATCATC-AAYC--CATAAGG------------------CCTTTGCGG----GTTTT----GT-GGGC--TTGGA---CTTGGA-GGC-----TTGCCGGCGGTCA-------------------GCGT-CGGCTCCTCTCAAATGCATTAGC-TTGGTT----CC-TTGCGGA-----TCGGCTC-TCGGTGTGAT-A---G-T--TGTCTACG-CC-------------G--C-G-ACCG-AGAAG-CG-----TTTGGCG-------AGCTTCT-AA----CA----------------------GTCTCGTTW-----------TGAGACAAAC---------CTCTTC----AT--------TGACTCCCCTAGTAACTGCGAGTGAAGCGGGATGAGCTCAAATTTAAAATCTGACGTTT--------ACGTCCGAGTTGTAGTCTGGAGAAGTG-CTTTCCGCGCTGGACCGTGTATAAGTCTCTTGGAACAGAGCGTCATAGAGGGTGAGAATCCCGTCTTTGACACGGACTACCAGTGCTTTGTGATGCGCTCTCAAAGAGTCGAGTTGTTTGGGAATGCAGCTCAAAATGGGTGGTAAATTCCATCTAAAGCTAAATATTGGCGAGAGACCGATAGCGAACAAGTACCGTGAGGGAAAGATGAAAAGCACTTTGGAAAGAGAGTTAAACAGTACGTGAAATTGCTGAAAGGGAAACGCTTGAAGTCAGTCGCGTCGT-GCGGAACTCAGCCTGGC--TTTTGCCTGGTGCACTTTCTGTACGACGGGCCAGCATCGATTTTGACCGCTGGAAAAGG--GTTGGGGGAATGTGGCACC---TT-CGGGTGTG-TTATAGCCCCTGG---TCGCATACGGCGGTTGGG-ATCGAGGAACGCAGCGCGC------CGCA-AGGCAGGGG-------TTC--GCCCAC-TTTCGCGCTTAGGATGCTGGCATAATGGCTTTAAACGACCCGTCTTGAAACACGGACCAAGGAGTCTAACATACCTGCGAGTGTTTGGGTGG-AAAACCCGAGCGCGTAATG-AAAGTGAAAGTTGGGACC-TCTGTCGT-GGAGGGCACCGACGCCCGGAGCTGACGTTCTCTGACGCATCCGCGGTTGAGCATGTATGTTGGGACCCGAAAGATGGTGAACTATGCCTGAATAGGGTGAAGCCAGAGGAAACTCTGGTGGAGGCTCGTAGCGATTCTGACGTGCAAATCGATCGTCAAATTTGGGTATAGGGGCGAAAGACTAATCGAACCATCTAGTAGCTGGTTCCTGCCGAAGTTTCCCTCAGGATAGCAGAAACTCA-TATCAGATTTATGTGGTAAAGCGAATGATTAGAGGCCTTGGGGTTGAAACAACCTTAACCTATTCTCAAACTTTAAATATGTAAGAACGAGCCGTCGCTTGATTGGACCGCTCGGCGATTGAGAGTTTCTAGTGGGCCATTTTTGGTAAGCAGAACTGGCGATGCGGGATGAACCGAACGCGAGGTTAAGGTGCCGGAATACACGCTCATCAGACACCACAAAAGGTGTTAGTTCATCTAGACAGCAGGACGGTGGCCATGGAAGTCGGAATCCGCTAAGGAGTGTGTAACAACTCACCTGCCGAATGAACTAGCCCTGAAAATGGATGGCGCTCAAGCGTGTTACCCATACCTCGCCGTCAGCGTTGAAGTGACGCGCTGACGAGTAGGCAGGCGTGGAGGTCAGTGAAGAAGCC
	Neofavolus_mikawae_KX548975_1         ----TCGAG-TC--TTGAAACGGGG--TTGTAGCTGGC-CTTCC------------GRGGC-A-TGTGCACGCCCT---GCTCAAT-CCA---CTC-TACACCTGTGCACTTA-C-TGTGGGTTTCGGCGG-----------------------------------CT----T-CGCAGACCTCAAGGTTTG------------CG-TGGC--------TTA------------CCCGK----GCCTACGTTTT-------T-CTACAAA-CTCT-TAA--AAGTAAC-AGA----AT-GT-GTA---TCGC-GAT--------G---TAACGCAT-CTAT-AT-----ACAACTTTCAGCAACGGA-TCTCTTGGCTCTCGCATCGATGAAGAACGCAGCGAAATGCGATAA-GTAATGTGAATTGCAGAATTCAGTGAATCATCGAATCTTTGAACGCACCTTGCGCTCCTTGGTATTCCGA-GGAGCACGCCTGTTTGAGTGTCATG--AAATCATC-AAYC--CATAAGG------------------CCYTTGCGG----GTTTT----GT-GGGC--TTGGA---CTTGGA-GGC-----TTGCCGGCGGTCA-------------------GCGT-CGGCTCCTCTCAAATGCATTAGC-TTGGTT----CC-TTGCGGA-----TCGGCTC-TCGGTGTGAT-A---G-T--TGTCTACG-CC-------------G--C-G-ACCG-AGAAG-CG-----TTTGGCG-------AGCTTCT-AA----CA----------------------GTCTCGTTA-----------TGAGACAAAC---------CTCTTC----AT--------TGACTCCCCTAGTAACTGCGAGTGAAGCGGGATGAGCTCAAATTTAAAATCTGACGTTT--------ACGTCCGAGTTGTAGTCTGGAGAAGTG-CTTTCCGCGCTGGACCGTGTATAAGTCTCTTGGAACAGAGCGTCATAGAGGGTGAGAATCCCGTCTTTGACACGGACTACCAGTGCTTTGTGATGCGCTCTCAAAGAGTCGAGTTGTTTGGGAATGCAGCTCAAAATGGGTGGTAAATTCCATCTAAAGCTAAATATTGGCGAGAGACCGATAGCGAACAAGTACCGTGAGGGAAAGATGAAAAGCACTTTGGAAAGAGAGTTAAACAGTACGTGAAATTGCTGAAAGGGAAACGCTTGAAGTCAGTCGCGTCGT-GCGGAACTCAGCCTGGC--TTTTGCCTGGTGCACTTTCTGTACGACGGGCCAGCATCGATTTTGACCGCTGGAAAAGG--GTTGGGGGAATGTGGCACC---TT-CGGGTGTG-TTATAGCCCCTGG---TCGCATACGGCGGTTGGG-ATCGAGGAACGCAGCGCGC------CGCA-AGGCAGGGG-------TTC--GCCCAC-TTTCGCGCTTAGGATGCTGGCATAATGGCTTTAAACGACCCGTCTTGAAACACGGACCAAGGAGTCTAACATACCTGCGAGTGTTTGGGTGG-AAAACCCGAGCGCGTAATG-AAAGTGAAAGTTGGGACC-TCTGTCGT-GGAGGGCACCGACGCCCGGAGCTGACGTTCTCTGACGCATCCGCGGTTGAGCATGTATGTTGGGACCCGAAAGATGGTGAACTATGCCTGAATAGGGTGAAGCCAGAGGAAACTCTGGTGGAGGCTCGTAGCGATTCTGACGTGCAAATCGATCGTCAAATTTGGGTATAGGGGCGAAAGACTAATCGAACCATCTAGTAGCTGGTTCCTGCCGAAGTTTCCCTCAGGATAGCAGAAACTCA-TATCAGATTTATGTGGTAAAGCGAATGATTAGAGGCCTTGGGGTTGAAACAACCTTAACCTATTCTCAAACTTTAAATATGTAAGAACGAGCCGTCGCTTGATTGGACCGCTCGGCGATTGAGAGTTTCTAGTGGGCCATTTTTGGTAAGCAGAACTGGCGATGCGGGATGAACCGAACGCGAGGTTAAGGTGCCGGAATACACGCTCATCAGACACCACAAAAGGTGTTAGTTCATCTAGACAGCAGGACGGTGGCCATGGAAGTCGGAATCCGCTAAGGAGTGTGTAACAACTCACCTGCCGAATGAACTAGCCCTGAAAATGGATGGCGCTCAAGCGTGTTACCCATACCTCGCCGTCAGCGTTGAAGTGACGCGCTGACGAGTAGGCAGGCGTGGAGGTCAGTGAAGAAGCC
	Picipes_ailaoshanensis_KX900067_1     ----ACGAGTTC--TTGAAAGGGGG--TTGCAGCTGGC-CTCCTCAC----AAAGGTGTGC-A-TGTGCTCGCCCC--TGCTCAAATCCA---CTC-TACACCTGTGCACTTT-G-TGTGGGCTTT----------------TCGGTTGGTGCT-T---TCGGTCCCC----TGAAGCAA-TTTGGGGGG---------------CTGTTGTTGGTCACAGA------------CCGG---AGGTCTACGTCTT-------TCACACARA-CCCCAG---TTAGTRACGAGA----AT-GT-GTTGT-TTGC-GATTA-----YAATAATACGCAT-CTAT-GT-----ACAACTTTCAGCAACGGA-TCTCTTGGCTCTCGCATCGATGAAGAACGCAGCGAAATGCGATAA-GTAATGTGAATTGCAGAATTCAGTGAATCATCGAATCTTTGAACGCACCTTGCGCTCCTTGGCATTCCGA-GGAGCACGCCTGTTTGAGTGTCGTG--AAATCCTC-AATCC-TACAAGAGTTGGCC----AATCCAGCTTTTG----------TT-------AGGC-ATTGGA---TCTGGA-GGTAC-TGTTGTCGGCGACG--GTTTCC------------GTGT-CGGCTCCTCTTAAATGCATTAGC-TTGGTT----CT-TTACGGA-----TCAGCTT-TCGGTGTGAT-A---AAT--CGTCTACG-CC-------------G--TGG-CTTG-TGAAG-TAGCTCTTTTTGGGG---CCTGGCTTCT-AA----CT----------------------CTCTC----------TGTATGGAGAGACCA--------AT---------------AT--TGACACCCCTAGTAACTGCGAGTGAAGCGGGAAAAGCTCAAATTTAAAATCTGACGGTTTT----GGCCGTCCGAGTTGTAGTCTGGAGAAGTG-CTTTCCGTGCTGGACCGTGTACAAGTCTCTTGGAACAGAGCGTCATAGAGGGTGAGAATCCCGTCTCTGACACGGACTACCAGTGCTTTGTGATGCGCTCTCAAAGAGTCGAGTTGTTTGGGAATGCAGCTCAAAATGGGTGGTAAATTCCATCTAAAGCTAAATATTGGCGAGAGACCGATAGCGAACAAGTACCGTGAGGGAAAGATGAAAAGCACTTTGGAAAGAGAGTTAAACAGTACGTGAAATTGCTGAAAGGGAAACGCTTGAAGTCAGTCGCGTCGT-TCAGAACTCAGCCTTGC-TTTTTGCTTGGTGCACTTTCTGAACGACGGGCCAGCATCGATTTTGATCGTCGGAAAAGG--GCTGAGGGAATGTGGCACC---TC-TGGGTGTG-TTATAGCCTTCAG---TCGCACGCGGCGGTTGGG-ATCGAGGCACGCAGCGCGCGCCG--GGAT-TGGCAGGGG--T----TC---GCCCAC-TTTCGCGCTTAGGATGCTGGCGTAATGGCTTTAAACGACCCGTCTTGAAACACGGACCAAGGAGTCTAACATGCCTGCGAGTGTTTGGGTGG-AAAACCCGAGCGCGTAATG-AAAGTGAAAGTTGAGACC-TCTGTCGT-GGAGGGCATCGACGCCCGGACCTGACGTTCTCTGACGGATCCGCGGTGGAGCATGTATGTTGGGACCCGAAAGATGGTGAACTATGCCTGAATAGGGTGAAGCCAGAGGAAACTCTGGTGGAGGCTCGTAGCGATTCTGACGTGCAAATCGATCGTCAAATTTGGGTATAGGGGCGAAAGACTAATCGAACCATCTAGTAGCTGGTTCCTGCCGAAGTTTCCCTCAGGATAGCAGAAACTCG-TATCAGATTTATGTGGTAAAGCGAATGATTAGAGGCCTTGGGGTTGTAACAACCTTAACCTATTCTCAAACTTTAAATATGTAAGAACGAGCCGTCGCTTGATTGGACCGCTCGGCGATTGAGAGTTTCTAGTGGGCCATTTTTGGTAAGCAGAACTGGCGATGCGGGATGAACCGAACGCGAGGTTAAGGTGCCGGAATACACGCTCATCAGACACCACAAAAGGTGTTAGTTCATCTAGACAGCAGGACGGTGGCCATGGAAGTCGGAACCCGCTAAGGAGTGTGTAACAACTCACCTGCCGAATGAACTAGCCCTGAAAATGGATGGCGCTCAAGCGTGTTACCCATACCTCGCCGTCAGCGTTAAAGTGACGCGCTGACGAGTAGGCAGGCGTGGAGGTCAGTGAAGAAGCC
	Picipes_ailaoshanensis_KX900068_1     ----ACGAGTTC--TTGAAAGGGGG--TTGCAGCTGGC-CTCCTCAC----AAAGGTGTGC-A-TGTGCTCGCCCC--TGCTCAAATCCA---CTC-TACACCTGTGCACTTT-G-TGTGGGCTTT----------------TCGGTTGGTGCT-T---TCGGTCCCC----TGAAGCAA-TTTGGGGGG---------------CTGTTGTTGGTCACAGA------------CCGG---AGGTCTACGTCTT-------TCACACAAA-CCCCAG---TTRGTGACGAGA----AT-GT-GTTGT-TTGC-GATTA-----YAATAATACGCAT-CTAT-GT-----ACAACTTTCAGCAACGGA-TCTCTTGGCTCTCGCATCGATGAAGAACGCAGCGAAATGCGATAA-GTAATGTGAATTGCAGAATTCAGTGAATCATCGAATCTTTGAACGCACCTTGCGCTCCTTGGCATTCCGA-GGAGCACGCCTGTTTGAGTGTCGTG--AAATCCTC-AATCC-TACAAGAGTTGGCC----AATCCAGCTTTTG----------TT-------AGGC-ATTGGA---TCTGGA-GGTAC-TGTTGTCGGCGACG--GTTTCC------------GTGT-CGGCTCCTCTTAAATGCATTAGC-TTGGTT----CT-TTACGGA-----TCAGCTT-TCGGTGTGAT-A---AAT--CGTCTACG-CC-------------G--TGG-CTTG-TGAAG-TAGCTCTTTTTGGGG---CCTGGCTTCT-AA----CT----------------------CTCTC----------TGTATGGAGAGACCA--------AT---------------AT--TGACACCCCTAGTAACTGCGAGTGAAGCGGGAAAAGCTCAAATTTAAAATCTGACGGTTTT----GGCCGTCCGAGTTGTAGTCTGGAGAAGTG-CTTTCCGTGCTGGACCGTGTACAAGTCTCTTGGAACAGAGCGTCATAGAGGGTGAGAATCCCGTCTCTGACACGGACTACCAGTGCTTTGTGATGCGCTCTCAAAGAGTCGAGTTGTTTGGGAATGCAGCTCAAAATGGGTGGTAAATTCCATCTAAAGCTAAATATTGGCGAGAGACCGATAGCGAACAAGTACCGTGAGGGAAAGATGAAAAGCACTTTGGAAAGAGAGTTAAACAGTACGTGAAATTGCTGAAAGGGAAACGCTTGAAGTCAGTCGCGTCGT-TCAGAACTCAGCCTTGC-TTTTTGCTTGGTGCACTTTCTGAACGACGGGCCAGCATCGATTTTGATCGTCGGAAAAGG--GCTGAGGGAATGTGGCACC---TC-TGGGTGTG-TTATAGCCTTCAG---TCGCACGCGGCGGTTGGG-ATCGAGGCACGCAGCGCGCGCCG--GGAT-TGGCAGGGG--T----TC---GCCCAC-TTTCGCGCTTAGGATGCTGGCGTAATGGCTTTAAACGACCCGTCTTGAAACACGGACCAAGGAGTCTAACATGCCTGCGAGTGTTTGGGTGG-AAAACCCGAGCGCGTAATG-AAAGTGAAAGTTGAGACC-TCTGTCGT-GGAGGGCATCGACGCCCGGACCTGACGTTCTCTGACGGATCCGCGGTGGAGCATGTATGTTGGGACCCGAAAGATGGTGAACTATGCCTGAATAGGGTGAAGCCAGAGGAAACTCTGGTGGAGGCTCGTAGCGATTCTGACGTGCAAATCGATCGTCAAATTTGGGTATAGGGGCGAAAGACTAATCGAACCATCTAGTAGCTGGTTCCTGCCGAAGTTTCCCTCAGGATAGCAGAAACTCG-TATCAGATTTATGTGGTAAAGCGAATGATTAGAGGCCTTGGGGTTGTAACAACCTTAACCTATTCTCAAACTTTAAATATGTAAGAACGAGCCGTCGCTTGATTGGACCGCTCGGCGATTGAGAGTTTCTAGTGGGCCATTTTTGGTAAGCAGAACTGGCGATGCGGGATGAACCGAACGCGAGGTTAAGGTGCCGGAATACACGCTCATCAGACACCACAAAAGGTGTTAGTTCATCTAGACAGCAGGACGGTGGCCATGGAAGTCGGAACCCGCTAAGGAGTGTGTAACAACTCACCTGCCGAATGAACTAGCCCTGAAAATGGATGGCGCTCAAGCGTGTTACCCATACCTCGCCGTCAGCGTTAAAGTGACGCGCTGACGAGTAGGCAGGCGTGGAGGTCAGTGAAGAAGCC
	Picipes_annularius_KX900060_1         ----ACGAGTTC--TTGAAAAGGGGGGTTGCAGCTGGC-CTCCTCAC----AAAGGTGTGC-A-TGTGCTCGCCCCCTTGCTCAAATCCA---CTC-TACACCTGTGCACTCT-G-TGTGGGCTTT----------------TTGGTCGGTGCT-T---TCGGTCCCC----TGAAGCAA-TTTGGGGGG---------------CTGTTGTTGGTCACAGA------------CCGGG-AGGGTCTACGTCTT-------TCATACAAACTCCCAA---GTAGTGATGAGA----ATGGT-GTTGC-TTGC-GATCA-----TAATAATGCGCAT-CTAT-AT-----ACAACTTTCAGCAACGGA-TCTCTTGGCTCTCGCATCGATGAAGAACGCAGCGAAATGCGATAA-GTAATGTGAATTGCAGAATTCAGTGAATCATCGAATCTTTGAACGCACCTTGCGCTCCTTGGCATTCCGA-GGAGCACGCCTGTTTGAGTGTCGTG--AAATTCTC-AATCC-TACGAGAGTTGGCC----AATCCAGCTTTCG----------TC-------AGGCAATTGGA---TCTGGA-GGTAC-TATTGTCGGCGACG--GTTTCC------------GTGT-CGGCTCCTCTCAAACGCATTAGC-TTGGTT----CT-TTACGGA-----TCAGCTC-TCGGTGTGATAA---AAT--CGTCTACG-CC-------------G--TAG-CTTG-TGAAG-TAGCCCTTTTTGGGGAGGCCTGGCTTCT-AA----CG----------------------CTCTC----------TGTATGGAGAGACCA--------ATGTTATA--TAC----AT--TGACACCCCTAGTAACTGCGAGTGAAGCGGGAAAAGCTCAAATTTAAAATCTGACGGTTTT----GGCCGTCCGAGTTGTAGTCTGGAGAAGTG-CTTTCCGTGCTGGACCGTGTACAAGTCTCTTGGAACAGAGCGTCATAGAGGGTGAGAATCCCGTCTCTGATACGGACTACCAGTGCTTTGTGATGCGCTCTCAAAGAGTCGAGTTGTTTGGGAATGCAGCTCAAAATGGGTGGTAAATTCCATCTAAAGCTAAATATTGGCGAGAGACCGATAGCGAACAAGTACCGTGAGGGAAAGATGAAAAGCACTTTGGAAAGAGAGTTAAACAGTACGTGAAATTGCTGAAAGGGAAACGCTTGAAGTCAGTCGCGTCGC-TCAGAACTCAGCCTTGC-TTTTTGCTTGGTGCACTTTCTGAACGACGGGCCAGCATCGATTTTGATCGTCGGAAAAGG--GCTGAGGGAATGTGGCACC---TC-CGGGTGTG-TTATAGCCTTCAG---TCGCACGCGACGGTTGGG-ATCGAGGCACGCAGCGCGCGCGGGGATAT-TCGCAGGGG--T----TC---GCCCAC-TTTCGCGCTTAGGATGCTGGCGTAATGGCTTTAAACGACCCGTCTTGAAACACGGACCAAGGAGTCTAACATGCCTGCGAGTGTTTGGGTGG-AAAACCCGAGCGCGTAATG-AAAGTGAAAGTTGAGACC-TCTGGACA-GGAGGGCATCGACGCCCGGACCTGACGTTCTCTGACGGATCCGCGGTGGAGCATGCATGTTGGGACCCGAAAGATGGTGAACTATGCCTGAATAGGGTGAAGCCAGAGGAAACTCTGGTGGAGGCTCGTAGCGATTCTGACGTGCAAATCGATCGTCAAATTTGGGTATAGGGGCGAAAGACTAATCGAACCATCTAGTAGCTGGTTCCTGCCGAAGTTTCCCTCAGGATAGCAGAAACTCG-TATCAGATTTATGTGGTAAAGCGAATGATTAGAGGCCTTGGGGTTGTAACAACCTTAACCTATTCTCAAACTTTAAATATGTAAGAACGGGCCGTCGCTTGATTGGACCGCTCGGCGATTGAGAGTTTCTAGTGGGCCATTTTTGGTAAGCAGAACTGGCGATGCGGGATGAACCGAACGCGAGGTTAAGGTGCCGGAATACACGCTCATCAGACACCACAAAAGGTGTTAGTTCATCTAGACAGCAGGACGGTGGCCATGGAAGTCGGAACCCGCTAAGGAGTGTGTAACAACTCACCTGCCGAATGAACTAGCCCTGAAAATGGATGGCGCTCAAGCGTGTTACCCATACCTCGCCGTCAGCGTTAAAGTGACGCGCTGACGAGTAGGCAGGCGTGGAGGTCAGTGAAGAAGCC
	Picipes_atratus_KX900042_1            ----ACGAGTTC--TTGAAACGGG---TTGCAGCTGGC-CTCCTTATTTCAAAAGGTGTGC-A-TGTGCTCGCCCT---GCTCAAATCCA---CTC-TACACCTGTGCACTAT-G-TGTGGGCTTT-------------TTCTTGGTTGGTGCCAT-------------------------------------------------CTGTTG---GTTACAAA------------CCTTGGAAAGTCTACGTCTT-------TCACACAAA-CACCAA---GTAGTAACGAGA----AT-GT-TTG-T-TTGC-GATTT-----ATTTAAAACGCAT-CTAT-AT-----ACAACTTTCAGCAACGGA-TCTCTTGGCTCTCGCATCGATGAAGAACGCAGCGAAATGCGATAA-GTAATGTGAATTGCAGAATTCAGTGAATCATCGAATCTTTGAACGCACCTTGCGCTCCTTGGCATTCCGA-GGAGCACGCCTGTTTGAGTGTCGTG--AAATTCTC-AATCC-TACAAGAGTTGGTG----CATCCTTCTTTTGT--------TTT-------AGGC-ATTGGA---CTTGGA-GGTWC-AATTGCTGGCGGTGGTTTCTCC------------GCGTCCGGCTCCTCTCAAATGCATTAGC-TTGGTT----CT-TTACGGA-----TCAGCTC-TCGGTGTGAT-A---AAT--TGTCTACG-CC-------------G--TGG-CTTG-TGATG-TAAGTTACTCTTGG--GCCTAAGCTTCT-AA----A-----------------------CCCCCCTCTCTCTATTGTGGGGAGAGACCATAATGGTTATGTACAT--TAT----AA--TGACACCCCTAGTAACTGCGAGTGAAGCGGGAAAAGCTCAAATTTAAAATCTGACAGTTTT----GGCTGTCCGAGTTGTAGTCTGGAGAAGTG-CTTTCCGTGCTGGACCGTGTACAAGTCTCTTGGAACAGAGCGTCATAGAGGGTGAGAATCCCGTCTTTGACACGGACTACCAGCGCTTTGTGATGCGCTCTCAAAGAGTCGAGTTGTTTGGGAATGCAGCTCAAAATGGGTGGTAAATTCCATCTAAAGCTAAATATTGGCGAGAGACCGATAGCGAACAAGTACCGTGAGGGAAAGATGAAAAGCACTTTGGAAAGAGAGTTAAACAGTACGTGAAATTGCTGAAAGGGAAACGCTTGAAGTCAGTCGCGTCGT-TCAGAACTCAGCCTTGC--TTTTGCTTGGTGTACTTTCTGAGCGACGGGCCAGCATCAATTTCGACCGTCGGAAAAGG--GCTGAGGGAATGTGGCACC---TC-CGGGTGTG-TTATAGCCTTCGG---TCGCACACGGCGGTTGGG-ATTGAGGCACGCAGCGCGC------CGAA-AGGCAGGGG--T----TC---GCCCAC-TTTCGCGCTTAGGATGCTGGCATAATGGCTTTAAACGACCCGTCTTGAAACACGGACCAAGGAGTCTAACATGCCTGCGAGTGTTTGGGTGG-AAAACCCGAGCGCGTAATG-AAAGTGAAAGTTGAGACC-TCTGTCGT-GGAGGGCATCGACGCCCGGACCTGACGTTCTCTGACGGATCCGCGGTGGAGCATGTATGTTGGGACCCGAAAGATGGTGAACTATGCCTGAATAGGGTGAAGCCAGAGGAAACTCTGGTGGAGGCTCGTAGCGATTCTGACGTGCAAATCGATCGTCAAATTTGGGTATAGGGGCGAAAGACTAATCGAACCATCTAGTAGCTGGTTCCTGCCGAAGTTTCCCTCAGGATAGCAGAAACTCG-TATCAGATTTATGTGGTAAAGCGAATGATTAGAGGCCTTGGGGTTGTAACAACCTTAACCTATTCTCAAACTTTAAATATGTAAGAACGAGCCGTCGCTTGATTGGACCGCTCGGTGATTGAGAGTTTCTAGTGGGCCATTTTTGGTAAGCAGAACTGGCGATGCGGGATGAACCGAACGCGAGGTTAAGGTGCCGGAATACACGCTCATCAGACACCACAAAAGGTGTTAGTTCATCTAGACAGCAGGACGGTGGCCATGGAAGTCGGAACCCGCTAAGGAGTGTGTAACAACTCACCTGCCGAATGAACTAGCCCTGAAAATGGATGGCGCTCAAGCGTGTTACCCATACCTYGCCGTCAGCGTTTAAGTGACGCGCTGACGAGTAGGCAGGCGTGGAGGTCAGTGAAGAAGCC
	Picipes_atratus_KX900043_1            ----ACGAGTTC--TTGAAACGGG---TTGCAGCTGGC-CTCCTTATTTCAAAAGGTGTGC-A-TGTGCTCGCCCT---GCTCAAATCCA---CTC-TACACCTGTGCACTAT-G-TGTGGGCTTT-------------TTCTTGGTTGGTGCCAT-------------------------------------------------CTGTTG---GTTACAAA------------CCTTGGAAAGTCTACGTCTT-------TCACACAAA-CACCAA---GTAGTAACGAGA----AT-GT-TTG-T-TTGC-GATTT-----ATTTAAAACGCAT-CTAT-AT-----ACAACTTTCAGCAACGGA-TCTCTTGGCTCTCGCATCGATGAAGAACGCAGCGAAATGCGATAA-GTAATGTGAATTGCAGAATTCAGTGAATCATCGAATCTTTGAACGCACCTTGCGCTCCTTGGCATTCCGA-GGAGCACGCCTGTTTGAGTGTCGTG--AAATTCTC-AATCC-TACAAGAGTTGGTG----CATCCTTCTTTTGT--------TTT-------AGGC-ATTGGA---CTTGGA-GGTAC-AATTGCTGGCGGTGGTTTCTCC------------GCGTCCGGCTCCTCTCAAATGCATTAGC-TTGGTT----CT-TTACGGA-----TCAGCTC-TCGGTGTGAT-A---AAT--TGTCTACG-CC-------------G--TGG-CTTG-TGAWG-TAAGTTACTCTTGG--GCCTAAGCTTCT-AA----AM----------------------CCYCCCTCTCTCTATTGTGGGGAGAGACCATAATGGTTATGTACAT--TAT----AA--TGACACCCCTAGTAACTGCGAGTGAAGCGGGAAAAGCTCAAATTTAAAATCTGACAGTTTT----GGCTGTCCGAGTTGTAGTCTGGAGAAGTG-CTTTCCGTGCTGGACCGTGTACAAGTCTCTTGGAACAGAGCGTCATAGAGGGTGAGAATCCCGTCTTTGACACGGACTACCAGCGCTTTGTGATGCGCTCTCAAAGAGTCGAGTTGTTTGGGAATGCAGCTCAAAATGGGTGGTAAATTCCATCTAAAGCTAAATATTGGCGAGAGACCGATAGCGAACAAGTACCGTGAGGGAAAGATGAAAAGCACTTTGGAAAGAGAGTTAAACAGTACGTGAAATTGCTGAAAGGGAAACGCTTGAAGTCAGTCGCGTCGT-TCAGAACTCAGCCTTGC--TTTTGCTTGGTGTACTTTCTGAGCGACGGGCCAGCATCAATTTCGACCGTCGGAAAAGG--GCTGAGGGAATGTGGCACC---TC-CGGGTGTG-TTATAGCCTTCGG---TCGCACACGGCGGTTGGG-ATTGAGGCACGCAGCGCGC------CGAA-AGGCAGGGG--T----TC---GCCCAC-TTTCGCGCTTAGGATGCTGGCATAATGGCTTTAAACGACCCGTCTTGAAACACGGACCAAGGAGTCTAACATGCCTGCGAGTGTTTGGGTGG-AAAACCCGAGCGCGTAATG-AAAGTGAAAGTTGAGACC-TCTGTCGT-GGAGGGCATCGACGCCCGGACCTGACGTTCTCTGACGGATCCGCGGTGGAGCATGTATGTTGGGACCCGAAAGATGGTGAACTATGCCTGAATAGGGTGAAGCCAGAGGAAACTCTGGTGGAGGCTCGTAGCGATTCTGACGTGCAAATCGATCGTCAAATTTGGGTATAGGGGCGAAAGACTAATCGAACCATCTAGTAGCTGGTTCCTGCCGAAGTTTCCCTCAGGATAGCAGAAACTCG-TATCAGATTTATGTGGTAAAGCGAATGATTAGAGGCCTTGGGGTTGTAACAACCTTAACCTATTCTCAAACTTTAAATATGTAAGAACGAGCCGTCGCTTGATTGGACCGCTCGGTGATTGAGAGTTTCTAGTGGGCCATTTTTGGTAAGCAGAACTGGCGATGCGGGATGAACCGAACGCGAGGTTAAGGTGCCGGAATACACGCTCATCAGACACCACAAAAGGTGTTAGTTCATCTAGACAGCAGGACGGTGGCCATGGAAGTCGGAACCCGCTAAGGAGTGTGTAACAACTCACCTGCCGAATGAACTAGCCCTGAAAATGGATGGCGCTCAAGCGTGTTACCCATACCTCGCCGTCAGCGTTTAAGTGACGCGCTGACGAGTAGGCAGGCGTGGAGGTCAGTGAAGAAGCC
	Picipes_auriculatus_KX900063_1        ----ACGAGTTT--TTGAAACGGG---TTGTAGCTGGT-CTTTTGCTTAAACACAAGAGGC-A-AGTGCTCGCCCT---GCTCATT-CCA---CTC-TACACCTGTGCACTCA-C-TGTGGGCTCATTGCTT---------CTTTGCTGGTCTTATG--GCTGGCTTT---------------------------------------------------GAG------------GCTGG----GCTCACGTTT--------TATTACAAA-CCCTCGTA-CAAGTAACAAGA----AT-GTTTCA---TTAT-TAT--------GCTTTAACGCAT-CTATAAT-----ACAACTTTCAGCAACGGA-TCTCTTGGCTCTCGCATCGATGAAGAACGCAGCGAAATGCGATAA-GTAATGTGAATTGCAGAATTCAGTGAATCATCGAATCTTTGAACGCACCTTGCGCTCCTTGGCATTCCGA-GGAGCACGCCTGTTTGAGTGTCGTG--AAATTCTC-AACC--TACATGG------------------TTCCTGTAA---CAGTGT-------AGGC--TTGGA---CTTGGA-GGYAA-CATTGTCAGCGTTTTTCTCTAA------------ACGTYTGGCTCCTCTAAAATGCATTAGC-TTGGTT----CG-TTGCGGA-----TCGGTTCTTTGGTGTGATAA---A-C--TGTCTATG-CC-------------A--T-GAATTG-TGAAG-CG------TTTTGGC-----CGGCTTCTAAA----TGG---------------------GYTCTGTT-----------TGTGCAGACC-----------ACTTT---CAT-----T--TGACACCCCTAGTAACTGCGAGTGAAGCGGGAAAAGCTCAAATTTAAAATCTGGCGAGTCTT--TGCTCGTCCGAGTTGTAGTCTGGAGAAGTG-CTTTCCGTGCCGGACCGTGTACAAGTCTCTTGGAACGGAGCGTCATAGAGGGTGAGAATCCCGTCTTTGACACGGACTACCGGTGCTATGTGATGCGCTCTCAAAGAGTCGAGTTGTTTGGGAATGCAGCTCAAAATGGGTGGTAAATTCCATCTAAAGCTAAATATTGGCGAGAGACCGATAGCGAACAAGTACCGTGAGGGAAAGATGAAAAGCACTTTGGAAAGAGAGTTAAACAGTACGTGAAATTGCTGAAAGGGAAACGCTTGAAGTCAGTCGCGTYGT-TCAGAACTCAGCCTTGCTCTTTTGCTTGGTGCACTTTCTGAATGACGGGCCAGCATCAATTTTGACTGTCGGAAAAGG--GTCGAGGGAATGTGGCACC---TT-CGGGTGTG-TTATAGCCTTCGTTTGCCGCATACGACAAGTTGGGATTGAGGAACGCGGCGCGCAAG---CGCT-------------------------------------TTAGGATGCTGGCGTAATGGCTTTAAACGACCCGTCTTGAAACACGGACCAAGGAGTCTAACATGCCTGCGAGTGTTTGGGTGG-AAAACCCGAGCGCGTAATG-AAAGTGAAAGTTGAGACC-TCTGTTGT-GGAGGGCATCGACGCCCGGACCTGACGTTTTCTGAAGGATCTGCGGTAGAGCATGTATGTTGGGACCCGAAAGATGGTGAACTATGCCTGAATAGGGTGAAGCCAGAGGAAACTCTGGTGGAGGCTCGTAGCGATTCTGACGTGCAAATCGATCGTCGAATTTGGGTATAGGGGCGAAAGACTAATCGAACCATCTAGTAGCTGGTTCCTGCCGAAGTTTCCCTCAGGATAGCAGAAACTCA-TATCAGATTTATGTGGTAAAGCGAATGATTAGAGGCCTTGGGGTTGAAACAACCTTAACCTATTCTCAAACTTTAAATATGTAAGAACGAGCCGTCGCTTGATTGGACCGCTCGACGATTGAGAGTTTCTAGTGGGCCATTTTTGGTAAGCAGAACTGGCGATGCGGGATGAACCGAACGCGAGGTTAAGGTGCCGGAATACACGCTCATCAGACACCACAAAAGGTGTTAGTTCATCTAGACAGCAGGACGGTGGCCATGGAAGTCGGAATCCGCTAAGGAGTGTGTAACAACTCACCTGCCGAATGAACTAGCCCTGAAAATGGATGGCGCTCAAGCGTGTTACCCATACCTCGCCGTCAGCGTTGAAGTGACGCGCTGACGAGTAGGCAGGCGTGGAGGTCAGTGAAGAAGCC
	Picipes_auriculatus_KX900064_1        ----ACGAGTTT--TTGAAAYGGG---TTGTAGCTGGT-CTTTTGCT-AAACACAAGAGGC-A-AGTGCTCGCCCT---GCTCATT-CCA---CTC-TACACCTGTGCACTCA-C-TGTGGGTTCATTGCTT---------CTTTGCTGGTCTTATG--GCTGGCTTT---------------------------------------------------GAG------------GCTGG----GCTCACGTTT--------TATTACAAA-CCCTCGTA-CAAGTAACAAGA----AT-GTTTCA---TTAT-TAT--------GCTTTAACGCAT-CTATAAT-----ACAACTTTCAGCAACGGA-TCTCTTGGCTCTCGCATCGATGAAGAACGCAGCGAAATGCGATAA-GTAATGTGAATTGCAGAATTCAGTGAATCATCGAATCTTTGAACGCACCTTGCGCTCCTTGGCATTCCGA-GGAGCACGCCTGTTTGAGTGTCGTG--AAATTCTC-AACC--TACATGG------------------TTCCTGTAA---CAGTGT-------AGGC--TTGGA---CTTGGA-GGCAA-CATTGTCAGCGTTTTTCTCTAA------------ACGTTTGGCTCCTCTAAAATGCATTAGC-TTGGTT----CG-TTGCGGA-----TCGGTTCTTTGGTGTGATAA---A-C--TGTCTATG-CC-------------A--T-GAATTG-TGAAG-CG------TTTTGGC-----CGGCTTCTAAA----TGG---------------------GTTCTGTT-----------TGTGCAGACC-----------ACTTT---CAT-----T--TGACA------------------GAAGCGGGAAAAGCTCAAATTTAAAATCTGGCGAGTCTT--TGCTCGTCCGAGTTGTAGTCTGGAGAAGTG-CTTTCCGTGCCGGACCGTGTACAAGTCTCTTGGAACGGAGCGTCATAGAGGGTGAGAATCCCGTCTTTGACACGGACTACCGGTGCTATGTGATGCGCTCTCAAAGAGTCGAGTTGTTTGGGAATGCAGCTCAAAATGGGTGGTAAATTCCATCTAAAGCTAAATATTGGCGAGAGACCGATAGCGAACAAGTACCGTGAGGGAAAGATGAAAAGCACTTTGGAAAGAGAGTTAAACAGTACGTGAAATTGCTGAAAGGGAAACGCTTGAAGTCAGTCGCGTYGT-TCAGAACTCAGCCTTGCTCTTTTGCTTGGTGCACTTTCTGAATGACGGGCCAGCATCAATTTTGACTGTCGGAAAAGG--GTCGAGGGAATGTGGCACC---TT-CGGGTGTG-TTATAGCCTTCGTTTGCCGCATACGACAAGTTGGGATTGAGGAACGCGGCGCGCAAG---CGCT-------------------------------------TTAGGATGCTGGCGTAATGGCTTTAAACGACCCGTCTTGAAACACGGACCAAGGAGTCTAACATGCCTGCGAGTGTTTGGGTGG-AAAACCCGAGCGCGTAATG-AAAGTGAAAGTTGAGACC-TCTGTTGT-GGAGGGCATCGACGCCCGGACCTGACGTTTTCTGAAGGATCTGCGGTAGAGCATGTATGTTGGGACCCGAAAGATGGTGAACTATGCCTGAATAGGGTGAAGCCAGAGGAAACTCTGGTGGAGGCTCGTAGCGATTCTGACGTGCAAATCGATCGTCGAATTTGGGTATAGGGGCGAAAGACTAATCGAACCATCTAGTAGCTGGTTCCTGCCGAAGTTTCCCTCAGGATAGCAGAAACTCA-TATCAGATTTATGTGGTAAAGCGAATGATTAGAGGCCTTGGGGTTGAAACAACCTTAACCTATTCTCAAACTTTAAATATGTAAGAACGAGCCGTCGCTTGATTGGACCGCTCGACGATTGAGAGTTTYTAGTGGGCCATTTTTGGTAAGCAGAACYGGCGATGCGGGATGAACCGAACGCGAGGTTAAGGTGCCGGAATACACGCTCATCAGACACCACAAAAGGTGTTAGTTCATCTAGACAGCAGGACGGTGGCCATGGAAGTCGGAATCCGCTAAGGAGTGTGTAACAACTCACCTGCCGAATGAACTAGCCCTGAAAATGGATGGCGCTCAAGCGTGTTACCCATACCTCGCCGTCAGCGTTGAAGTGACGCGCTGACGAGTAGGCAGGCG--------------------
	Picipes_badius_KU189780_1             ----ACGAG-TT--CTGAAAGGGG---TTGTAGCTGGCTTTTC--------------CAGC-A-TGTGCTCGCCCT---GTTCAAT-CCA---CTC-TACACCTGTGCACCAA-C-TGTAGGCTTT---TGG--------------TGGGCTTGCTTTCCTTGTCCTT----T-ACCGGGCGTTGAGG-----------------GCTTGT--------TAA------------CCTTG----GCTTGCGTTTT-------C-ATACAAA-CCCTGTAA-AAAGTAAAAAGA----AT-GT-GTA---TTGC-GAT--------A---TAACGCAT-TTATAAT-----ACAACTTTCAGCAACGGA-TCTCTTGGCTCTCGCATCGATGAAGAACGCAGCGAAATGCGATAA-GTAATGTGAATTGCAGAATTCAGTGAATCATCGAATCTTTGAACGCACCTTGCGCTCCTTGGTATTCCGA-GGAGCACGCCTGTTTGAGTGTCGTG--AAATTCTC-AACC--TACAWGG------------------CTTT---------TGTTT---TGT-AGGC--TTGGA---CTTGGA-GGCG----TTGCCGATGTTTTTATTT--------------ACGT-TGGCTCCTCTCAAATGCATTAGC-TAGCGT----CCTTTGCGGA-----TCAGCTTTTCGGTGTGAT-A---A-T--TGTCTACG-CC-------------G--T-A-GTTG-TGAAG-CG-----TTTTTGAC-----CAGCTTCT-AA----TG----------------------GTCTTGTGAA-----AGAGACAAAAGAAATT-------TCATTTC----AA--------TGACACCCCTAGTAACTGCGAGTGAAGCGGGAAAAGCTCAAATTTAAAATCTGACGGTTTT----GGCCGTCCGAGTTGTAGTCTGGAGAAGTG-CTTTCCGCGCTGGACCGTGTATAAGTCTCTTGGAACAGAGCGTCATAGAGGGTGAGAATCCCGTCTTTGACACGGACTGCCAGTGCTTTGTGATGCGCTCTCGAAGAGTCGAGTTGTTTGGGAATGCAGCTCAAAATGGGTGGTAAATTCCATCTAAAGCTAAATATTGGCGAGAGACCGATAGCGAACAAGTACCGTGAGGGAAAGATGAAAAGCACTTTGGAAAGAGAGTTAAACAGTACGTGAAATTGCTGAAAGGGAAACGCTTGAAGTCAGTCGCGTCGT-TTGGAACTCAGCCTTGC-TTTTTGCTTGGTGCACTTTCTGAACGACGGGCCAGCATCGATTTTGACCGTCGGAAAAGG--ATTGGAGGAATGTGGCACC---TT-CGGGTGTG-TTATAGCCTTCAG---TCACATACGGCGGTTGGG-ATCGAGGAACGCAGCGCGC------CGTA-AGGCAGGGG--T----TC---GCCCAC-TTTCGCGCTTAGGATGCTGGCGTAATGGCTTTAAACGACCCGTCTTGAAACACGGACCAAGGAGTCTAACATGCCTGCGAGTGTTTGGGTGG-AAAACCCGAGCGCGTAATG-AAAGTGAAAGTTGAGACC-TCTGTCGT-GGAGGGCATCGACGCCCGGACCTGACGTTCTCTGAGGGATCCGCGGTAGAGCATGTATGTTGGGACCCGAAAGATGGTGAACTATGCCTGAATAGGGTGAAGCCAGAGGAAACTCTGGTGGAGGCTCGTAGCGATTCTGACGTGCAAATCGATCGTCAAATTTGGGTATAGGGGCGAAAGACTAATCGAACCATCTAGTAGCTGGTTCCTGCCGAAGTTTCCCTCAGGATAGCAGAAACTCA-TATCAGATTTATGTGGTAAAGCGAATGATTAGAGGCCTTGGGGTTGAAACAACCTTAACCTATTCTCAAACTTTAAATATGTAAGAACGAGCCGTCGCTTGATTGGACCGCTCGGCGATTGAGAGTTTCTAGTGGGCCATTTTTGGTAAGCAGAACTGGCGATGCGGGATGAACCGAACGCGAGGTTAAGGTGCCGGAATACACGCTCATCAGACACCACAAAAGGTGTTAGTTCATCTAGACAGCAGGACGGTGGCCATGGAAGTCGGAATCCGCTAAGGAGTGTGTAACAACTCACCTGCCGAATGAACTAGCCCTGAAAATGGATGGCGCTCAAGCGTGTTACCCATACCTCGCCGTCAGCGTTGAAGTGACGCGCTGACGAGTAGGCAGGCGTGGAGGTCAGTGAAGAAGCC
	Picipes_badius_KU189781_1             ----ACGAG-TT--CTGAAAGGGG---TTGTAGCTGGCTTTTC--------------CAGC-A-TGTGCTCGCCCT---GTTCAAT-CCA---CTC-TACACCTGTGCACCAA-C-TGTAGGCTTT---TGG--------------TGGGCTTGCTTTCCTTGTCCTT----T-ACCGGGCGTTGAGG-----------------GCTTGT--------TAA------------CCTTG----GCTTGCGTTTT-------C-ATACAAA-CCCTGTAA-AAAGTAAAAAGA----AT-GT-GTA---TTGC-GAT--------A---TAACGCAT-TTATAAT-----ACAACTTTCAGCAACGGA-TCTCTTGGCTCTCGCATCGATGAAGAACGCAGCGAAATGCGATAA-GTAATGTGAATTGCAGAATTCAGTGAATCATCGAATCTTTGAACGCACCTTGCGCTCCTTGGTATTCCGA-GGAGCACGCCTGTTTGAGTGTCGTG--AAATTCTC-AACC--TACAWGG------------------CTTT---------TGTTT---TGT-AGGC--TTGGA---CTTGGA-GGCG----TTGCCGATGTTTTTATTT--------------ACGT-TGGCTCCTCTCAAATGCATTAGC-TAGCGT----CCTTTGCGGA-----TCAGCTTTTCGGTGTGAT-A---A-T--TGTCTACG-CC-------------G--T-A-GTTG-TGAAG-CG-----TTTTTGAC-----CAGCTTCT-AA----TG----------------------GTCTTGTGAA-----AGAGACAAAAGAAATT-------TCATTTC----AA--------TGACACCCCTAGTAACTGCGAGTGAAGCGGGAAAAGCTCAAATTTAAAATCTGACGGTTTT----GGCCGTCCGAGTTGTAGTCTGGAGAAGTG-CTTTCCGCGCTGGACCGTGTATAAGTCTCTTGGAACAGAGCGTCATAGAGGGTGAGAATCCCGTCTTTGACACGGACTGCCAGTGCTTTGTGATGCGCTCTCGAAGAGTCGAGTTGTTTGGGAATGCAGCTCAAAATGGGTGGTAAATTCCATCTAAAGCTAAATATTGGCGAGAGACCGATAGCGAACAAGTACCGTGAGGGAAAGATGAAAAGCACTTTGGAAAGAGAGTTAAACAGTACGTGAAATTGCTGAAAGGGAAACGCTTGAAGTCAGTCGCGTCGT-TTGGAACTCAGCCTTGC-TTTTTGCTTGGTGCACTTTCTGAACGACGGGCCAGCATCGATTTTGACCGTCGGAAAAGG--ATTGGAGGAATGTGGCACC---TT-CGGGTGTG-TTATAGCCTTCAG---TCACATACGGCGGTTGGG-ATCGAGGAACGCAGCGCGC------CGTA-AGGCAGGGG--T----TC---GCCCAC-TTTCGCGCTTAGGATGCTGGCGTAATGGCTTTAAACGACCCGTCTTGAAACACGGACCAAGGAGTCTAACATGCCTGCGAGTGTTTGGGTGG-AAAACCCGAGCGCGTAATG-AAAGTGAAAGTTGAGACC-TCTGTCGT-GGAGGGCATCGACGCCCGGACCTGACGTTCTCTGAGGGATCCGCGGTAGAGCATGTATGTTGGGACCCGAAAGATGGTGAACTATGCCTGAATAGGGTGAAGCCAGAGGAAACTCTGGTGGAGGCTCGTAGCGATTCTGACGTGCAAATCGATCGTCAAATTTGGGTATAGGGGCGAAAGACTAATCGAACCATCTAGTAGCTGGTTCCTGCCGAAGTTTCCCTCAGGATAGCAGAAACTCA-TATCAGATTTATGTGGTAAAGCGAATGATTAGAGGCCTTGGGGTTGAAACAACCTTAACCTATTCTCAAACTTTAAATATGTAAGAACGAGCCGTCGCTTGATTGGACCGCTCGGCGATTGAGAGTTTCTAGTGGGCCATTTTTGGTAAGCAGAACTGGCGATGCGGGATGAACCGAACGCGAGGTTAAGGTGCCGGAATACACGCTCATCAGACACCACAAAAGGTGTTAGTTCATCTAGACAGCAGGACGGTGGCCATGGAAGTCGGAATCCGCTAAGGAGTGTGTAACAACTCACCTGCCGAATGAACTAGCCCTGAAAATGGATGGCGCTCAAGCGTGTTACCCATACCTCGCCGTCAGCGTTGAAGTGACGCGCTGACGAGTAGGCAGGCGTGGAGGTCAGTGAAGAAGCC
	Picipes_brevistipitatus_KX900074_1    ----ACGAGTTCTATTGAAAGGGGG--TTGCAGCTGGC-CTCCTCAC----AAAGGTGTGC-A-TGTGCTCGCCCC--TGCTCAAATCCA---CTC-TACACCTGTGCACTTT-G-TGTGGGCTTT----------------TCGGTCGGTGCT-T---TCGGTCCCC----TGAAGCAA-TTTGGGGGG---------------CTGTTGTTGGTCACAGA------------CTGG---AGGTCTACGTCTT-------TCACACAAACCCCCAA---GTAGTGACGAGA----AT-GT-GTTGT-TTGC-GGTTA-----TAATAATACGCAT-CTAT-AT-----ACAACTTTCAGCAACGGA-TCTCTTGGCTCTCGCATCGATGAAGAACGCAGCGAAATGCGATAA-GTAATGTGAATTGCAGAATTCAGTGAATCATCGAATCTTTGAACGCACCTTGCGCTCCTTGGCATTCCGA-GGAGCACGCCTGTTTGAGTGTCGTG--AAATTCTC-AATCC-TACAAGAGTTGGCC----AGTCCAGCTTTTG----------TT-------AGGC-ATTGGA---TCTGGA-GGTAC-TATTGTCGGCGACGGCGTTTCC------------GTGT-CGGCTCCTCTCAAATGCATTAGC-TTGGTT----CT-TTACGGA-----TCGGCTC-TCGGTGTGAT-A---AAT--CGTCTACG-CC-------------G--TGG-CTTG-TGAAG-TAGCACATTTTGGAG---CCTRGCTTCT-AA----CA----------------------CTCTC----------TGTATGGAGAGACCA--------RTGTTCTA--TGC----AT--TGACACCCCTAGTAACTGCGAGTGAAGCGGGAAAAGCTCAAATTTAAAATCTGACGGTTTT----GGCCGTCCGAGTTGTAGTCTGGAGAAGTG-CTTTCCGTGCTGGACCGTGTACAAGTCTCTTGGAACAGAGCGTCATAGAGGGTGAGAATCCCGTCTCTGACACGGACTGCCAGTGCTTTGTGATGCGCTCTCAAAGAGTCGAGTTGTTTGGGAATGCAGCTCAAAATGGGTGGTAAATTCCATCTAAAGCTAAATATTGGCGAGAGACCGATAGCGAACAAGTACCGTGAGGGAAAGATGAAAAGCACTTTGGAAAGAGAGTTAAACAGTACGTGAAATTGCTGAAAGGGAAACGCTTGAAGTCAGTCGCGTCGT-TCAGAACTCAGCCTTGC-TTTCTGCTTGGTGCACTTTCTGAATGACGGGCCAGCATCGATTTTGATCGTCGGAAAAGG--GCTGAGGGAATGTGGCACC---TC-CGGGTGTG-TTATAGCCTTCAG---TCGCAYACGGCGGTTGGG-ATCGAGGCACGCAGCGCGC------CGAA-AGGCAGGGG--Y----TC---GCCCAC-TTTCGCGCTTAGGATGCTGGCGTAATGGCTTTAAACGACCCGTCTTGAAACACGGACCAAGGAGTCTAACATGCCTGCGAGTGTTTGGGTGG-AAAACCCGAGCGCGTAATG-AAAGTGAAAGTTGAGACC-TCTGTCGT-GGAGGGCATCGACGCCCGGACCTGACGTTCTCTGACGGATCCGCGGTGGAGCATGTATGTTGGGACCCGAAAGATGGTGAACTATGCCTGAATAGGGTGAAGCCAGAGGAAACTCTGGTGGAGGCTCGTAGCGATTCTGACGTGCAAATCGATCGTCAAATTTGGGTATAGGGGCGAAAGACTAATCGAACCATCTAGTAGCTGGTTCCTGCCGAAGTTTCCCTCAGGATAGCAGAAACTCG-TATCAGATTTATGTGGTAAAGCGAATGATTAGAGGCCTTGGGGTTGTAACAACCTTAACCTATTCTCAAACTTTAAATATGTAAGAACGAGCCGTCGCTTGATTGGACCGCTCGGCGATTGAGAGTTTCTAGTGGGCCATTTTTGGTAAGCAGAACTGGCGATGCGGGATGAACCGAACGCGAGGTTAAGGTGCCGGAATACACGCTCATCAGACACCACAAAAGGTGTTAGTTCATCTAGACAGCAGGACGGTGGCCATGGAAGTCGGAACCCGCTAAGGAGTGTGTAACAACTCACCTGCCGAATGAACTAGCCCTGAAAATGGATGGCGCTCAAGCGTGTTACCCATACCTCGCCGTCAGCGTTAAAGTGACGCGCTGACGAGTAGGCAGGCGTGGAGGTCAGTGAAGAAGCC
	Picipes_brevistipitatus_KX900075_1    ----ACGAGTTCTATTGAAAGGGGG--TTGCAGCTGGC-CTCCTCAC----AAAGGTGTGC-A-TGTGCTCGCCCC--TGCTCAAATCCA---CTC-TACACCTGTGCACTTT-G-TGTGGGCTTT----------------TCGGTCGGTGCT-T---TCGGTCCCC----TGAAGCAA-TTTGGGGGG---------------CTGTTGTTGGTCACAGA------------CCGG---AGGTCTACGTCTT-------TCACACRAACCCCCAA---GTAGTGACGAGA----AT-GT-GTTGT-TTGC-GGTTA-----TAATAAYRCGCAT-CTAT-AT-----ACAACTTTCAGCAACGGA-TCTCTTGGCTCTCGCATCGATGAAGAACGCAGCGAAATGCGATAA-GTAATGTGAATTGCAGAATTCAGTGAATCATCGAATCTTTGAACGCACCTTGCGCYCCTTGGCATTCCGA-GGAGCACGCCTGTTTGAGTGTCGTG--AAATTCTC-AATCC-TACARGAGTTGGCC----AGTCCAGCTTTTG----------TT-------AGGC-ATTGGA---TCTGGA-GGTAC-TATTGTCGGCGACGGCGTTTCC------------GTGT-CGGCTCCTCTCAAATGCATTAGC-TTGGTT----CT-TTACGGA-----TCGGCTC-TCGGTGTGAT-A---AAT--CGTCTACG-CC-------------G--TGG-CTTG-TGAAG-TAGCACATTTTGGAG---CCTRGCTTCT-AA----CA----------------------CTCTC----------TGTATGGAGAGACCA--------RTGTTCTA--TGC----AT--TGACACCCCTAGTAACTGCGAGTGAAGCGGGAAAAGCTCAAATTTAAAATCTGACGGTTTT----GGCCGTCCGAGTTGTAGTCTGGAGAAGTG-CTTTCCGTGCTGGACCGTGTACAAGTCTCTTGGAACAGAGCGTCATAGAGGGTGAGAATCCCGTCTCTGACACGGACTGCCAGTGCTTTGTGATGCGCTCTCAAAGAGTCGAGTTGTTTGGGAATGCAGCTCAAAATGGGTGGTAAATTCCATCTAAAGCTAAATATTGGCGAGAGACCGATAGCGAACAAGTACCGTGAGGGAAAGATGAAAAGCACTTTGGAAAGAGAGTTAAACAGTACGTGAAATTGCTGAAAGGGAAACGCTTGAAGTCAGTCGCGTCGT-TCAGAACTCAGCCTTGC-TTTCTGCTTGGTGCACTTTCTGAATGACGGGCCAGCATCGATTTTGATCGTCGGAAAAGG--GCTGAGGGAATGTGGCACC---TC-CGGGTGTG-TTATAGCCTTCAG---TCGCACACGGCGGTTGGG-ATCGAGGCACGCAGCGCGC------CGAA-AGGCAGGGG--T----TC---GCCCAC-TTTCGCGCTTAGGATGCTGGCGTAATGGCTTTAAACGACCCGTCTTGAAACACGGACCAAGGAGTCTAACATGCCTGCGAGTGTTTGGGTGG-AAAACCCGAGCGCGTAATG-AAAGTGAAAGTTGAGACC-TCTGTCGT-GGAGGGCATCGACGCCCGGACCTGACGTTCTCTGACGGATCCGCGGTGGAGCATGTATGTTGGGACCCGAAAGATGGTGAACTATGCCTGAATAGGGTGAAGCCAGAGGAAACTCTGGTGGAGGCTCGTAGCGATTCTGACGTGCAAATCGATCGTCAAATTTGGGTATAGGGGCGAAAGACTAATCGAACCATCTAGTAGCTGGTTCCTGCCGAAGTTTCCCTCAGGATAGCAGAAACTCG-TATCAGATTTATGTGGTAAAGCGAATGATTAGAGGCCTTGGGGTTGTAACAACCTTAACCTATTCTCAAACTTTAAATATGTAAGAACGAGCCGTCGCTTGATTGGACCGCTCGGCGATTGAGAGTTTCTAGTGGGCCATTTTTGGTAAGCAGAACTGGCGATGCGGGATGAACCGAACGCGAGGTTAAGGTGCCGGAATACACGCTCATCAGACACCACAAAAGGTGTTAGTTCATCTAGACAGCAGGACGGTGGCCATGGAAGTCGGAACCCGCTAAGGAGTGTGTAACAACTCACCTGCCGAATGAACTAGCCCTGAAAATGGATGGCGCTCAAGCGTGTTACCCATACCTCGCCGTCAGCGTTAAAGTGACGCGCTGACGAGTAGGCAGGCGTGGAGGTCAGTGAAGAAGCC
	Picipes_conifericola_JX473244_1       ----ACGAG-TT--CTGAAAGGGG---TTGCAGCTGGC-TTTC-----ATTTTTTGGAAGC-A-TGTGCTCGCCCT---GCTCAAT-CCA---CTC-TACACCTGTGCACTAA-C-TGTGGGTCTTG-TGTG--------------TGGGCCT-------TCGTCCTT----C-GCGGGGCGTCGG---------------------CTTT---------AA------------CCCTG----GCCTACGTTTT-------C-TTACAAA-CACT-TTA-AAAGTATCGAGA----AT-GT-GTA---TTGC-GAC--------A---TAACGCAT-TTAT-AT-----ACAACTTTCAGCAACGGA-TCTCTTGGCTCTCGCATCGATGAAGAACGCAGCGAAATGCGATAA-GTAATGTGAATTGCAGAATTCAGTGAATCATCGAATCTTTGAACGCACCTTGCGCTCCTTGGCATTCCGA-GGAGCACGCCTGTTTGAGTGTCGTG--AAATTCTC-AACC--TACAAAA------------------C-------------TTTT---TGT-AGGC--TTGGA---CTTGGA-GGTA----TTGCCGACGTTTTCATA---------------ATGC-CGGCTCCTCTCAAATGCATTAGC-TCGCGT----CC-TTGCGGA-----TCGGCTCTTCGGTGTGAT-A---A-T--TGTCTACG-CC-------------G--T-G-GTCG-TGAAG-CG-----TTTTTGAC-----CGGCTTCT-AA----TG----------------------GTCTCGTTAT-----GGAGACAAAAGAAATC-------TCATTTC----AA--------TGACA----------------------------------------------------------------------GTTGTAGTCTGGAGAAGTG-TTTTCCGCGCTGGACCGTGTACAAGTCTCTTGGAACAGAGCGTCATAGAGGGTGAGAATCCCGTCTCTGACACGGACTGCCAGTGCTTTGTGATGCGCTCTCGAAGAGTCGAGTTGTTTGGGAATGCAGCTCAAAATGGGTGGTAAATTCCATCTAAAGCTAAATATTGGCGAGAGACCGATAGCGAACAAGTACCGTGAGGGAAAGATGAAAAGCACTTTGGAAAGAGAGTTAAACAGTACGTGAAATTGCTGAAAGGGAAACGCTTGAAGTCAGTCGCGTCGT-TTGGAACTCAGCCTTGC-TTTTTGCATGGTGCACTTTCTGAACGACGGGCCAGCATCGATTTCGACCGTCGGAAAAGG--GTTGGGGGAATGTGGCACC---TT-AGGGTGTG-TTATAGCCTCCAG---TCACATACGACGGTTGGG-ATCGAGGAACGCAGCGCGC------CGCA-AGGCAGGGG--T----TC---GCCCAC-TTTCGCGCTTAGGATGCTGGCGTAATGGCTTTAAACGACCCGTCTTGAAACACGGACCAAGGAGTCTAACATGCCTGCGAGTGTTTGGGTGG-AAAACCCGAGCGCGTAATG-AAAGTGAAAGTTGAGACC-TCTGTCGT-GGAGGGCATCGACGCCCGGACCTGACGTTCTCTGAAGGATCCGCGGTAGAGCATGTATGTTGGGACCCGAAAGATGGTGAACTATGCCTGAATAGGGTGAAGCCAGAGGAAACTCTGGTG-----------------------------------------------------------------------------------------------------------------------------------------------------------------------------------------------------------------------------------------------------------------------------------------------------------------------------------------------------------------------------------------------------------------------------------------------------------------------------------------------------------------------------------------------------------
	Picipes_conifericola_KU189783_1       ----ACGAG-TT--CTGAAAGGGG---TTGCAGCTGGC-TTTC-----ATTTTTTGGAAGC-A-TGTGCTCGCCCT---GCTCAAT-CCA---CTC-TACACCTGTGCACTAA-C-TGTGGGTCTTG-TGTG--------------TGGGCCT-------TCGTCCTT----C-GCGGGGCGTCGG---------------------CTTT---------AA------------CCCTG----GCCTACGTTTT-------C-TTACAAA-CACT-TTA-AAAGTATCGAGA----AT-GT-GTA---TTGC-GAC--------A---TAACGCAT-TTAT-AT-----ACAACTTTCAGCAACGGA-TCTCTTGGCTCTCGCATCGATGAAGAACGCAGCGAAATGCGATAA-GTAATGTGAATTGCAGAATTCAGTGAATCATCGAATCTTTGAACGCACCTTGCGCTCCTTGGCATTCCGA-GGAGCACGCCTGTTTGAGTGTCGTG--AAATTCTC-AACC--TACAAAA------------------C-------------TTTT---TGT-AGGC--TTGGA---CTTGGA-GGTA----TTGCCGACGTTTTCATA---------------ATGC-CGGCTCCTCTCAAATGCATTAGC-TCGCGT----CC-TTGCGGA-----TCGGCTCTTCGGTGTGAT-A---A-T--TGTCTACG-CC-------------G--T-G-GTCG-TGAAG-CG-----TTTTTGAC-----CGGCTTCT-AA----TG----------------------GTCTCGTTAT-----GGAGACAAAAGAAATC-------TCATTTC----AA--------TGACACCCCTAGTAACTGCGAGTGAAGCGGGAAAAGCTCAAATTTAAAATCTGGCGGTTTT----GGCCGTCCGAGTTGTAGTCTGGAGAAGTG-TTTTCCGCGCTGGACCGTGTACAAGTCTCTTGGAACAGAGCGTCATAGAGGGTGAGAATCCCGTCTCTGACACGGACTGCCAGTGCTTTGTGATGCGCTCTCGAAGAGTCGAGTTGTTTGGGAATGCAGCTCAAAATGGGTGGTAAATTCCATCTAAAGCTAAATATTGGCGAGAGACCGATAGCGAACAAGTACCGTGAGGGAAAGATGAAAAGCACTTTGGAAAGAGAGTTAAACAGTACGTGAAATTGCTGAAAGGGAAACGCTTGAAGTCAGTCGCGTCGT-TTGGAACTCAGCCTTGC-TTTTTGCATGGTGCACTTTCTGAACGACGGGCCAGCATYGATTTCGACCGTCGGAAAAGG--GTTGGGGGAATGTGGCACC---TT-AGGGTGTG-TTATAGCCTCCAG---TCACATACGACGGTTGGGAATCGAGGAACGCAGCGCGC------CGCA-AGGCAGGGG--T----TC---GCCCAC-TTTCGCGCTTAGGATGCTGGCGTAATGGCTTTAAACGACCCGTCTTGAAACACGGACCAAGGAGTCTAACATGCCTGCGAGTGTTTGGGTGG-AAAACCCGAGCGCGTAATG-AAAGTGAAAGTTGAGACC-TCTGTCGT-GGAGGGCATCGACGCCCGGACCTGACGTTCTCTGAAGGATCCGCGGTAGAGCATGTATGTTGGGACCCGAAAGATGGTGAACTATGCCTGAATAGGGTGAAGCCAGAGGAAACTCTGGTGGAGGCTCGTAGCGATTCTGACGTGCAAATCGATCGTCAAATTTGGGTATAGGGGCGAAAGACTAATCGAACCATCTAGTAGCTGGTTCCTGCCGAAGTTTCCCTCAGGATAGCAGAAACTCA-TATCAGATTTATGTGGTAAAGCGAATGATTAGAGGCCTTGGGGTTGAAACAACCTTAACCTATTCTCAAACTTTAAATATGTAAGAACGAGCCGTCGCTTGATTGGACCGCTCGGCGATTGAGAGTTTCTAGTGGGCCATTTTTGGTAAGCAGAACTGGCGATGCGGGATGAACCGAACGCGAGGTTAAGGTGCCGGAATACACGCTCATCAGACACCACAAAAGGTGTTAGTTCATCTAGACAGCAGGACGGTGGCCATGGAAGTCGGAATCCGCTAAGGAGTGTGTAACAACTCACCTGCCGAATGAACTAGCCCTGAAAATGGATGGCGCTCAAGCGTGTTACCCATACCTCGCCGTCAGCGTTTAAGTGACGCGCTGACGAGTAGGCAGGCGTGGAGGTCAGTGAAGAAGCC
	Picipes_dictyopus_AF516561_1          ATTAACGAGTTTT-TTGCAAGTGGG-GTTGCAGCTGGC-CTTTTCTT--CACAGAAAGGGC-A-TGTGCTCGCCTT--GCTTCAAATCCA---CTC-TGCACCTGTGCACTTG-C-TGTGAGCACC---------------CAATGGAAGTCCGCC---TCCAGCGCT--------CTGGCGTTGG------------------------------CAGGAGTT--------CGTCCGGGA--GCTCATGTCTTC--------ACACAAA-CACTTTGT-ATAGTCAACAGA----ATGGT-GTA---TTTG------------CTTATAACGCAT-CTAT-AT-----ACAACTTTCAGCAACGGA-TCTCTTGGCTCTCGCATCGATGAAGAACGCAGCGAAATGCGATAA-GTAATGTGAATTGCAGAATTCAGTGAATCATCGAATCTTTGAACGCACCTTGCGCTCCCTGGTATTCCGA-GGAGCACGCCTGTTTGAGTGTCGTG--AATCTCTC-ACTC--TACAAAAAG----------------CCTTTGTGC------TTC--TTGTAAGAC--GTGGA---CTTGGA-GGC-----TTGTTGAGCATATCGCT--------------------CAGCTCCTYTTAAATGCATTAGC-TTGGTT----CC-TCGTGGA-----TCGGCTC-TCGGTGTGAT-A---A-C--TGTCTACG-CC-------------G--T-G-GCTGTTGAAG-CA--ACTTTTTGGAC-----CGGCTTCT-AA----CTGTTTGAAACTGGG--TGTAACAAGCCCYTTTT----------------------------CTGTTACC---------AT--TGACACCCCTAGTAACTGCGAGTGAAGCGGGAAGAGCTCAAATTTAAAATCTGGCGGTTTT----GGCCGTCCGAGTTGTAGTCTGGAGAAGTG-TTTTCCGCGCTGGACCGTGTACAAGTCTCTTGGAATAGAGCGTCATAGAGGGTGAGAATCCCGTCTTTGACACGGACTGCCAGTGCTTTGTGATGCGCTCTCAAAGAGTCGAGTTGTTTGGGAATGCAGCTCAAAATGGGTGGTAAATTCCATCTAAAGCTAAATATTGGCGAGAGACCGATAGCGAACAAGTACCGTGAGGGAAAGATGAAAAGCACTTTGGAAAGAGAGTTAAACAGTACGTGAAATTGCTGAAAGGGAAACGCTTGAAGTCAGTCGCGTTGT-TCAGAACTCAGCCTTGC--TTTTGCTTGGTGCACTTTCTGGACGACGGGCCAGCATCAATTTTGACCGTTGGACAAAG--GCTGGGGGAATGTGGCACC---TC-CGGGTGTG-TTATAGCCCTCGG---TCGCATACAACGGTTGGG-ATTGAGGACCGCAGCGCGC------CGCA-AGGCAGGGA-AC----TTG--TTCCAC-TTTCGCGCTTAGGATGCTGGCGTAATGGCTTTAAACGACCCGTCTTGAAACACGGACCAAGGAGTCTAACATGCCTGCGAGTGTTTGGGTGG-TAAACCCGAGCGCGCAATG-AAAGTGAAAG-----------------------------------------------------------------------------------------------------------------------------------------------------------------------------------------------------------------------------------------------------------------------------------------------------------------------------------------------------------------------------------------------------------------------------------------------------------------------------------------------------------------------------------------------------------------------------------------------------------------------------------------------------------------------------------------------------
	Picipes_nigromarginatus_KX900062_1    ----ACGAGTTC--TTGAAACGGGG--TTGCAGCTGGC-CTCCTCAC----AAAGGTGTGC-A-TGTGCTCGCCCC--TGCTCAAATCCA---CTC-TACACCTGTGCACTTT-G-TGTGGGCTTC----------------TCGGTTGGTGCCAT---TCGGTCCCC----TAAAGCGA-TTTAGGGGG---------------CCGTTGTTGGTCACAGA------------CCGTG-GAGGTCTACGTCTT-------TCACACAAA-CCCCAA---GTAGTGACGAGA----AT-GT-GTTGT-TTGT-GATGT-----TAATCATA--------AT-AT-----ACAACTTTCAGCAACGGA-TCTCTTGGCTCTCGCATCGATGAAGAACGCAGCGAAATGCGATAA-GTAATGTGAATTGCAGAATTCAGTGAATCATCGAATCTTTGAACGCACCTTGCGCTCCTTGGCATTCCGA-GGAGCACACCTGTTTGAGTGTCGTG--AAATTCTC-AATCCTTACAAGAGTTGACC-----ATCCAGCTTTTG----------TT-------AGGC-ATTGGA---TCTGGA-GGAAT-CATTGTCGGYGACG--GTTTCC------------GTGT-CGGCTCCTCTCAAATGCATTAGC-TTGGTT----CT-TTACGGA-----TCAGCTC-TCGGTGTGATAAATTAAT--CATCTACG-CC-------------G--TGG-CTTG-TGAAG-TAGCACTTTTTAAGG-GGCCTGGCTTCT-AA----CG----------------------CTCTC----------TGTGAAGAGAGACTG--------ATGTTTTA--TWC----AT--TGACACCCCTAGTAACTGCGAGTGAAGCGGGAAAAGCTCAAATTTAAAATCTGACGGTTTT----GGCCGTCCGAGTTGTAGTCTGGAGAAGTG-CTTTCCGTGCTGGACCGTGTACAAGTCTCTTGGAACAGAGCGTCATAGAGGGTGAGAATCCCGTCTCTGACACGGACTACCAGTGCTTTGTGATGCGCTCTCAAAGAGTCGAGTTGTTTGGGAATGCAGCTCAAAATGGGTGGTAAATTCCATCTAAAGCTAAATATTGGCGAGAGACCGATAGCGAACAAGTACCGTGAGGGAAAGATGAAAAGCACTTTGGAAAGAGAGTTAAACAGTACGTGAAATTGCTGAAAGGGAAACGCTTGAAGTCAGTCGCGTCAT-TCAGAACTCAGCCTTGC----TTGCTTGGTGCACTTTCTGAATGACGGGCCAGCATCGATTTTGATCGTCGGAAAAGG--GCTGAGGGAATGTGGCACC---TC-CGGGTGTG-TTATAGCCTTCAG---TCGCACACGGCGGTTGGG-ATCGAGGCACGCAGCGCGC------CGAA-AGGCAGGGG--C----TTT-GCCCCAA-TTTCGCGCTTAGGATGCTGGCGTAATGGCTTTAAACGACCCGTCTTGAAACACGGACCAAGGAGTCTAACATGCCTGYGAGTGTTTGGGTGG-AAAACCCGAGCGCGTAATG-AAAGTGAAAGTTGAGACC-TCTGTCGT-GGAGGGCATCGACGCCCGGACCTGACGTTCTCTGACGGATCCGCGGTGGAGCATGTATGTTGGGACCCGAAAGATGGTGAACTATGCCTGAATAGGGTGAAGCCAGAGGAAACTCTGGTGGAGGCTCGTAGCGATTCTGACGTGCAAATCGATCGTCAAATTTGGGTATAGGGGCGAAAGACTAATCGAACCATCTAGTAGCTGGTTCCTGCCGAAGTTTCCCTCAGGATAGCAGAAACTCA-TATCAGATTTATGTGGTAAAGCGAATGATTAGAGGCCTTGGGGTTGTAACAACCTTAACCTATTCTCAAACTTTAAATATGTAAGAACGAGCCGTCGCTTGATTGGACCGCTCGGCGATTGAGAGTTTCTAGTGGGCCATTTTTGGTAAGCAGAACTGGCGATGCGGGATGAACCGAACGCGAGGTTAAGGTGCCGGAATACACGCTCATCAGACACCACAAAAGGTGTTAGTTCATCTAGACAGCAGGACGGTGGCCATGGAAGTCGGAACCCGCTAAGGAGTGTGTAACAACTCACCTGCCGAATGAACTAGCCCTGAAAATGGATGGCGCTCAAGCGTGTTACCCATACCTCGCCGTCAGCGTTAAAGTGACGCGCTGACGAGTAGGCAGGCGTGGAGGTCAGTGAAGAAGCC
	Picipes_pumilus_KX851628_1            ATTGACGAGTTTT-TTGTAAGGGAG-GTTGTAGCTGGC-CTTTTTGC--------AAAGGC-A-TGTGCTCGCCTT--TCTTCAAATCCA---CTC-TGCACCTGTGCACTTG-C-TGTGAGCACT--------------CCAATGGCAGTCCAAC---TCCAACGCT--------CGCGCGTTTG-----------------------------GCAGGGGTT--------CGGCCGGAT--GCTCATGTCTCT--------TCACAAA-CTCTTGT--ATAGTAAACAGA----ATGGT-GTA---TTTG------------CTTATAACGCAT-CTAT-AT-----ACAACTTTCAGCAACGGA-TCTCTTGGCTCTCGCATCGATGAAGAACGCAGCGAAATGCGATAA-GTAATGTGAATTGCAGAATTCAGTGAATCATCGAATCTTTGAACGCACCTTGCGCTCCTTGGTATTCCGA-GGAGCACGCCTGTTTGAGTGTCGTG--AATCTCTC-ACTC--TGCATGA------------------TCTTTGTCT------TGC-------AGAC--GTGGA---CTTGAA-GGT-----TTGCTGAGTGCTTTGCTCT------------------CAGCTCCTTTTAAATGCATTAGC-TTGGTT----CC-TCGCGGA-----TCAGCTC-TCGGTGTGAT-A---A-A--TGTCTACG-CC-------------G--T-G-GCTGTTGAAG-CA--AACATATGGAC-----CTGCTTCT-AAAC--TTGCTTGAATCTGGG--TGTAACAGCCCTCTTTC-------------------------------TTTCA---------AT--TGACACCCCTAGTAACTGCGAGTGAAGYGGGAAGAGCTCAAATTTAAAATCTGGCGGTTTT----GGCCGTCCGAGTTGTAGTCTGGAGAAGTG-CTTTCCGCGCTGGACCGTGTACAAGTCTCTTGGAATAGAGCGTCATAGAGGGTGAGAATCCCGTCTTTGACACGGACTACCAGTGCTTTGTGATGCGCTCTCAAAGAGTCGAGTTGTTTGGGAATGCAGCTCAAAATGGGTGGTAAATTCCATCTAAAGCTAAATATTGGCGAGAGACCGATAGCGAACAAGTACCGTGAGGGAAAGATGAAAAGCACTTTGGAAAGAGAGTTAAACAGTACGTGAAATTGCTGAAAGGGAAACACTTGAAGTCAGTCGCGTTGC-TCAGAACTCAGCCTTGC--TTTTGCTTGGTGCACTTTCTGAATGACGGGCCAGCATCAATTTTGACCGTCGGACAAGG--GCTGGGGAAATGTGGCACC---TC-CGGGTGTG-TTATAGTCTCTAG---TCGCACACGACGGTTGGG-ATTGAGGACCGCAGCGCGC------CGTA-AGGCAGGGACTT----TT---GTCCAC-TTTCGCGCTTAGGATGCTGGCGTAATGGCTTTAAATGACCCGTCTTGAAACACGGACCAAGGAGTCTAACATGCCTGCGAGTGTTTGGGTGG-AAAACCCGAGCGCGTAATG-AAAGTGAAAGTTGAGACC-TCTGTCGT-GGAGGGCATCGACGCCCGGACCTGACGTTCTCTGACGGCTCCGCGGTAGAGCATGTATGTTGGGACCCGAAAGATGGTGAACTATGCCTGAATAGGGTGAAGCCAGAGGAAACTCTGGTGGAGGCTCGTAGCGATTCTGACGTGCAAATCGATCGTCAAATTTGGGTATAGGGGCGAAAGACTAATCGAACCATCTAGTAGCTGGTTCCTGCCGAAGTTTCCCTCAGGATAGCAGAAACTCA-TATCAGATTTATGTGGTAAAGCGAATGATTAGAGGCCTTGGGGTTGAAACAACCTTAACCTATTCTCAAACTTTAAATATGTAAGAACGAGCCGTCGCTTGATTGGACCGCTCGGCGATTGAGAGTTTCTAGTGGGCCATTTTTGGTAAGCAGAACTGGCGATGCGGGATGAACCGAACGCGAGGTTAAGGTGCCGGAATACACGCTCATCAGACACCACAAAAGGTGTTAGTTCATCTAGACAGCAGGACGGTGGCCATGGAAGTCGGAATCCGCTAAGGAGTGTGTAACAACTCACCTGCCGAATGAACTAGCCCTGAAAATGGATGGCGCTCAAGCGTGTTACCCATACCTCGCCGTCAGCGTTGAAGTGACGCGCTGACGAGTAGGCAGGCGTGGAGGTCCGTGAAGAAGCC
	Picipes_pumilus_KX851630_1            ATTGACGAGTTTT-TTGTAAGGGAG-GTTGTAGCTGGC-CTTTTTGC--------AAAGGC-A-TGTGCTCGCCTT--TCTTCAAATCCA---CTC-TGCACCTGTGCACTTG-C-TGTGAGCACT--------------CCAATGGCAGTCCAAC---TCCAACGCT--------CGCGCGTTTG-----------------------------GCAGGGGTT--------CGGCCGGAT--GCTCATGTCTCT--------TCACAAA-CTCTTGT--ATAGTAAACAGA----ATGGT-GTA---TTTG------------CTTATAACGCAT-CTAT-AT-----ACAACTTTCAGCAACGGA-TCTCTTGGCTCTCGCATCGATGAAGAACGCAGCGAAATGCGATAA-GTAATGTGAATTGCAGAATTCAGTGAATCATCGAATCTTTGAACGCACCTTGCGCTCCTTGGTATTCYGA-GGAGCACGCCTGTTTGAGTGTCGTG--AATCTCTC-ACTC--TGCATGA------------------TCTTTGTCT------TGC-------AGAC--GTGGA---CTTGAA-GGT-----TTGCTGAGTGCTTTGCTCT------------------CAGCTCCTTTTAAATGCATTAGC-TTGGTT----CC-TCGCGGA-----TCAGCTC-TYGGTGTGAT-A---A-A--TGTCTACG-CC-------------G--T-G-GCTGTTGAAG-CA--AACATATGGAC-----CTGCTTCT-AAAC--TTGCTTGAATCTGGG--TGTAACAGCCCTCTTTC-------------------------------TTTCA---------AT--TGACACCCCTAGTAACTGCGAGTGAAGCGGGAAGAGCTCAAATTTAAAATCTGGCGGTTTT----GGCCGTCCGAGTTGTAGTCTGGAGAAGTG-CTTTCCGCGCTGGACCGTGTACAAGTCTCTTGGAATAGAGCGTCATAGAGGGTGAGAATCCCGTCTTTGACACGGACTACCAGTGCTTTGTGATGCGCTCTCAAAGAGTCGAGTTGTTTGGGAATGCAGCTCAAAATGGGTGGTAAATTCCATCTAAAGCTAAATATTGGCGAGAGACCGATAGCGAACAAGTACCGTGAGGGAAAGATGAAAAGCACTTTGGAAAGAGAGTTAAACAGTACGTGAAATTGCTGAAAGGGAAACACTTGAAGTCAGTCGCGTTGC-TCAGAACTCAGCCTTGC--TTTTGCTTGGTGCACTTTCTGAATGACGGGCCAGCATCAATTTTGACCGTCGGACAAGG--GCTGGGGAAATGTGGCACC---TC-CGGGTGTG-TTATAGTCTCTAG---TCGCACACGACGGTTGGG-ATTGAGGACCGCAGCGCGC------CGTA-AGGCAGGGACTT----TT---GTCCAC-TTTCGCGCTTAGGATGCTGGCGTAATGGCTTTAAATGACCCGTCTTGAAACACGGACCAAGGAGTCTAACATGCCTGCGAGTGTTTGGGTGG-AAAACCCGAGCGCGTAATG-AAAGTGAAAGTTGAGACC-TCTGTCGT-GGAGGGCATCGACGCCCGGACCTGACGTTCTCTGACGGCTCCGCGGTAGAGCATGTATGTTGGGACCCGAAAGATGGTGAACTATGCCTGAATAGGGTGAAGCCAGAGGAAACTCTGGTGGAGGCTCGTAGCGATTCTGACGTGCAAATCGATCGTCAAATTTGGGTATAGGGGCGAAAGACTAATCGAACCATCTAGTAGCTGGTTCCTGCCGAAGTTTCCCTCAGGATAGCAGAAACTCA-TATCAGATTTATGTGGTAAAGCGAATGATTAGAGGCCTTGGGGTTGAAACAACCTTAACCTATTCTCAAACTTTAAATATGTAAGAACGAGCCGTCGCTTGATTGGACCGCTCGGCGATTGAGAGTTTCTAGTGGGCCATTTTTGGTAAGCAGAACTGGCGATGCGGGATGAACCGAACGCGAGGTTAAGGTGCCGGAATACACGCTCATCAGACACCACAAAAGGTGTTAGTTCATCTAGACAGCAGGACGGTGGCCATGGAAGTCGGAATCCGCTAAGGAGTGTGTAACAACTCACCTGCCGAATGAACTAGCCCTGAAAATGGATGGCGCTCAAGCGTGTTACCCATACCTCGCCGTCAGCGTTGAAGTGACGCGCTGACGAGTAGGCAGGCGTGGAGGTCCGTGAAGAAGCC
	Picipes_rhizophilus_KC572028_1        ----ACGAG-TT--CTGAAAGGGG---TTGTAGCTGGCTTTTCCA---TCCTGTGGGAGGC-A-TGTGCTCGCCCT---GCTCAAT-CCA---CTC-TACACCTGTGAACTAA-C-TGTGGGTCTCG-GTCG--------------CGGCCCT-------TCGTCCTT----T-GCGGGGCGTCGG---------------------TTCC--------AAA------------ACCTG----GCCTACGTTTT-------C-TTACAAA-CGC--TAT-AATGTATCGAGA----AT-GT-GTA---TTGC-GAT--------A---TAACGCAT-TTAT-AA-----ACAACTTTCAGCAACGGA-TCTCTTGGCTCTCGCATCGATGAAGAACGCAGCGAAATGCGATAA-GTAATGTGAATTGCAGAATTCAGTGAATCATCGAATCTTTGAACGCACCTTGCGCTCCTTGGCATTCCGA-GGAGCACACCTGTTTGAGTGTCGTG--AAATTCTCAAACC--TATAAAT------------------C-------------TTTT---TGT-AGGC--TTTGGA--CTTGGA-GGTGT---TTGCCGACGTTTTTTTAA--------------ATGC-CGGCTCCTCTCAAATGCATTAGC-TTGTGT----CC-TTGCGGA-----TCGGCTCTTCGGTGTGAT-A---A-T--TGTCTACG-CC-------------G--TGG-GTTG-TGAAG-CG------TTTTGAC----TCGGCTTCT-AA----CC----------------------GTCTCGTTGT-----AAGAGA--CAAATAAA-------TCATTTC----AA--------TGACA----------------------------------------------------------------------GTTGTAGTCTGGAGAAGTG-TTTTCCGCGCTGGACCGTGTATAAGTCTCTTGGAACAGAGCGTCATAGAGGGTGAGAATCCCGTCTTTGACACGGACTACCAGTGCTTTGTGATGCGCTCTCGAAGAGTCGAGTTGTTTGGGAATGCAGCTCAAAATGGGTGGTAAATTCCATCTAAAGCTAAATATTGGCGAGAGACCGATAGCGAACAAGTACCGTGAGGGAAAGATGAAAAGCACTTTGGAAAGAGAGTTAAACAGTACGTGAAATTGCTGAAAGGGAAACGCTTGAAGTCAGTCGCGTCAT-TTGGAACTCAGCCTTGC--TTTTGCTTGGTGCACTTTCTGAATGATGGGCCAGCATCGATTTCGACCGTCGGAAAAGG--GTTGGGGGAATGTGGCATCC-TTC-GGGGTGTG-TTATAGCCTCTAG---TCGCATACGGCGGTTGGG-ATCGAGGAACGCAGCGCGC------CGCA-AGGCAGGGG--T----TC---GCCCAC-TTTCGCGCTTAGGATGCTGGCATAATGGCTTTAAACGACCCGTCTTGAAACACGGACCAAGGAGTCTAACATGCCTGCGAGTGTTTGGGTGG-AAAACCCGAGCGCGTAATGAAAAGTGAAAGTTGAGACC-TCTGTCGT-GGAGGGCATCGACGCCCGGACCTGACGTTCTCTGAAGGATCCGCGGTAGAGCATGTATGTTGGGACCCGAAAGATGGTGAACTATGCCTGAATAGGGTGAAGCCAGAGGAAACTCTGGTG-----------------------------------------------------------------------------------------------------------------------------------------------------------------------------------------------------------------------------------------------------------------------------------------------------------------------------------------------------------------------------------------------------------------------------------------------------------------------------------------------------------------------------------------------------------
	Picipes_rhizophilus_KX851634_1        ATTAACGAG-TT--CTGAAAGGGG---TTGTAGCTGGCTTTTCCA---TCCTGTGGGAGGC-A-TGTGCTCGCCCT---GCTCAAT-CCA---CTC-TACACCTGTGAACTAA-C-TGTGGGTCTCG-GTCG--------------CGGCCCT-------TCGTCCTT----T-GCGGGGCGTCGG---------------------TTCC--------AAA------------ACCTG----GCCTACGTTTT-------C-TTACAAA-CGC--TAT-AATGTATCGAGA----AT-GT-GTA---TTGC-GAT--------A---TAACGCAT-TTAT-AA-----ACAACTTTCAGCAACGGA-TCTCTTGGCTCTCGCATCGATGAAGAACGCAGCGAAATGCGATAA-GTAATGTGAATTGCAGAATTCAGTGAATCATCGAATCTTTGAACGCACCTTGCGCTCCTTGGCATTCCGA-GGAGCACACCTGTTTGAGTGTCGTG--AAATTCTCAAACC--TATAAAT------------------C-------------TTTT---TGT-AGGC--TTTGGA--CTTGGA-GGTGT---TTGCCGACGTTTTTTTAA--------------ATGC-CGGCTCCTCTCAAATGCATTAGC-TTGTGT----CC-TTGCGGA-----TCGGCTCTTCGGTGTGAT-A---A-T--TGTCTACG-CC-------------G--TGG-GTTG-TGAAG-CG------TTTTGAC----TCGGCTTCT-AA----CC----------------------GTCTCGTTGT-----AAGAGA--CAAATAAA-------TCATTTC----AA--------TGACACCCCTAGTAACTGCGAGTGAAGCGGGAAAAGCTCAAATTTAAAATCTGGCGGTTTT----GGCCGTCCGAGTTGTAGTCTGGAGAAGTG-TTTTCCGCGCTGGACCGTGTATAAGTCTCTTGGAACAGAGCGTCATAGAGGGTGAGAATCCCGTCTTTGACACGGACTACCAGTGCTTTGTGATGCGCTCTCGAAGAGTCGAGTTGTTTGGGAATGCAGCTCAAAATGGGTGGTAAATTCCATCTAAAGCTAAATATTGGCGAGAGACCGATAGCGAACAAGTACCGTGAGGGAAAGATGAAAAGCACTTTGGAAAGAGAGTTAAACAGTACGTGAAATTGCTGAAAGGGAAACGCTTGAAGTCAGTCGCGTCAT-TTGGAACTCAGCCTTGC--TTTTGCTTGGTGCACTTTCTGAATGATGGGCCAGCATCGATTTCGACCGTCGGAAAAGG--GTTGGGGGAATGTGGCATCC-TTC-GGGGTGTG-TTATAGCCTCTAG---TCGCATACGGCGGTTGGG-ATCGAGGAACGCAGCGCGC------CGCA-AGGCAGGGG--T----TC---GCCCAC-TTTCGCGCTTAGGATGCTGGCATAATGGCTTTAAACGACCCGTCTTGAAACACGGACCAAGGAGTCTAACATGCCTGCGAGTGTTTGGGTGG-AAAACCCGAGCGCGTAATG-AAAGTGAAAGTTGAGACC-TCTGTCGT-GGAGGGCATCGACGCCCGGACCTGACGTTCTCTGAAGGATCCGCGGTAGAGCATGTATGTTGGGACCCGAAAGATGGTGAACTATGCCTGAATAGGGTGAAGCCAGAGGAAACTCTGGTGGAGGCTCGTAGCGATTCTGACGTGCAAATCGATCGTCAAATTTGGGTATAGGGGCGAAAGACTAATCGAACCATCTAGTAGCTGGTTCCTGCCGAAGTTTCCCTCAGGATAGCAGAAACTCA-TATCAGATTTATGTGGTAAAGCGAATGATTAGAGGCCTTGGGGTTGAAACAACCTTAACCTATTCTCAAACTTTAAATATGTAAGAACGAGCCGTCGCTTGATTGGACCGCTCGGCGATTGAGAGTTTCTAGTGGGCCATTTTTGGTAAGCAGAACTGGCGATGCGGGATGAACCGAACGCGAGGTTAAGGTGCCGGAATACACGCTCATCAGACACCACAAAAGGTGTTAGTTCATCTAGACAGCAGGACGGTGGCCATGGAAGTCGGAATCCGCTAAGGAGTGTGTAACAACTCACCTGCCGAATGAACTAGCCCTGAAAATGGATGGCGCTCAAGCGTGTTACCCATACCTCGCCGTCAGCGTTTAAGTGACGCGCTGACGAGTAGGCAGGCGTGGAGGTCAGTGAAGAAGCC
	Picipes_sp__Cui12410_KX900022_1       ----ACGAG-TT--TTGGCACGGGT--TTGTAGCTGGC-CTCT-------------TAGGC-A-TGTGCTCGCCCT---GTTCAAT-CCA---CTC-TACACCTGTGCACTCA-T-TGTGGGTCTCGG----------------------------------------------CGGGCTTTTTGAG--------------------CTCT---------TA------------ACCGG----ACCTGCGTTTT-------A-CTACAAA-CCCTTTTA-AAGTC--TCAGA----AT-GT-GTA---TTGC-GAT--------A---TAACGCAT-TTAT-AT-----ACAACTTTCAGCAACGGA-TCTCTTGGCTCTCGCATCGATGAAGAACGCAGCGAAATGCGATAA-GTAATGTGAATTGCAGAATTCAGTGAATCATCGAATCTTTGAACGCACCTTGCGCTCCTTGGCATTCCGA-GGAGCACACCTGTTTGAGTGTCGTG--TAATTCTC-AACC--TGCAAGT------------------ACTTTTTGT----------------AGGC--TTGGAT--TTTGGA-GGCTT---TTGTCGTTGTTGCC-----------------AACAT-CGGCTCCTCTCAAATGCATTAGC-TTGGTT----CC-TTGCGGA-----TCGGCTT-TCGGTGTGAT-A---G-T--TGTCTATG-CC-------------G--T-G-GCTG-TGAAG-CG-----TTTTATGG---GCCAGCTTCT-AA----TC----------------------GTCTCGTCTG-----------TAGAGACA--------------------GTT--GAC--TGACACCCCTAGTAACTGCGAGTGAAGCGGGAAAAGCTCAAATTTAAAATCTGGCGGTCTTT---GGCTGTCCGAGTTGTAGTCTGGAGAAGTG-CGTTCTGCGCTGGACCGTGTACAAGTCTCTTGGAACAGAGCGTCATAGAGGGTGAGAATCCCGTCTTTGACACGGACTGCCGGTGCTTTGTGATGCGCTCTCAAAGAGTCGAGTTGTTTGGGAATGCAGCTCAAAATGGGTGGTAAATTCCATCTAAAGCTAAATATTGGCGAGAGACCGATAGCGAACAAGTACCGTGAGGGAAAGATGAAAAGCACTTTGGAAAGAGAGTTAAACAGTACGTGAAATTGCTGAAAGGGAAACGCTTGAAGTCAGTCGCGTTGT-TCGGAACTCAGCCTTGC--TTTTGCTTGGTGCACTTTCTGAATGACGGGCCAGCATCAATTTTGACCGTCGGAAAAGG--TCTGGGGGAATGTAGCACC---TT-GAGGTGTGTTTATAGCCTTCAGT--TCGCACACGGCGGCCGGG-ATTGAGGAACGCAGCGCGC------CGCA-AGGCAGGGG--T----TC---GCCCAC-TTTCGCGCTTAGGATGCTGGCGTAATGGCTTTAAACGACCCGTCTTGAAACACGGACCAAGGAGTCTAACATGCCTGCGAGTGTTTGGGTGG-AAAACCCGAGCGCGCAATG-AAAGTGAAAGTTGAGACC-TCCGTCGT-GGAGGGCATCGACGCCCGGACCTGACGTTTTCTGACGGATCCGCGGTAGAGCATGTATGTTGGGACCCGAAAGATGGTGAACTATGCCTGAATAGGGTGAAGCCAGAGGAAACTCTGGTGGAGGCTCGTAGCGATTCTGACGTGCAAATCGATCGTCAAATTTGGGTATAGGGGCGAAAGACTAATCGAACCATCTAGTAGCTGGTTCCTGCCGAAGTTTCCCTCAGGATAGCAGAAACTCA-TATCAGATTTATGTGGTAAAGCGAATGATTAGAGGCCTTGGGGTTGAAACAACCTTAACCTATTCTCAAACTTTAAATATGTAAGAACGAGCCGTCGCTTAGTTGGACCGCTCGGTGATTGAGAGTTTCTAGTGGGCCATTTTTGGTAAGCAGAACTGGCGATGCGGGATGAACCGAACGCGAGGTTAAGGTGCCGGAATACACGCTCATCAGACACCACAAAAGGTGTTAGTTCATCTAGACAGCAGGACGGTGGCCATGGAAGTCGGAATCCGCTAAGGAGTGTGTAACAACTCACCTGCCGAATGAACTAGCCCTGAAAATGGATGGCGCTCAAGCGTGTTACCCATACCTCGCCGTCAGCGTTTAAGTGACGCGCTGACGAGTAGGCAGGCGTGGAGGTCAGTGAAGAAGCC
	Picipes_sp__ZJL_20161_KX900025_1      ----ACGAGTCTTTTGAGAGAGGGG-TTTGCAGCTGGC-CTTCC------------GGGGCAAACGTGCTCGCCCTTTCTCTTCAATCCA---CTC-TGCACCTGTGCACTTG-C-TGTGAGCACC---------------CAATGGAGGTCCGCC---TCCATCGCC-------GCTGGCGTTGG------------------------------CTGGAGTT--------CCTCCGGGTTCGCTCATGTCTCT------YCACACACA-CTCTTGTR-AAAGTAAACGGA----ATGGT-GTA---TTTG------------CTTGTAACGCAT-YTAT-AT-----ACAACTTTCAGCAACGGA-TCTCTTGGCTCTCGCATCGATGAAGAACGCAGCGAAATGCGATAA-GTAATGTGAATTGCAGAATTCAGTGAATCATCGAATCTTTGAACGCACCTTGCGCTCCCTGGTATTCCGG-GGAGCACGCCTGTTTGAGTGTCATG--AATCTCTC-ACTC--TGCTGGA---------T--------TCTTTTTGT------TTC--TTGC-AGAT--GTGGAC--CTTGGA-GGC-----TTGCCGAAYGTTTTTCTGTT-----------------TGGCTCCTCTYAAATGCATTAGC-TTGGTTC-CCCC-CTGTGGA-----TCAGCTC-TTGGTGTGAT-A---A-C--TGTCTACG-CC-------------G--T-GAGCTA----------TCCCGTACGGAC-----CTGCTTCT-AA----CCGCTTGAATCTGGGTTCTCTGTGGCCCTCTTTC-------------------------------TTTCG---------TT--TGACACCCCTAGTAACTGCGAGTGAAGCGGGAAGAGCTCAAATTTAAAATCTGGCGGTTTT----GGCCGTCCGAGTTGTAGTCTGGAGAAGTG-CTTTCCGTGCTGGACCGTGTAAAAGTCTCTTGGAATAGAGCGTCATAGAGGGTGAGAATCCCGTCTTTGACACGGACTGCCAGTGCTCTGTGATGCGCTCTCAAAGAGTCGAGTTGTTTGGGAATGCAGCTCAAAATGGGTGGTAAATTCCATCTAAAGCTAAATATTGGCGAGAGACCGATAGCGAACAAGTACCGTGAGGGAAAGATGAAAAGCACTTTGGAAAGAGAGTTAAACAGTACGTGAAATTGCTGAAAGGGAAACGCTTGAAGTCAGTCGCGTCGT-CCAGAACTCAGCCTTGC--TTTTGCTTGGTGCACTTTCTGAACGACGGGCCAGCATCGATTTYGACCGTCGGACAAGG--GCTGGGGAAATGTGGCACC---TC-CGGGTGTG-TTATAGTCCCTGG---TCGCACACGGCGGTCGGG-ATYGAGGATCGCAGCGCGC------CGCA-AGGCAGGGGACT----TG---TCCCAC-TTTCGCGCTTAGGATGCTGGCGTAATGGCTTTAAACGACCCGTCTTGAAACACGGACCAAGGAGTCTAACATGCCTGCGAGTGTTTGGGTGG-AAAACCCGAGCGCGCAATG-AAAGTGAAAGTTGAGACC-TCTGTCGT-GGAGGGCATCGACGCCCGGACCTGACGTTCTCTGACGGCTCCGCGGTAGAGCATGTATGTTGGGACCCGAAAGATGGTGAACTATGCCTGAATAGGGTGAAGCCAGAGGAAACTCTGGTGGAGGCTCGTAGCGATTCTGACGTGCAAATCGATCGTCAAATTTGGGTATAGGGGCGAAAGACTAATCGAACCATCTAGTAGCTGGTTCCTGCCGAAGTTTCCCTCAGGATAGCAGAAACTCA-TATCAGATTTATGTGGTAAAGCGAATGATTAGAGGCCTTGGGGTTGAAACAACCTTAACCTATTCTCAAACTTTAAATATGTAAGAACGAGCCGTCGCTTGATTGGACCGCTCGGCGATTGAGAGTTTCTAGTGGGCCATTTTTGGTAAGCAGAACTGGCGATGCGGGATGAACCGAACGCGAGGTTAAGGTGCCGGAATACACGCTCATCAGACACCACAAAAGGTGTTAGTTCATCTAGACAGCAGGACGGTGGCCATGGAAGTCGGAATCCGCTAAGGAGTGTGTAACAACTCACCTGCCGAATGAACTAGCCCTGAAAATGGATGGCGCTCAAGCGTGTTACCCATACCTCGCCGTCAGCGTTGAAGTGACGCGCTGACGAGTAGGCAGGCGTGGAGGTCCGTGAAGAAGCC
	Picipes_sp__ZJL_20161_KX900026_1      ----ACGAGTCTTTTGAGAGAGGGG-TTTGCAGCTGGC-CTTCC------------GGGGCAAACGTGCTCGCCCTTTCTCTTCAATCCA---CTC-TGCACCTGTGCACTTG-C-TGTGAGCACC---------------CAATGGAGGTCCGCC---TCCATCGCC-------GCTGGCGTTGG------------------------------CTGGAGTT--------CCTCCGGGTTCGCTCATGTCTCT------TCACACACA-CTCTTGTA-AAAGTAAACGGA----ATGGT-GTA---TTTG------------CTTGTAACGCAT-TTAT-AT-----ACAACTTTCAGCAACGGA-TCTCTTGGCTCTCGCATCGATGAAGAACGCAGCGAAATGCGATAA-GTAATGTGAATTGCAGAATTCAGTGAATCATCGAATCTTTGAACGCACCTTGCGCTCCCTGGTATTCCGG-GGAGCACGCCTGTTTGAGTGTCATG--AATCTCTC-ACTC--TGCTGGA---------A--------TCTTTTTGT------TTC--TTGC-AGAT--GTGGAC--CTTGGA-GGC-----TTGCCGAACGTTTTTCTGTT-----------------TGGCTCCTCTCAAATGCATTAGC-TTGGTTC-CCCC-CTGTGGA-----TCAGCTC-TTGGTGTGAT-A---A-C--TGTCTACG-CC-------------G--T-GAGCTA----------TCCCGTATGGAC-----CTGCTTCT-AA----CCGCTTGAATCTGGGTTCTCTGTGGCCCTCTTTC-------------------------------TTTCG---------TT--TGACACCCCTAGTAACTGCGAGTGAAGCGGGAAGAGCTCAAATTTAAAATCTGGCGGTTTT----GGCCGTCCGAGTTGTAGTCTGGAGAAGTG-CTTTCCGTGCTGGACCGTGTAAAAGTCTCTTGGAATAGAGCGTCATAGAGGGTGAGAATCCCGTCTTTGACACGGACTGCCAGTGCTCTGTGATGCGCTCTCAAAGAGTCGAGTTGTTTGGGAATGCAGCTCAAAATGGGTGGTAAATTCCATCTAAAGCTAAATATTGGCGAGAGACCGATAGCGAACAAGTACCGTGAGGGAAAGATGAAAAGCACTTTGGAAAGAGAGTTAAACAGTACGTGAAATTGCTGAAAGGGAAACGCTTGAAGTCAGTCGCGTCGT-CCAGAACTCAGCCTTGC--TTTTGCTTGGTGCACTTTCTGAACGACGGGCCAGCATCGATTTCGACCGTCGGACAAGG--GCTGGGGAAATGTGGCACC---TC-CGGGTGTG-TTATAGTCCCTGG---TCGCACACGGCGGTCGGG-ATCGAGGATCGCAGCGCGC------CGCA-AGGCAGGGGACT----TG---TCCCAC-TTTCGCGCTTAGGATGCTGGCGTAATGGCTTTAAACGACCCGTCTTGAAACACGGACCAAGGAGTCTAACATGCCTGCGAGTGTTTGGGTGG-AAAACCCGAGCGCGCAATG-AAAGTGAAAGTTGAGACC-TCTGTCGT-GGAGGGCATCGACGCCCGGACCTGACGTTCTCTGACGGCTCCGCGGTAGAGCATGTATGTTGGGACCCGAAAGATGGTGAACTATGCCTGAATAGGGTGAAGCCAGAGGAAACTCTGGTGGAGGCTCGTAGCGATTCTGACGTGCAAATCGATCGTCAAATTTGGGTATAGGGGCGAAAGACTAATCGAACCATCTAGTAGCTGGTTCCTGCCGAAGTTTCCCTCAGGATAGCAGAAACTCA-TATCAGATTTATGTGGTAAAGCGAATGATTAGAGGCCTTGGGGTTGAAACAACCTTAACCTATTCTCAAACTTTAAATATGTAAGAACGAGCCGTCGCTTGATTGGACCGCTCGGCGATTGAGAGTTTCTAGTGGGCCATTTTTGGTAAGCAGAACTGGCGATGCGGGATGAACCGAACGCGAGGTTAAGGTGCCGGAATACACGCTCATCAGACACCACAAAAGGTGTTAGTTCATCTAGACAGCAGGACGGTGGCCATGGAAGTCGGAATCCGCTAAGGAGTGTGTAACAACTCACCTGCCGAATGAACTAGCCCTGAAAATGGATGGCGCTCAAGCGTGTTACCCATACCTCGCCGTCAGCGTTGAAGTGACGCGCTGACGAGTAGGCAGGCGTGGAGGTCCGTGAAGAAGCC
	Picipes_sp__ZJL_20167_KX900057_1      ----ACGAGTCTTTTTGAGAGGGGG-TTCGCAGCTGGC-CTTCC------------GGGGCAA-CGTGCTCGCCTT-TCTCTTCAATCCA---CTC-TGCACCTGTGCACTTG-C-TGTGAGCACC---------------CAATGGAAGTCCGCC---TCCAGCGCC-------GCTGGCGTTGG------------------------------CAGGAGTT--------CGGCCGGGTCCGCTCATGTCTCT--------TCACACA-CTCTYGT--AAAGTAACCGGA----ACGGT-GTA---TTTG------------CTTGTAACGCAT-CTAT-AT-----ACAACTTTCAGCAACGGA-TCTCTTGGCTCTCGCATCGATGAAGAACGCAGCGAAATGCGATAA-GTAATGTGAATTGCAGAATTCAGTGAATCATCGAATCTTTGAACGCACCTTGCGCTCCCTGGTATTCCGA-GGAGCACGCCTGTTTGAGTGTCATG--AATCTCTC-ACTC--TGCAAGA------------------TCTTTTTGT------TTC--TTGC-AGAT--GTGGAT--CTTGGA-GGCTT--TTGCCAGATGGGAAAACCGTT-----------------TGGCTCCTCTTAAATGCATTAGC-GYGGTT--CCTC-CTGTGGA-----TCAGCTC-TTGGTGTGAT-A---A-A--TGTCTACG-CC-------------G--T-GAACTA----------TCCTGTACGGAC-----CCGCTCCT-AA----CCGCTTTGAATTTGGGCCTCTGCCGCCCTCTTTC-------------------------------TTTYG----------T--TGACACCCCTAGTAACTGCGAGTGAAGCGGGAAGAGCTCAAATTTAAAATCTGGCGGTTTT----GGCCGTCCGAGTTGTAGTCTGGAGAAGTG-CTTTCCGTGCTGGACCGTGTACAAGTCTCTTGGAATAGAGCGTCATAGAGGGTGAGAATCCCGTCTTTGACACGGACTGCCAGTGCTTTGTGATGCGCTCTCAAAGAGTCGAGTTGTTTGGGAATGCAGCTCAAAATGGGTGGTAAATTCCATCTAAAGCTAAATATTGGCGAGAGACCGATAGCGAACAAGTACCGTGAGGGAAAGATGAAAAGCACTTTGGAAAGAGAGTTAAACAGTACGTGAAATTGCTGAAAGGGAAACGCTTGAAGTCAGTCGCGTCGC-TCAGAACTCAGCCTCGC-TTTTCGCTTGGTGCACTTTCTGAACGACGGGCCAGCATCGATTTCGACCGTCGGACAAGG--GCTGGGGAAATGTGGCACC---TC-CGGGTGTG-TTATAGTCTCCGG---TCGCACACGGCGGTCGGG-ATCGAGGAACGCAGCGCGC------CGCA-AGGCAGGGAACT----TG---TTCCAC-TTTCGCGCTTAGGATGCTGGCGTAATGGCTTTAAACGACCCGTCTTGAAACACGGACCAAGGAGTCTAACATGCCTGCGAGTGTTTGGGTGG-AAAACCCGAGCGCGGAATG-AAAGTGAAAGTTGAGACC-TCTGTCGT-GGAGGGCATCGACGCCCGGACCTGACGTTCTCTGACGGTTCCGCGGTAGAGCATGTATGTTGGGACCCGAAAGATGGTGAACTATGCCTGAATAGGGTGAAGCCAGAGGAAACTCTGGTGGAGGCTCGTAGCGATTCTGACGTGCAAATCGATCGTCAAATTTGGGTATAGGGGCGAAAGACTAATCGAACCATCTAGTAGCTGGTTCCTGCCGAAGTTTCCCTCAGGATAGCAGAAACTCA-TATCAGATTTATGTGGTAAAGCGAATGATTAGAGGCCTTGGGGTTGAAACAACCTTAACCTATTCTCAAACTTTAAATATGTAAGAACGAGCCGTCGCTTGATTGGACCGCTCGGCGATTGAGAGTTTCTAGTGGGCCATTTTTGGTAAGCAGAACTGGCGATGCGGGATGAACCGAACGCGAGGTTAAGGTGCCGGAATACACGCTCATCAGACACCACAAAAGGTGTTAGTTCATCTAGACAGCAGGACGGTGGCCATGGAAGTCGGAATCCGCTAAGGAGTGTGTAACAACTCACCTGCCGAATGAACTAGCCCTGAAAATGGATGGCGCTCAAGCGTGTTACCCATACCTCGCCGTCAGCGTTGAAGTGACGCGCTGACGAGTAGGCAGGCGTGGAGGTCCGTGAAGAAGCC
	Picipes_sp__ZJL_20167_KX900058_1      ----ACGAGTCTTTTTGAGAGGGGG-TTCGCAGCTGGC-CTYCC------------GGGGCAA-CGTGCTCGCCTT-TCTCTTCAATCCA---CTC-TGCACCTGTGCACTTG-C-TGTGAGCACC---------------CAATGGAAGTCCGCC---TCCAGCGCC-------GCTGGCGTTGG------------------------------CAGGAGTT--------CGGCCGGGTYCGCTCATGTCTCT--------TCACACA-CTCTYGT--AAAGTAATCGGA----ACGGT-GTA---TTTG------------CTTGTAACGCAT-CTAT-AT-----ACAACTTTCAGCAACGGA-TCTCTTGGCTCTCGCATCGATGAAGAACGCAGCGAAATGCGATAA-GTAATGTGAATTGCAGAATTCAGTGAATCATCGAATCTTTGAACGCACCTTGCGCTCCCTGGTATTCCGA-GGAGCACGCCTGTTTGAGTGTCATG--AATCTCTC-ACTC--TGCAAGA------------------TCTTTTTGT------TTC--TTGC-AGAT--GTGGAT--CTTGGA-GGCYT--TTGCCAGATGGGAAAACCGTT-----------------TGGCTCCTCTTAAATGCATTAGC-GTGGTT--CCTC-CTGTGGA-----TCAGCTC-TTGGTGTGAT-A---A-A--TGTCTACG-CC-------------G--T-GAACTA----------TCCTGTACGGAC-----CCGCTCCT-AA----CCGCTTTGAATTTGGGYCTCTGCCGCCCTCTTTC-------------------------------TTTYG----------T--TGACACCCCTAGTAACTGCGAGTGAAGCGGGAAGAGCTCAAATTTRAAATCTGGCGGTTTT----GGCCGTCCGAGTTGTAGTCTGGAGAAGTG-CTTTCCGTGCTGGACCGTGTACAAGTCTCTTGGAATAGAGCGTCATAGAGGGTGAGAATCCCGTCTTTGACACGGACTGCCAGTGCTTTGTGATGCGCTCTCAAAGAGTCGAGTTGTTTGGGAATGCAGCTCAAAATGGGTGGTAAATTCCATCTAAAGCTAAATATTGGCGAGAGACCGATAGCGAACAAGTACCGTGAGGGAAAGATGAAAAGCACTTTGGAAAGAGAGTTAAACAGTACGTGAAATTGCTGAAAGGGAAACGCTTGAAGTCAGTCGCGTCGC-TCAGAACTCAGCCTCGC-TTTTCGCTTGGTGCACTTTCTGAACGACGGGCCAGCATCGATTTYGACCGTCGGACAAGG--GCTGGGGAAATGTGGCACC---TC-CGGGTGTG-TTATAGTCTCCGG---TCGCACACGGCGGTCGRG-ATCGAGGAACGCAGCGCGC------CGCA-AGGCAGGGAACT----TG---TTCCAC-TTTCGCGCTTAGGATGCTGGCGTAATGGCTTTAAACGACCCGTCTTGAAACACGGACCAAGGAGTCTAACATGCCTGCGAGTGTTTGGGTGG-AAAACCCGAGCGCGGAATG-AAAGTGAAAGTTGAGACC-TCTGTCGT-GGAGGGCATCGACGCCCGGACCTGACGTTCTCTGACGGTTCCGCGGTAGAGCATGTATGTTGGGACCCGAAAGATGGTGAACTATGCCTGAATAGGGTGAAGCCAGAGGAAACTCTGGTGGAGGCTCGTAGCGATTCTGACGTGCAAATCGATCGTCAAATTTGGGTATAGGGGCGAAAGACTAATCGAACCATCTAGTAGCTGGTTCCTGCCGAAGTTTCCCTCAGGATAGCAGAAACTCA-TATCAGATTTATGTGGTAAAGCGAATGATTAGAGGCCTTGGGGTTGAAACAACCTTAACCTATTCTCAAACTTTAAATATGTAAGAACGAGCCGTCGCTTGATTGGACCGCTCGGCGATTGAGAGTTTCTAGTGGGCCATTTTTGGTAAGCAGAACTGGCGATGCGGGATGAACCGAACGCGAGGTTAAGGTGCCGGAATACACGCTCATCAGACACCACAAAAGGTGTTAGTTCATCTAGACAGCAGGACGGTGGCCATGGAAGTCGGAATCCGCTAAGGAGTGTGTAACAACTCACCTGCCGAATGAACTAGCCCTGAAAATGGATGGCGCTCAAGCGTGTTACCCATACCTCGCCGTCAGCGTTGAAGTGACGCGCTGACGAGTAGGCAGGCGTGGAGGTCCGTGAAGAAGCC
	Picipes_submelanopus_KU189770_1       ----ACGAG-TC--TTGAAGAGGG---TTGCAGCTGGC-CTTCCG-------TTGGATGGC-A-TGTGCTCGCCCT---GCTCAAT-CCA---CTT-TACACCTGTGCACTTA-C-TGTGGGCTTCTGTTGG--------------ATGGTCT-------CCGTCCTC----CAGTAGGATGTTGG---------------------CTTT--------AAA------------ACGGG----GCCTACGTTTC-------TACTACAAA-CACT-GTA-AAAGTCTTGAGA----AT-GT-GTA---TCAC-GATGTATAAATG---TAACGCAT-CTTATAT-----ACAACTTTCAGCAACGGA-TCTCTTGGCTCTCGCATCGATGAAGAACGCAGCGAAATGCGATAA-GTAATGTGAATTGCAGAATTCAGTGAATCATCGAATCTTTGAACGCACCTTGCGCTCCTTGGCATTCCGA-GGAGCACGCCTGTTTGAGCGTCGTG--AAATTCTC-AACC--TACAAAT------------------CCTT------GCGGTCTT---TGT-AGGC--TTGGA---CTTGGA-GGTAT-TTTTGCCGGCGTAGTCTCTTGACG----------ACAC-TGGCTCCTCTCAAATGCATTAGC-TTGGTT----CC-TTGTGGA-----TCGGCTC-TCGGTGTGAT-A---G-T--TGTCTACG-CC-------------G--T-G-ACCG-TGAAG-CG-----TTTTTGGG---GCAAGCTTCT-AA----TG----------------------GTCTCCTGTT-----------GAGAGACAAA-----CTTTATTTA---CAA--------TGACACCCCTAGTAACTGCGAGTGAAGCGGGAAAAGCTCAAATTTAAAATCTGGCGGTGCTTA-CCCCCTCCAGAGTTGTAGTCTGGAGAAGTG-CTTTCCGCGCTGGACCGTGTATAAGTCTCTTGGAACAGAGCGTCATAGAGGGTGAGAATCCCGTCTTTGACACGGACTACCAGTGCTTTGTGATGCGCTCTCAAAGAGTCGAGTTGTTTGGGAATGCAGCTCAAAATGGGTGGTAAATTCCATCTAAAGCTAAATATTGGCGAGAGACCGATAGCGAACAAGTACCGTGAGGGAAAGATGAAAAGCACTTTGGAAAGAGAGTTAAACAGTACGTGAAATTGCTGAAAGGGAAACGCTTGAAGTCAGTCGCGTCGT-TTGGAACTCAGCCTTGCTTTTTTGCTTGGTGCACTTTCTGAACGACGGGCCAGCATCAATTTTGACTGTCGGAAAAGG--GCTGGGGGAATGTGGCACC---TC-CGGGTGTG-TTATAGCCTTCGG---TCGCATACGGCGGTTGGG-ATTGAGGATCGCAGCGCGC------CGCA-AGGCAGGGG--T----TC---GCCCAC-TTTCGCGCTTAGGATGCTGGCGTAATGGCTTTAAACGACCCGTCTTGAAACACGGACCAAGGAGTCTAACATGCCTGCGAGTGTTTGGGTGG-AAAACCCGAGCGCGTAATG-AAAGTGAAAGTTGAGACC-TCTGTCGT-GGAGGGCATCGACGCCCGGACCTGACGTTCTCTGACGGATCCGCGGTAGAGCATGTATGTTGGGACCCGAAAGATGGTGAACTATGCCTGAATAGGGTGAAGCCAGAGGAAACTCTGGTGGAGGCTCGTAGCGATTCTGACGTGCAAATCGATCGTCAAATTTGGGTATAGGGGCGAAAGACTAATCGAACCATCTAGTAGCTGGTTCCTGCCGAAGTTTCCCTCAGGATAGCAGAAACTCA-TATCAGATTTATGTGGTAAAGCGAATGATTAGAGGCCTTGGGGTTGAAACAACCTTAACCTATTCTCAAACTTTAAATATGTAAGAACGAGCCGTCGCTTGATTGGACCGCTCGGCGATTGAGAGTTTCTAGTGGGCCATTTTTGGTAAGCAGAACTGGCGATGCGGGATGAACCGAACGCGAGGTTAAGGTGCCGGAATACACGCTCATCAGACACCACAAAAGGTGTTAGTTCATCTAGACAGCAGGACGGTGGCCATGGAAGTCGGAATCCGCTAAGGAGTGTGTAACAACTCACCTGCCGAATGAACTAGCCCTGAAAATGGATGGCGCTCAAGCGTGTTACCCATACCTCGCCGTCAGCGTTTAAGTGACGCGCTGACGAGTAGGCAGGCGTGGAGGTCCGTGAAGAAGCC
	Picipes_submelanopus_KU189771_1       ----ACGAG-TC--TTGAAGAGGG---TTGCAGCTGGC-CTTCCG-------TTGGATGGC-A-TGTGCTCGCCCT---GCTCAAT-CCA---CTT-TACACCTGTGCACTTA-C-TGTGGGCTTCTGTTGG--------------ATGGTCT-------CCGTCCTC----CAGTAGGATGTTGG---------------------CTTT--------AAA------------ACGGG----GCCTACGTTTC-------TACTACAAA-CACT-GTA-AAAGTCTTGAGA----AT-GT-GTA---TCAC-GATGTATAAATG---TAACGCAT-CTTATAT-----ACAACTTTCAGCAACGGA-TCTCTTGGCTCTCGCATCGATGAAGAACGCAGCGAAATGCGATAA-GTAATGTGAATTGCAGAATTCAGTGAATCATCGAATCTTTGAACGCACCTTGCGCTCCTTGGCATTCCGA-GGAGCACGCCTGTTTGAGCGTCGTG--AAATTCTC-AACC--TACAAAT------------------CCTT------GCGGTCTT---TGT-AGGC--TTGGA---CTTGGA-GGTAT-TTTTGCCGGCGTAGTCTCTTGACG----------ACAC-TGGCTCCTCTCAAATGCATTAGC-TTGGTT----CC-TTGTGGA-----TCGGCTC-TCGGTGTGAT-A---G-T--TGTCTACG-CC-------------G--T-G-ACCG-TGAAG-CG-----TTTTTGGG---GCAAGCTTCT-AA----TG----------------------GTCTCCTGTT-----------GAGAGACAAA-----CTTTATTTA---CAA--------TGACACCCCTAGTAACTGCGAGTGAAGCGGGAAAAGCTCAAATTTAAAATCTGGCGGTGCTTA-CCCCCTCCAGAGTTGTAGTCTGGAGAAGTG-CTTTCCGCGCTGGACCGTGTATAAGTCTCTTGGAACAGAGCGTCATAGAGGGTGAGAATCCCGTCTTTGACACGGACTACCAGTGCTTTGTGATGCGCTCTCAAAGAGTCGAGTTGTTTGGGAATGCAGCTCAAAATGGGTGGTAAATTCCATCTAAAGCTAAATATTGGCGAGAGACCGATAGCGAACAAGTACCGTGAGGGAAAGATGAAAAGCACTTTGGAAAGAGAGTTAAACAGTACGTGAAATTGCTGAAAGGGAAACGCTTGAAGTCAGTCGCGTCGT-TTGGAACTCAGCCTTGCTTTTTTGCTTGGTGCACTTTCTGAACGACGGGCCAGCATCAATTTTGACTGTCGGAAAAGG--GCTGGGGGAATGTGGCACC---TC-CGGGTGTG-TTATAGCCTTCGG---TCGCATACGGCGGTTGGG-ATTGAGGATCGCAGCGCGC------CGCA-AGGCAGGGG--T----TC---GCCCAC-TTTCGCGCTTAGGATGCTGGCGTAATGGCTTTAAACGACCCGTCTTGAAACACGGACCAAGGAGTCTAACATGCCTGCGAGTGTTTGGGTGG-AAAACCCGAGCGCGTAATG-AAAGTGAAAGTTGAGACC-TCTGTCGT-GGAGGGCATCGACGCCCGGACCTGACGTTCTCTGACGGATCCGCGGTAGAGCATGTATGTTGGGACCCGAAAGATGGTGAACTATGCCTGAATAGGGTGAAGCCAGAGGAAACTCTGGTGGAGGCTCGTAGCGATTCTGACGTGCAAATCGATCGTCAAATTTGGGTATAGGGGCGAAAGACTAATCGAACCATCTAGTAGCTGGTTCCTGCCGAAGTTTCCCTCAGGATAGCAGAAACTCA-TATCAGATTTATGTGGTAAAGCGAATGATTAGAGGCCTTGGGGTTGAAACAACCTTAACCTATTCTCAAACTTTAAATATGTAAGAACGAGCCGTCGCTTGATTGGACCGCTCGGCGATTGAGAGTTTCTAGTGGGCCATTTTTGGTAAGCAGAACTGGCGATGCGGGATGAACCGAACGCGAGGTTAAGGTGCCGGAATACACGCTCATCAGACACCACAAAAGGTGTTAGTTCATCTAGACAGCAGGACGGTGGCCATGGAAGTCGGAATCCGCTAAGGAGTGTGTAACAACTCACCTGCCGAATGAACTAGCCCTGAAAATGGATGGCGCTCAAGCGTGTTACCCATACCTCGCCGTCAGCGTTTAAGTGACGCGCTGACGAGTAGGCAGGCGTGGAGGTCCGTGAAGAAGCC
	Picipes_taibaiensis_JX489169_1        ----ACGAG-TT--TTGAAAGGGG---TTGTAGCTGGC-TTTC------CTTCTTGGAGGC-A-TGTGCTCGCCCT---GCTCAAT-CCA---CTC-TACACCTGTGAACTTA-C-TGTGGGTCTTG-GGGG--------------TGGGCCT-------T---------------------ATGG---------------------CTTC---------AA------------CCTTG----GCCCACGTTTT-------A-CTACAAA-CTC--TGT-AAAGTACTGAGA----AT-GT-TCA---TTGC-GAT--------A---TAACGCAT-TTAT-AT-----ACAACTTTCAGCAACGGA-TCTCTTGGCTCTCGCATCGATGAAGAACGCAGCGAAATGCGATAA-GTAATGTGAATTGCAGAATTCAGTGAATCATCGAATCTTTGAACGCACCTTGCGCTCCTTGGCATTCCGA-GGAGCACGCCTGTTTGAGTGTCGTG--AAATTCTC-AACC--TACAAAT------------------C--------------TTT---TGT-AGGC--TTGGA---TCTGGA-GGTT----TTGTCGACA--TTTGTA---------------ATGC-CGGCTCCTCTCAAATGCATTAGC-TTGTGT----CC-TCGCGGA-----TCGGCTCTTCGGTGTGAT-A---A-T--TGTCTACG-CC-------------G--T-G-GTCG-TGAAG-CG-----TTTTTGAC-----CGGCTTCC-AA----TG----------------------GTCTCGTTTA-----CGAGAC---AAACACA-------TTGTTTT---CAA--------TGACA----------------------------------------------------------------------GTTGTAGTCTGGAGAAGTG-TTTTCCGCGCTGGACCGTGTATAAGTCTCTTGGAACAGAGCGTCATAGAGGGTGAGAATCCCGTCTCTGACACGGACTACCAGTGCTTTGTGATGCGCTCTCGAAGAGTCGAGTTGTTTGGGAATGCAGCTCAAAATGGGTGGTAAATTCCATCTAAAGCTAAATATTGGCGAGAGACCGATAGCGAACAAGTACCGTGAGGGAAAGATGAAAAGCACTTTGGAAAGAGAGTTAAACAGTACGTGAAATTGCTGAAAGGGAAACGCTTGAAGTCAGTCGCGTTGT-TTGGAACTCAGCCTTGC--TTTTGCTTGGTGCACTTTCTGAACGACGGGCCAGCATCGATTTCGATTGTCGGAAAAGG--GTTGGAGGAATGTGGCACC---TT-CGGGTGTG-TTATAGCCTTCAG---TCACATACGGCGGTTGGG-ATCGAGGAACGCAGCGCGC------CGCA-AGGCAGGGG--TACGATC---ACCCAC-TTTCGCGCTTAGGATGCTGGCGTAATGGCTTTAAACGACCCGTCTTGAAACACGGACCAAGGAGTCTAACATGCCTGCGAGTGTTTGGGTGG-AAAACCCGAGCGCGTAATG-AAAGTGAAAGTTGAGACC-TCTGTCGT-GGAGGGCATCGACGCCCGGACCTGACGTTCTCTGAAGGATCCGCGGTAGAGCATGTATGTTGGGACCCGAAAGATGGTGAACTATGCCTGAATAGGGTGAAGCCAGAGGAAACTCTGGTG-----------------------------------------------------------------------------------------------------------------------------------------------------------------------------------------------------------------------------------------------------------------------------------------------------------------------------------------------------------------------------------------------------------------------------------------------------------------------------------------------------------------------------------------------------------
	Picipes_taibaiensis_KX196783_1        ATTAACGAG-TT--TTGAAAGGGG---TTGTAGCTGGC-TTTC------CTTCTTGGAGGC-A-TGTGCTCGCCCT---GCTCAAT-CCA---CTC-TACACCTGTGAACTTA-C-TGTGGGTCTTG-GGGG--------------TGGGYCT-------T---------------------ATGG---------------------CTTC---------AA------------CCTTG----GCCCACGTTTT-------A-CTACAAA-CTC--TGT-AAAGTACTGAGA----AT-GT-TCA---TTGC-GAT--------A---TAACGCAT-TTAT-AT-----ACAACTTTCAGCAACGGA-TCTCTTGGCTCTCGCATCGATGAAGAACGCAGCGAAATGCGATAA-GTAATGTGAATTGCAGAATTCAGTGAATCATCGAATCTTTGAACGCACCTTGCGCTCCTTGGCATTCCGA-GGAGCACGCCTGTTTGAGTGTCGTG--AAATTCTC-AACC--TACAAAT------------------C--------------TTT---TGT-AGGC--TTGGA---TCTGGA-GGTT----TTGTCGACA--TTTGTA---------------ATGC-CGGCTCCTCTCAAATGCATTAGC-TTGTGT----CC-TCGCGGA-----TCGGCTCTTCGGTGTGAT-A---A-T--TGTCTACG-CC-------------G--T-G-GTCG-TGAAGCCG-----TTTTTGAC-----CGGCTTCC-AA----TG----------------------GTCTCGTTTA-----CGRGAC---AAACACA-------TTGTTTT---CAA--------TGACACCCCTAGTAACTGCGAGTGAAGCGGGAAAAGCTCAAATTTAAAATCTGACGGTTTT----GGCTGTCCGAGTTGTAGTCTGGAGAAGTG-TTTTCCGCGCTGGACCGTGTATAAGTCTCTTGGAACAGAGCGTCATAGAGGGTGAGAATCCCGTCTCTGACACGGACTACCAGTGCTTTGTGATGCGCTCTCGAAGAGTCGAGTTGTTTGGGAATGCAGCTCAAAATGGGTGGTAAATTCCATCTAAAGCTAAATATTGGCGAGAGACCGATAGCGAACAAGTACCGTGAGGGAAAGATGAAAAGCACTTTGGAAAGAGAGTTAAACAGTACGTGAAATTGCTGAAAGGGAAACGCTTGAAGTCAGTCGCGTTGT-TTGGAACTCAGCCTTGC--TTTTGCTTGGTGCACTTTCTGAACGACGGGCCAGCATCGATTTCGATTGTCGGAAAAGG--GTTGGAGGAATGTGGCACC---TT-CGGGTGTG-TTATAGCCTTCAG---TCACATACGGCGGTTGGG-ATCGAGGAACGCAGCGCGC------CGCA-GGGCAGGGG--TACGATC---ACCCAC-TTTCGCGCTTAGGATGCTGGCGTAATGGCTTTAAACGACCCGTCTTGAAACACGGACCAAGGAGTCTAACATGCCTGCGAGTGTTTGGGTGG-AAAACCCGAGCGCGTAATG-AAAGTGAAAGTTGAGACC-TCTGTCGT-GGAGGGCATCGACGCCCGGACCTGACGTTCTCTGAAGGATCCGCGGTAGAGCATGTATGTTGGGACCCGAAAGATGGTGAACTATGCCTGAATAGGGTGAAGCCAGAGGAAACTCTGGTGGAGGCTCGTAGCGATTCTGACGTGCAAATCGATCGTCAAATTTGGGTATAGGGGCGAAAGACTAATCGAACCATCTAGTAGCTGGTTCCTGCCGAAGTTTCCCTCAGGATAGCAGAAACTCG-TATCAGATTTATGTGGTAAAGCGAATGATTAGAGGCCTTGGGGTTGAAACAACCTTAACCTATTCTCAAACTTTAAATATGTAAGAACGAGCCGTCGCTTGATTGGACCGCTCGGTGATTGAGAGTTTCTAGTGGGCCATTTTTGGTAAGCAGAACTGGCGATGCGGGATGAACCGAACGCGAGGTTAAGGTGCCGGAATACACGCTCATCAGACACCACAAAAGGTGTTAGTTCATCTAGACAGCAGGACGGTGGCCATGGAAGTCGGAACCCGCTAAGGAGTGTGTAACAACTCACCTGCCGAATGAACTAGCCCTGAAAATGGATGGCGCTCAAGCGTGTTACCCATACCTCGCCGTCAGCGTTTAAGTGACGCGCTGACGAGTAGGCAGGCGTGGAGGTCGGTGAAGAAGCC
	Picipes_tubaeformis_KC572034_1        ----ACGAG-TT--TTGAAAGGGG---TTGCAGCTGGC-CMTC------CTTGTCGGAGGC-A-TGTGCTCGCCCT---GCTCAAT-CCA---CTC-TACACCTGTGAACTTA-C-TGTGGGTCTT----GG--------------TGGGCCT-------TCGTCCTT----C-CGGGGGCGTCGG---------------------CTTT----------A------------ACCTG----GCCTACGTTTT-------ATTTACAAA-CACT-TTT-AAAGTATCGAGA----AT-GT-CTA---CTGC-GAT--------A---TAACGCAT-TTAT-AT-----ACAACTTTCAGCAACGGA-TCTCTTGGCTCTCGCATCGATGAAGAACGCAGCGAAATGCGATAA-GTAATGTGAATTGCAGAATTCAGTGAATCATCGAATCTTTGAACGCACCTTGCGCTCCTTGGCATTCCGA-GGAGCACGCCTGTTTGAGTGTCGTG--AAATTCTC-AACC--TACAAAT------------------C------------TTTTT---TGT-AGGC--TTGGA---CTTGGA-GGCT----TTGCCGACG-TTTTCTA---------------ATGC-CGGCTCCTCTCAAATGCATTAGC-TTGTGT----CC-TTGCGGA-----TCGGCTCTTCGGTGTGAT-A---A-T--TGTCTACG-CC-------------G--T-G-GTCG-TGAAG-CG-----TTTTTGAC-----CGGCTTCT-AA----TG----------------------GTCTCGTTTA-----CGAGAC---AAGTATC-------ATTTTTC---AAA--------TGACA----------------------------------------------------------------------GTTGTAGTCTGGAGAAGTG-TTTTCCGCGCTGGACCGTGTACAAGTCTCTTGGAACAGAGCGTCATAGAGGGTGAGAATCCCGTCTCTGACACGGACTACCAGTGCTTTGTGATGCGCTCTCGAAGAGTCGAGTTGTTTGGGAATGCAGCTCAAAATGGGTGGTAAATTCCATCTAAAGCTAAATATTGGCGAGAGACCGATAGCGAACAAGTACCGTGAGGGAAAGATGAAAAGCACTTTGGAAAGAGAGTTAAACAGTACGTGAAATTGCTGAAAGGGAAACGCTTGAAGTCAGTCGCGTCGT-TTGGAACTCAGCCTTGCTTTTTTGCTTGGTGCACTTTCTGAACGACGGGCCAGCATCGATTTCGATTGTCGGAAAAGG--GCTGGGGGAATGTGGCACC---TT-CGGGTGTG-TTATAGCCTTCAG---TCACATACGGCGGTTGGG-ATCGAGGAACGCAGCGCGC------CGCA-AGGCAGGGG--T----TC---GCCCAC-TTTCGCGCTTAGGATGCTGGCGTAATGGCTTTAAACGACCCGTCTTGAAACACGGACCAAGGAGTCTAACATGCCTGCGAGTGTTTGGGTGG-AAAACCCGAGCGCGTAATG-AAAGTGAAAGTTGAGACC-TCTGTCGT-GGAGGGCATCGACGCCCGGACCTGACGTTCTCTGAAGGATCCGCGGTAGAGCATGTATGTTGGGACCCGAAAGATGGTGAACTATGCCTGAATAGGGTGAAGCCAGAGGAAACTCTGGTG-----------------------------------------------------------------------------------------------------------------------------------------------------------------------------------------------------------------------------------------------------------------------------------------------------------------------------------------------------------------------------------------------------------------------------------------------------------------------------------------------------------------------------------------------------------
	Picipes_tubaeformis_KC572036_1        -----CGAG-TT--TTGAATGGG----TTGCAGCTGGC-CATC------CTTGTCGGAGGC-A-TGTGCTCGCCCT---GCTCAAT-CCA---CTC-TACACCTGTGAACTTA-C-TGTGGGTCTT---GGG--------------TGGGCCT-------TCGTCCTT----C-CGGGGGCGTCGG---------------------CTTT----------A------------ACCTG----GCCTACGTTTT-------ATTTACAAA-CACT-TTT-AAAGTATCGAGA----AT-GT-CTA---CTGC-GAT--------A---TAACGCAT-TTAT-AT-----ACAACTTTCAGCAACGGA-TCTCTTGGCTCTCGCATCGATGAAGAACGCAGCGAAATGCGATAA-GTAATGTGAATTGCAGAATTCAGTGAATCATCGAATCTTTGAACGCACCTTGCGCTCCTTGGCATTCCGA-GGAGCACGCCTGTTTGAGTGTCGTG--AAATTCTC-AACC--TACAAAT------------------C------------TTTTT---TGT-AGGC--TTGGA---CTTGGA-GGCT----TTGCCGACG-TTTTCTA---------------ATGC-CGGCTCCTCTCAAATGCATTAGC-TTGTGT----CC-TTGCGGA-----TCGGCTCTTCGGTGTGAT-A---A-T--TGTCTACG-CC-------------G--T-G-GTCG-TGAAG-CG-----TTTTTGAC-----CGGCTTCT-AA----TG----------------------GTCTCGTTTA-----CGAGAC---AAGTATC-------ATTTTTC---AAA--------TGACA----------------------------------------------------------------------GTTGTAGTCTGGAGAAGTG-TTTTCCGCGCTGGACCGTGTACAAGTCTCTTGGAACAGAGCGTCATAGAGGGTGAGAATCCCGTCTCTGACACGGACTACCAGTGCTTTGTGATGCGCTCTCGAAGAGTCGAGTTGTTTGGGAATGCAGCTCAAAATGGGTGGTAAATTCCATCTAAAGCTAAATATTGGCGAGAGACCGATAGCGAACAAGTACCGTGAGGGAAAGATGAAAAGCACTTTGGAAAGAGAGTTAAACAGTACGTGAAATTGCTGAAAGGGAAACGCTTGAAGTCAGTCGCGTCGT-TTGGAACTCAGCCTTGCTTTTTTGCTTGGTGCACTTTCTGAACGACGGGCCAGCATCGATTTCGATTGTCGGAAAAGG--GCTGGGGGAATGTGGCACC---TT-CGGGTGTG-TTATAGCCTTCAG---TCACATACGGCGGTTGGG-ATCGAGGAACGCAGCGCGC------CGCA-AGGCAGGGG--T----TC---GCCCAC-TTTCGCGCTTAGGATGCTGGCGTAATGGCTTTAAACGACCCGTCTTGAAACACGGACCAAGGAGTCTAACATGCCTGCGAGTGTTTGGGTGG-AAAACCCGAGCGCGTAATG-AAAGTGAAAGTTGAGACC-TCTGTCGT-GGAGGGCATCGACGCCCGGACCTGACGTTCTCTGAAGGATCCGCGGTAGAGCATGTATGTTGGGACCCGAAAGATGGTGAACTATGCCTGAATAGGGTGAAGCCAGAGGAAACTCTGGTG-----------------------------------------------------------------------------------------------------------------------------------------------------------------------------------------------------------------------------------------------------------------------------------------------------------------------------------------------------------------------------------------------------------------------------------------------------------------------------------------------------------------------------------------------------------
	Picipes_virgatus_AF516581_1           ATTAACGAGTTT--TTGACATGGGG-TTTGCAGCTGGC-C----------TCCTTGTAGGC-A-TGTGCTCGCCTC--TGTTCAATCCGC---TCC-TACACCTGTGCACTTA-C-TGTGGGCTTTGGTCTTTC-----------------------------TTTGA---------------------------------------------CAAAAGAAA------------ACCGG----GTCCGCGTTT--------TACTACAAA-CTCCTG---AAAGTATT-AAAACGTAT-GT-GTA---TTGC-GGT--------G---CAACGCAT-CTAT-AT-----ACAACTTTCAGCAACGGA-TCTCTTGGCTCTCGCATCGATGAAGAACGCAGCGAAATGCGATAA-GTAATGTGAATTGCAGAATTCAGTGAATCATCGAATCTTTGAACGCACCTTGCGCTCCTTGGCATTCCGA-GGAGCACACCTGTTTGAGTGTCGTGTTGAATTCTC-AACC--TTCAAAG------------------TTGTAATGC-------TT---TGT-AGGC--TTGGA---TTTGGA-GGCTTTCTTTGTCGGCGTTGA-------------------TGGT-CGGCTCCTCTGAAATGCATTAGC-TTGGTT----CC-TTGCGGA-----TCGGCTC-TCGGTGTGAT-A---T-T--TGTCTACG-CC-----------GTG--T-G-ACCGTTGAAG-CG-----TTTTGGGC-----CAGCTTCTAAA----TC----------------------GTCTCTTG-------------AAGAGACAGA------CAGCCCTT---TGT--------TGACACCCCTAGTAACTGCGAGTGAAGCGGGAAGAGCTCAAATTTAAAATCTGGCGGCAGTCTTTGGCCGTCCGAGTTGTAGTCTGGAGAAGTG-CTTTCTGTGCTGGACCGTGTACAAGTCTCTTGGAACAGAGCGTCATAGAGGGTGAGAATCCCGTCTTTGACACGGACTACCAGTGCTTTGTGATGCGCTCTCGAAGAGTCGAGTTGTTTGGGAATGCAGCTCAAAATGGGTGGTAAATTCCATCTAAAGCTAAATATTGGCGAGAGACCGATAGCGAACAAGTACCGTGAGGGAAAGATGAAAAGCACTTTGGAAAGAGAGTTAAACAGTACGTGAAATTGCTGAAAGGGAAACGCTTGAAGTCAGTCGCGTTGT-TCGGAACTCAGCCTTGC-TTTTTGCTTGGTGCACTTTCTGAATGACGGGCCAGCATCGATTCTTACCGTCGGAAAAGG--GTTGAGGGAATGTGGCACC---HT-AGGGTGTGTTTATAGCCTTCA?---TCGCACACGGCGGTTGGG-ATCGAGGAACCCAGCGCGC------CGCAAAGGCAGGGGTGT----TT---GCCCACTTTTCGCGCTTAGGATGCTGGCGTAATGGCTTTAAACGACCCGTCTTGAAACACGGACCAAGGAGTCTAACATGCCTGCGAGTGTTTGGGTGG-AAAACCCGAGCGCGTAATG-AAAGTGAAAG-----------------------------------------------------------------------------------------------------------------------------------------------------------------------------------------------------------------------------------------------------------------------------------------------------------------------------------------------------------------------------------------------------------------------------------------------------------------------------------------------------------------------------------------------------------------------------------------------------------------------------------------------------------------------------------------------------
	Picipes_virgatus_AF516582_1           ATTAACGAGTTT--TTGACATGGGG--TTGCAGCTGGT-C----------TCATTGTAGGC-A-TGTGCTCGCCTT--?GTTCAATCCGC---TCC-TACACCTGTGCACTTA-C-TGTGGGCTTTGGTCTTTC-----------------------------TTTTA--------------------------------AA-----------AGAAAGGAA------------ACCGG----GCCCGCGTTTT-------CACTACAAA-CTCCCG---AAAGTATT-AGAACGTAT-GT-GTA---TTGC-GGT--------G---CAACGCAT-CTAT-AT-----ACAACTTTCAGCAACGGA-TCTCTTGGCTCTCGCATCGATGAAGAACGCAGCGAAATGCGATAA-GTAATGTGAATTGCAGAATTCAGTGAATCATCGAATCTTTGAACGCACCTTGCGCTCCTTGGCATT-?GA-GGAGCACACCTGTTTGAGTGTCGTGTTGAATTCTC-AACC--TGCAAAG-------------------TGTAATGC------TTT---TGT-AGGC--TTGGA---TTTGGA-GGCTTTCTTTGCTGGCCTTGA-------------------TGGT-CAGCTCCTCTGAAATGCATTAGCTTTGGTT----CC-TTGCGGA-----TCGGCTC-TCGGTGTGAT-A---T-T--TGTCTATG-CC-------------G--T-G-ACCGTTGAAG-CG-----TTTTGGGC-----CAGCTTCT-AA----TT----------------------GTCTTTTG-------------AAGACA-------------GCTTT---TGT--------TGACA---------------------------------------------------------------------------------------------------------------------------------------------------------------------------------------------------------------------------------------------------------------------------------------------------------------------------------------------------------------------------------------------------------------------------------------------------------------------------------------------------------------------------------------------------------------------------------------------------------------------------------------------------------------------------------------------------------------------------------------------------------------------------------------------------------------------------------------------------------------------------------------------------------------------------------------------------------------------------------------------------------------------------------------------------------------------------------------------------------------------------------------------------------------------------------------------------------------------------------------------------------------------------------------------------------------------------------------------------------------------------------------------------------------------------------------
	Picipes_wuyishanensis_KX900061_1      ----ACGAGTTC--TTGAAAGGGGG--TTGCAGCTGGC-CTCCTCAC----GAAGGCGTGC-A-TGTGCTCACCCT--TGCTCAAATCCA---CTC-TACACCTGTGCACTCC-G-TGTGGGCTTT----------------TCGGTCGGTGCT-T---TTGGTCCCC---CTGAAGCAATTTTGGGGGG---------------CTGTCGTTGGTCACCGA------------TCGG---AGGTCTACGTCTT-------TCACACAAACTCCCAA---GTAGTGATGAGA----ATGGT-GTTGT-TTGC-GATTA-----TAATAATGCGCAT-CTAT-AT-----ACAACTTTCAGCAACGGA-TCTCTTGGCTCTCGCATCGATGAAGAACGCAGCGAAATGCGATAA-GTAATGTGAATTGCAGAATTCAGTGAATCATCGAATCTTTGAACGCACCTTGCGCTCCTTGGCATTCCGA-GGAGCACGCCTGTTTGAGTGTCGTG--AAATTCTC-AATCC-TACGAGAGTTGGCCA---AATCCAGCTTTCG----------TC-------AGGCAATTGGA---TCTGGA-GGTAC-TATTGTCGGTGACGG-GTTTCC------------GTGT-CGGCTCCTCTCAAATGCATTAGC-TTGGTT----CTTTTACGGA-----TCAGCTC-TCGGTGTGAT-A---AAT--CGTCTACG-CC-------------G--TAG-CTTG-TGAAG-TAGCACTTTTTGGGA---CCTGGCTTCT-AA----CA----------------------CTCTC----------TGTATGGAGAGACCA--------ATGTTCTA--TAC----AT--TGACACCCCTAGTAACTGCGAGTGAAGCGGGAAAAGCTCAAATTTAAAATCTGACGGTTTT----GGCCGTCCGAGTTGTAGTCTGGAGAAGTG-CTTTCCGTGCTGGACCGTGTACAAGTCTCTTGGAACAGAGCGTCATAGAGGGTGAGAATCCCGTCTCTGACACGGACTACCAGTGCTTTGTGATGCGCTCTCAAAGAGTCGAGTTGTTTGGGAATGCAGCTCAAAATGGGTGGTAAATTCCATCTAAAGCTAAATATTGGCGAGAGACCGATAGCGAACAAGTACCGTGAGGGAAAGATGAAAAGCACTTTGGAAAGAGAGTTAAACAGTACGTGAAATTGCTGAAAGGGAAACGCTTGAAGTCAGTCGCGTCGT-TCAGGACTCAGCCTTGC-TTATTGCTTGGTGCACTTTCTGAACGACGGGCCAGCATCGATTTTGATCGTCGGAGAAGG--GCTGAAGGAATGTGGCACC---TC-CGGGTGTG-TTATAGCCTTCAG---TCGCACGCGGCGGTTGGG-ATCGAGGCACGCAGCGCGCGCCA--ACAT-TGGCAGGGG--T----TC---GCCCAC-TTTCGCGCTTAGGATGCTGGCGTAATGGCTTTAAACGACCCGTCTTGAAACACGGACCAAGGAGTCTAACATGCCTGCGAGTGTTTGGGTGG-AAAACCCGAGCGCGTAATG-AAAGTGAAAGTTGAGACC-TCTGTCGT-GGAGGGCATCGACGCCCGGACCTGACGTTCTCTGACGGATCCGCGGTGGAGCATGTATGTTGGGACCCGAAAGATGGTGAACTATGCCTGAATAGGGTGAAGCCAGAGGAAACTCTGGTGGAGGCTCGTAGCGATTCTGACGTGCAAATCGATCGTCAAATTTGGGTATAGGGGCGAAAGACTAATCGAACCATCTAGTAGCTGGTTCCTGCCGAAGTTTCCCTCAGGATAGCAGAAACTCG-TATCAGATTTATGTGGTAAAGCGAATGATTAGAGGCCTTGGGGTTGTAACAACCTTAACCTATTCTCAAACTTTAAATATGTAAGAACGAGCCGTCGCTTGATTGGACCGCTCGGCGATTGAGAGTTTCTAGTGGGCCATTTTTGGTAAGCAGAACTGGCGATGCGGGATGAACCGAACGCGAGGTTAAGGTGCCGGAATACACGCTCATCAGACACCACAAAAGGTGTTAGTTCATCTAGACAGCAGGACGGTGGCCATGGAAGTCGGAACCCGCTAAGGAGTGTGTAACAACTCACCTGCCGAATGAACTAGCCCTGAAAATGGATGGCGCTCAAGCGTGTTACCCATACCTCGCCGTCAGCGTTAAAGTGACGCGCTGACGAGTAGGCAGGCGTGGAGGTCAGTGAAGAAGCC
	Polyporus_americanus_KC572002_1       ----ACGAG-TT--TTGAAAGGGG---TTGCAGCTGGC-CTTC------CTTCTCGGAGGC-A-TGTGCTCGCCCG---GCTCAAT-CCA---CTC-TACACCTGTGAACTTA-C-TGTGGGTCTT----GG--------------TGGGCCT-------TCGTCCTT----C-CGGGGGCGTCGG---------------------CTTT----------A------------ACCTG----GCCCACGTTTT-------A-TTACAAA-CGC--TTT-AAAGTATCGAGA----AT-GT-CTA---TTGC-GAT--------A---TAACGCAT-TTAT-AT-----ACAACTTTCAGCAACGGA-TCTCTTGGCTCTCGCATCGATGAAGAACGCAGCGAAATGCGATAA-GTAATGTGAATTGCAGAATTCAGTGAATCATCGAATCTTTGAACGCACCTTGCGCTCCTTGGCATTCCGA-GGAGCACGCCTGTTTGAGTGTCGTG--AAATTCTC-AACC--TACAAAT--------------------------------CTTT---TGT-AGGC--TTGGAC--TTTGGA-GGCT----TTGCCGACG--TTTCTA---------------ATGC-CGGCTCCTCTCAAATGCATTAGC-TTGTGT----CC-TTGCGGA-----TCGGCTCTTCGGTGTGAT-A---A-T--TGTCTACG-CC-------------G--T-G-GTCG-TGAAG-CG-----TTTTTGAC-----CGGCTTCT-AA----TG----------------------GTCTCGTTTG-----CGAGAC--AAAGCATC-------ATTTTTC----AA--------TGACA----------------------------------------------------------------------GTTGTAGTCTGGAGAAGTG-TTTTCCGCGCTGGACCGTGTACAAGTCTCTTGGAACAGAGCGTCATAGAGGGTGAGAATCCCGTCTCTGACACGGACTACCAGTGCTTTGTGATGCGCTCTCGAAGAGTCGAGTTGTTTGGGAATGCAGCTCAAAATGGGTGGTAAATTCCATCTAAAGCTAAATATTGGCGAGAGACCGATAGCGAACAAGTACCGTGAGGGAAAGATGAAAAGCACTTTGGAAAGAGAGTTAAACAGTACGTGAAATTGCTGAAAGGGAAACGCTTGAAGTCAGTCGCGTCGT-TTGGAACTCAGCCTTGC--TTTTGCTTGGTGCACTTTCTGAACGACGGGCCAGCATCGATTTCGATTGTCGGAAAAGG--GCTGGGGGAATGTGGCACC---TT-CGGGTGTG-TTATAGCCCTCAG---TCACATACGGCGGTTGGG-ATCGAGGAACGCAGCGCGC------CGCA-AGGCAGGGG--T----TC---GCCCAC-TTTCGCGCTTAGGATGCTGGCGTAATGGCTTTAAACGACCCGTCTTGAAACACGGACCAAGGAGTCTAACATGCCTGCGAGTGTTTGGGTGG-AAAACCCGAGCGCGTAATG-AAAGTGAAAGTTGAGACC-TCTGTCGT-GGAGGGCATCGACGCCCGGACCTGACGTTCTCTGAAGGATCCGCGGTAGAGCATGTATGTTGGGACCCGAAAGATGGTGAACTATGCCTGAATAGGGTGAAGCCAGAGGAAACTCTGGTG-----------------------------------------------------------------------------------------------------------------------------------------------------------------------------------------------------------------------------------------------------------------------------------------------------------------------------------------------------------------------------------------------------------------------------------------------------------------------------------------------------------------------------------------------------------
	Polyporus_americanus_KC572003_1       ----ACGAG-TT--TTGAAAGGGG---TTGCAGCTGGC-CTTC------CTTCTCGGAGGC-A-TGTGCTCGCCCG---GCTCAAT-CCA---CTC-TACACCTGTGAACTTA-C-TGTGGGTCTT----GG--------------TGGGCCT-------TCGTCCTT----C-CGGGGGCGTCGG---------------------CTTT----------A------------ACCTG----GCCCACGTTTT-------A-TTACAAA-CGC--TTT-AAAGTATCGAGA----AT-GT-CTA---TTGC-GAT--------A---TAACGCAT-TTAT-AT-----ACAACTTTCAGCAACGGA-TCTCTTGGCTCTCGCATCGATGAAGAACGCAGCGAAATGCGATAA-GTAATGTGAATTGCAGAATTCAGTGAATCATCGAATCTTTGAACGCACCTTGCGCTCCTTGGCATTCCGA-GGAGCACGCCTGTTTGAGTGTCGTG--AAATTCTC-AACC--TACAAAT--------------------------------CTTT---TGT-AGGC--TTGGAC--TTTGGA-GGCT----TTGCCGACG--TTTCTA---------------ATGC-CGGCTCCTCTCAAATGCATTAGC-TTGTGT----CC-TTGCGGA-----TCGGCTCTTCGGTGTGAT-A---A-T--TGTCTACG-CC-------------G--T-G-GTCG-TGAAG-CG-----TTTTTGAC-----CGGCTTCT-AA----TG----------------------GTCTCGTTTG-----CGAGAC--AAAGCATC-------ATTTTTC----AA--------TGACA----------------------------------------------------------------------GTTGTAGTCTGGAGAAGTG-TTTTCCGCGCTGGACCGTGTACAAGTCTCTTGGAACAGAGCGTCATAGAGGGTGAGAATCCCGTCTCTGACACGGACTACCAGTGCTTTGTGATGCGCTCTCGAAGAGTCGAGTTGTTTGGGAATGCAGCTCAAAATGGGTGGTAAATTCCATCTAAAGCTAAATATTGGCGAGAGACCGATAGCGAACAAGTACCGTGAGGGAAAGATGAAAAGCACTTTGGAAAGAGAGTTAAACAGTACGTGAAATTGCTGAAAGGGAAACGCTTGAAGTCAGTCGCGTCGT-TTGGAACTCAGCCTTGC--TTTTGCTTGGTGCACTTTCTGAACGACGGGCCAGCATCGATTTCGATTGTCGGAAAAGG--GCTGGGGGAATGTGGCACC---TT-CGGGTGTG-TTATAGCCCTCAG---TCACATACGGCGGTTGGG-ATCGAGGAACGCAGCGCGC------CGCA-AGGCAGGGG--T----TC---GCCCAC-TTTCGCGCTTAGGATGCTGGCGTAATGGCTTTAAACGACCCGTCTTGAAACACGGACCAAGGAGTCTAACATGCCTGCGAGTGTTTGGGTGG-AAAACCCGAGCGCGTAATG-AAAGTGAAAGTTGAGACC-TCTGTCGT-GGAGGGCATCGACGCCCGGACCTGACGTTCTCTGAAGGATCCGCGGTAGAGCATGTATGTTGGGACCCGAAAGATGGTGAACTATGCCTGAATAGGGTGAAGCCAGAGGAAACTCTGGTG-----------------------------------------------------------------------------------------------------------------------------------------------------------------------------------------------------------------------------------------------------------------------------------------------------------------------------------------------------------------------------------------------------------------------------------------------------------------------------------------------------------------------------------------------------------
	Polyporus_auratus_KX900056_1          ----ACGAG-TT--CCGGCATGGG---CTGCAGCTGCCCCTTCCTTC---TGGGGGAGGGTGA-CGTGCTCGCCCT---GCTCCAATCCAACTCTCTTACCCCTGTGCACTTACC-TGTGGGTTTCGG------------------------------------------------------TGGG-------------------CGGTTC--------AAGCC--------C-TCGGGG---GCCCATGTATTGTAACTTTCATATAAA-CTCC----CAAAGTATACAGA----ATGGT-GCAACATCGGTGATGT----------GAACACATCCTCT-ATGTCTAACAACTTTCAGCAACGGA-TCTCTTGGCTCTCGCATCGATGAAGAACGCAGCGAAATGCGATAA-GTAATGTGAATTGCAGAATTCAGTGAATCATCGAATCTTTGAACGCACCTTGCGCTCCTTGGCATTCCGA-GGAGCACACCTGTTTGAGTGTCATG--AAATTCTC-AACC--TACAAGG------------------CCTTCTTGT----------------AGGC--TTGGACTTTTTGGA-GGTTG---TTGCTGGCCCTGCAGCTT--------------TGGT-CGGCTCCTCTTAAATGCATTAGC-TTGATT----TCCTTGCGAGA---TTCAGTCC-TCGGTGTGAT-AGTCA-TCTTCTCACCG-CC-------------G--T-G-ACTG-TGAAG-CG-----TCGTGGGC-----AAGCTTCT-AA----CCC---------------------GTCTTGTG--------------AGAGACAG--------CCGTTTTG-------------TAATCCCCCTAGTAACTGCGAGTGAAGCGGGAAGAGCTCAAATTTAAAATCTGGCGGCCTTT---GGCTGCCCGAGTTGTAGTCTGGAGAAGTG-CTTTCTGCGCTGGACCGTGTATAAGTCTCTTGGAACAGAGCGTCATAGAGGGTGAGAATCCCGTCTTTGACACGGACTGCCAGTGCTCTGTGATGCGCTCTCAAAGAGTCGAGTTGTTTGGGAATGCAGCTCAAAATGGGTGGTAAATTCCATCTAAAGCTAAATATTGGCGAGAGACCGATAGCGAACAAGTACCGTGAGGGAAAGATGAAAAGCACTTTGGAAAGAGAGTTAAACAGTACGTGAAATTGCTGAAAGGGAAACACTTGAAGTCAGTCGTGTCGT-GCGGAACTCAGCCTTGCTTTTTTGCTTGGTGCACTTTCTGTACGACGGGCCAGCATCGATTTTGACCGTCGGAAAAGG--GCCAGGGGAATGTGGCACC---TT-CGGGTGTG-TTATAGCCTTTGG---TCGTACGCGGCGGTTGGG-ATCGAGGAACGCAGCGCGC------CGCATAGGCAGGGG--T----TT---GCCCAC-TTTCGCGCTTAGGATGCTGGCATAATGGCTTTAAGCGACCCGTCTTGAAACACGGACCAAGGAGTCTAACATGCCTGCGAGTGTTTGGGTGG-AAAACCCGAGCGCGTAATG-AAAGTGAAAGTTGAGACC-TCTGTCGT-GGAGGGCATCGACGCCCGGACCTGACGTTCTCTGACGGATCCGCGGTAGAGCATGTATGTTGGGACCCGAAAGATGGTGAACTATGCCTGAATAGGGTGAAGCCAGAGGAAACTCTGGTGGAGGCTCGTAGCGATTCTGACGTGCAAATCGATCGTCAAATTTGGGTATAGGGGCGAAAGACTAATCGAACCATCTAGTAGCTGGTTCCTGCCGAAGTTTCCCTCAGGATAGCAGAAACTCG-TATCAGATTTATGTGGTAAAGCGAATGATTAGAGGCCTTGGGGTTGAAACAACCTTAACCTATTCTCAAACTTTAAATATGTAAGAACGAGCCGTCGCTTGATTGGACCGCTCGGTGATTGAGAGTTTCTAGTGGGCCATTTTTGGTAAGCAGAACTGGCGATGCGGGATGAACCGAACGCGAGGTTAAGGTGCCGGAATGCACGCTCATCAGACACCACAAAAGGTGTTAGTTCATCTAGACAGCAGGACGGTGGCCATGGAAGTCGGAATCCGCTAAGGAGTGTGTAACAACTCACCTGCCGAATGAACTAGCCCTGAAAATGGATGGCGCTCAAGCGTGTTACCCATACCTCGCCGTCAGCGTTTAAGTGATGCGCTGACGAGTAGGCAGGCGTGGAGGTCAGTGAAGAAGCC
	Polyporus_austrosinensis_KX900045_1   ----CTGAG-TC--TTGAAATGGGG--TTGCAGCTGGT-------------CTTATCAGAC-A-TGTGCTCGCCCT---GTTCAAATCCA---CTC-TACACCTGTGCACTTA-C-TGTGGGCTTTGGTTTTGGGG------------GGTCTCGT-------ATTTT-----------AACTTGA-------------------CCCTT----------TA------------GCCGG----GCTCATGTTTT-------TGTTATAAA-CGCTTT----CAGTATC-AGA----AT-GT-GTA---TTGCGGAT--------G---TAACGCAT-CTTT-AT-----ACAACTTTCAGCAACGGA-TCTCTTGGCTCTCGCATCGATGAAGAACGCAGCGAAATGCGATAA-GTAATGTGAATTGCAGAATTCAGTGAATCATCGAATCTTTGAACGCACCTTGCGCTCCTTGGTATTCCGA-GGAGCACGCCTGTTTGAGTGTCGTG--AAATTCTC-AACCT-TACAAAC------------------CTTTTGTAG----TGTTT---GTC-AGAT--TTGGA---CTTGGA-GGCTT--TTTGCTGGCCTT----------------------GGT-CAGCTCCTCTTAAATTCATTAGC-TTGGTT----CC-TTGTGGA-----TCGGCTT-TCGGTGTGATAA---A-T--TGTCTATG-CC-------------G--T-G-ACCG-TGAAA-CG-----TTT--GGC-----GAGCTTCT-AA----TT----------------------GTCTTGTT----------ATTAAGAGACA-----------GCTTG---TAT-----T--TGACACCCCTAGTAACTGCGAGTGAAGCGGGAAAAGCTCAAATTTAAAATCTGGTGGTCTTT---GGCCATCCGAGTTGTAGTCTGGAGAAGTG-TTTTCCGCTCTGGACCGTGTATAAGTCTCTTGGAATAGAGCGTCATAGAGGGTGAGAATCCCGTCTTTGACACGGACTACCAGTGCTTTGTGATGCGCTCTCAAAGAGTCGAGTTGTTTGGGAATGCAGCTCAAAATGGGTGGTAAATTCCATCTAAAGCTAAATATTGGCGAGAGACCGATAGCGAACAAGTACCGTGAGGGAAAGATGAAAAGCACTTTGGAAAGAGAGTTAAACAGTACGTGAAATTGCTGAAAGGGAAACGCTTGAAGTCAGTCGCGTTGT-TTGGAACTCAGCCTTGC--TTTCGCTTGGTGCACTTTCTGAACGACGGGCCAGCATCAATTTTGACTGTTGGAAAAGG--GCCGGAGGAATGTGGCACT---TT-CGGGTGCG-TTATAGCCTTTGG---TCGCATACAACGGTTGGG-ATTGAGGACCGCAGCGCGC------CGCA-AGGCAGGGG--T----TT---ACCCAC-TTTCGCGCTTAGGATGCTGGCATAATGGCTTTAAACGACCCGTCTTGAAACACGGACCAAGGAGTCTAACATGCCTGCGAGTGTTTGGGTGG-AAAACCCGAGCGCGTAATG-AAAGTGAAAGTTGAGACC-TCTGTTGT-GGAGGGCATCGACGCCCGGACCTGACGTTCTCTGACGGATCCGCGGTAGAGCATGTATGTTGGGACCCGAAAGATGGTGAACTATGCCTGAATAGGGTGAAGCCAGAGGAAACTCTGGTGGAGGCTCGTAGCGATTCTGACGTGCAAATCGATCGTCAAATTTGGGTATAGGGGCGAAAGACTAATCGAACCATCTAGTAGCTGGTTCCTGCCGAAGTTTCCCTCAGGATAGCAGAAACTCA-TATCAGATTTATGTGGTAAAGCGAATGATTAGAGGCCTTGGGGTTGAAACAACCTTAACCTATTCTCAAACTTTAAATATGTAAGAACGAGCCGTCGCTTGATTGGACCGCTCGGCGATTGAGAGTTTCTAGTGGGCCATTTTTGGTAAGCAGAACTGGCGATGCGGGATGAACCGAACGCGAGGTTAAGGTGCCGGAATACACGCTCATCAGACACCACAAAAGGTGTTAGTTCATCTAGACAGCAGGACGGTGGCCATGGAAGTCGGAATCCGCTAAGGAGTGTGTAACAACTCACCTGCCGAATGAACTAGCCCTGAAAATGGATGGCGCTCAAGCGTGTTACCCATACCTCGCCGTCAGCGTTTCAGTGATGCGCTGACGAGTAGGCAGGCGTGGAGGTCAGTGAAGAAGCC
	Polyporus_austrosinensis_KX900046_1   ----CTGAG-TC--TTGAAATGGGG--TTGCAGCTGGT-------------CTTATCAGAC-A-TGTGCTCGCCCT---GTTCAAATCCA---CTC-TACACCTGTGCACTTA-C-TGTGGGCTTTGGTTTTGGGG------------GGTCTCGT-------ATTT------------AACTTGA-------------------CCCTT----------TA------------GCCGG----GCTCATGTTTT-------TGTTATAAA-CGCTTT----CAGTATC-AGA----AT-GT-GTA---TTGC-GAT--------G---TAACGCAT-CTTT-AT-----ACAACTTTCAGCAACGGA-TCTCTTGGCTCTCGCATCGATGAAGAACGCAGCGAAATGCGATAA-GTAATGTGAATTGCAGAATTCAGTGAATCATCRAATCTTTGAACGCACCTTGCGCTCCTTGGTATTCCGA-GGAGCACGCCTGTTTGAGTGTCGTG--AAATTCTC-AACCT-TACAAAC------------------CTTTTGTAG----TGTTT---GTC-AGGT--TTGGA---CTTGGA-GGCTT--TTTGCTGGCCTT----------------------GGT-CAGCTCCTCTTAAATTCATTAGC-TTGGTT----CC-TTGTGGA-----TCGGCTT-TCGGTGTGATAA---A-T--TGTCTATG-CC-------------G--T-G-ACCG-TGAAA-CG-----TTT--GGC-----GAGCTTCT-AA----TT----------------------GTCTTGTT----------ATTAAGAGACA-----------GCTTG---TAT-----T--TGACACCCCTAGTAACTGCGAGTGAAGCGGGAAAAGCTCAAATTTAAAATCTGGTGGTCTTT---GGCCATCCGAGTTGTAGTCTGGAGAAGTG-TTTTCCGCTCTGGACCGTGTATAAGTCTCTTGGAATAGAGCGTCATAGAGGGTGAGAATCCCGTCTTTGACACGGACTACCAGTGCTTTGTGATGCGCTCTCAAAGAGTCGAGTTGTTTGGGAATGCAGCTCAAAATGGGTGGTAAATTCCATCTAAAGCTAAATATTGGCGAGAGACCGATAGCGAACAAGTACCGTGAGGGAAAGATGAAAAGCACTTTGGAAAGAGAGTTAAACAGTACGTGAAATTGCTGAAAGGGAAACGCTTGAAGTCAGTCGCGTTGT-TTGGAACTCAGCCTTGC--TTTCGCTTGGTGCACTTTCTGAACGACGGGCCAGCATCAATTTTGACTGTTGGAAAAGG--GCCGGAGGAATGTGGCACT---TT-CGGGTGCG-TTATAGCCTTTGG---TCGCATACAACGGTTGGG-ATTGAGGACCGCAGCGCGC------CGCA-AGGCAGGGG--T----TT---ACCCAC-TTTCGCGCTTAGGATGCTGGCATAATGGCTTTAAACGACCCGTCTTGAAACACGGACCAAGGAGTCTAACATGCCTGCGAGTGTTTGGGTGG-AAAACCCGAGCGCGTAATG-AAAGTGAAAGTTGAGACC-TCTGTTGT-GGAGGGCATCGACGCCCGGACCTGACGTTCTCTGACGGATCCGCGGTAGAGCATGTATGTTGGGACCCGAAAGATGGTGAACTATGCCTGAATAGGGTGAAGCCAGAGGAAACTCTGGTGGAGGCTCGTAGCGATTCTGACGTGCAAATCGATCGTCAAATTTGGGTATAGGGGCGAAAGACTAATCGAACCATCTAGTAGCTGGTTCCTGCCGAAGTTTCCCTCAGGATAGCAGAAACTCA-TATCAGATTTATGTGGTAAAGCGAATGATTAGAGGCCTTGGGGTTGAAACAACCTTAACCTATTCTCAAACTTTAAATATGTAAGAACGAGCCGTCGCTTGATTGGACCGCTCGGCGATTGAGAGTTTCTAGTGGGCCATTTTTGGTAAGCAGAACTGGCGATGCGGGATGAACCGAACGCGAGGTTAAGGTGCCGGAATACACGCTCATCAGACACCACAAAAGGTGTTAGTTCATCTAGACAGCAGGACGGTGGCCATGGAAGTCGGAATCCGCTAAGGAGTGTGTAACAACTCACCTGCCGAATGAACTAGCCCTGAAAATGGATGGCGCTCAAGCGTGTTACCCATACCTCGCCGTCAGCGTTGAAGTGACGCGCTGACGAGTAGGCAGGCGTGGAGGTCCGTGAAGAAGCC
	Polyporus_ciliatus_KC572022_1         ----TCGAG-TT--CTGAAACGGG---TTGTAGCTGGC-CTTCC------------GAGGC-A-TGTGCACGCCCT---GCTCAT--CCA---CTC-TACACCTGTGCACTTA-C-TGTAGGCTTCAGGAGCTTCGA-------AGCGAGGGT------TTAATCGCT----C-T-----CGCCGAGTTG------------------------------TG------------ACTGG----GCCTACG-TTT-------A-CCACAAA-CTCT-TAT--AAGTAAC-AGA----AT-GT-TAA---TCGC-G-T--------G---TAACGCAT-CTAT-AT-----ACAACTTTCAGCAACGGA-TCTCTTGGCTCTCGCATCGATGAAGAACGCAGCGAAATGCGATAA-GTAATGTGAATTGCAGAATTCAGTGAATCATCGAATCTTTGAACGCACCTTGCGCTCCTTGGTATTCCGA-GGAGCATGCCTGTTTGAGTGTCATG--AAATTCTC-AACC--CAACAAG-----------------TTCTTAACGG----GACTTTGCTTG-TGGC--TTGGA---CTTGGA-GGT-----TTGTCGGCTC-----ATTAGC------------AGT-CGGCTCCTCTCAAATGCATTAGC-TTGGTT----CC-TTGCGGA-----TCGGCTC-ACGGTGTGAT-A---A-T--TGTCTACG-CC-------------G--C-G-ACCGTTGAAG-CG-----TTTTAATG---GCCAGCTTCT-AA----TC----------------------GTCTCTTG------------CGAGACAGCAT-------TCAT-----------------CGAAC----------------------------------------------------------------------GTTGTAGTCTGGAGAAGTG-CTTTCCGCGCTGGACCGTGTATAAGTCTCTTGGAACAGAGCGTCATAGAGGGTGAGAATCCCGTCTTTGACACGGACTACCAGTGCTTTGTGATGCGCTCTCAAAGAGTCGAGTTGTTTGGGAATGCAGCTCAAAATGGGTGGTGAATTCCATCTAAAGCTAAATATTGGCGAGAGACCGATAGCGAACAAGTACCGTGAGGGAAAGATGAAAAGCACTTTGGAAAGAGAGTTAAACAGTACGTGAAATTGCTGAAAGGGAAACGCTTGAAGTCAGTCGCGTCTT-CCGGAACTCAGCCTTCC--TTTTGGTTGGTGCACTTTCCGGTTGACGGGCCAGCATCAATTTCGACCGTCGGAAAAGG--GCTGGGGAAATGTGGCACC--TTTCGGGGTGTG-TTATAGTCCTCAG---TCGCATACGTCGGTCGGG-ATTGAGGATCGCAGCGCGC------CGCA-AGGCAGGGG------GTTA--GCCCAC-TTTCGCGCTTAGGATGCTGGCATAATGGCTTTAAACGACCCGTCTTGAAACACGGACCAAGGAGTCTAACAAACCTGCGAGTGTTTGGGTGG-AAAACCCGAGCGCGTAATG-AAAGTGAAAGTTGAGACC-TCTGTCGT-GGAGGGCATCGACGCCCGGACCTGACGTTCTCTGACGGATCCGCGGTAGAGCATGTTTGTTGGGACCCGAAAGATGGTGAACTATGCCTGAATAGGGTGAAGCCAGAGGAAACTCTGGTG-----------------------------------------------------------------------------------------------------------------------------------------------------------------------------------------------------------------------------------------------------------------------------------------------------------------------------------------------------------------------------------------------------------------------------------------------------------------------------------------------------------------------------------------------------------
	Polyporus_ciliatus_KU189767_1         ----TCGAG-TT--CTGAAACGGG---TTGTAGCTGGC-CTTCC------------GAGGC-A-TGTGCACGCCCT---GCTCAT--CCA---CTC-TACACCTGTGCACTTA-C-TGTAGGCTTCAGGAGCTTCGA-------AGCGAGGGT------TTAATCGCT----C-T-----CGCCGAGTTG------------------------------TG------------ACTGG----GCCTACG-TTT-------A-CCACAAA-CTCT-TAT--AAGTAAC-AGA----AT-GT-TAA---TCGC-G-T--------G---TAACGCAT-CTAT-AT-----ACAACTTTCAGCAACGGA-TCTCTTGGCTCTCGCATCGATGAAGAACGCAGCGAAATGCGATAA-GTAATGTGAATTGCAGAATTCAGTGAATCATCGAATCTTTGAACGCACCTTGCGCTCCTTGGTATTCCGA-GGAGCATGCCTGTTTGAGTGTCATG--AAATTCTC-AACC--CAACAAG-----------------TTCTTAACGG----GACTTTGCTTG-TGGC--TTGGA---CTTGGA-GGT-----TTGTCGGCTC-----ATTAGC------------AGT-CGGCTCCTCTCAAATGCATTAGC-TTGGTT----CC-TTGCGGA-----TCGGCTC-ACGGTGTGAT-A---A-T--TGTCTACG-CC-------------G--C-G-ACCGTTGAAG-CG-----TTTTAATG---GCCAGCTTCT-AA----TC----------------------GTCTCTTG------------CGAGACAGCAT-------TCAT-----------------CGAACCCCCTAGTAACTGCGAGTGAAGCGGGAAAAGCTCAAATTTAAAATCTGGCGGTCTTT---GGCCGTCCGAGTTGTAGTCTGGAGAAGTG-CTTTCCGCGCTGGACCGTGTATAAGTCTCTTGGAACAGAGCGTCATAGAGGGTGAGAATCCCGTCTTTGACACGGACTACCAGTGCTTTGTGATGCGCTCTCAAAGAGTCGAGTTGTTTGGGAATGCAGCTCAAAATGGGTGGTGAATTCCATCTAAAGCTAAATATTGGCGAGAGACCGATAGCGAACAAGTACCGTGAGGGAAAGATGAAAAGCACTTTGGAAAGAGAGTTAAACAGTACGTGAAATTGCTGAAAGGGAAACGCTTGAAGTCAGTCGCGTCTT-CCGGAACTCAGCCTTCC--TTTTGGTTGGTGCACTTTCCGGTTGACGGGCCAGCATCAATTTCGACCGTCGGAAAAGG--GCTGGGGAAATGTGGCACC--TTTCGGGGTGTG-TTATAGTCCTCAG---TCGCATACGTCGGTCGGG-ATTGAGGATCGCAGCGCGC------CGCA-AGGCAGGGG------GTTA--GCCCAC-TTTCGCGCTTAGGATGCTGGCATAATGGCTTTAAACGACCCGTCTTGAAACACGGACCAAGGAGTCTAACAAACCTGCGAGTGTTTGGGTGG-AAAACCCGAGCGCGTAATG-AAAGTGAAAGTTGAGACC-TCTGTCGT-GGAGGGCATCGACGCCCGGACCTGACGTTCTCTGACGGATCCGCGGTAGAGCATGTTTGTTGGGACCCGAAAGATGGTGAACTATGCCTGAATAGGGTGAAGCCAGAGGAAACTCTGGTGGAGGCTCGTAGCGATTCTGACGTGCAAATCGATCGTCAAATTTGGGTATAGGGGCGAAAGACTAATCGAACCATCTAGTAGCTGGTTCCTGCCGAAGTTTCCCTCAGGATAGCAGAAACTCA-TATCAGATTTATGTGGTAAAGCGAATGATTAGAGGCCTTGGGGTTGAAACAACCTTAACCTATTCTCAAACTTTAAATATGTAAGAACGAGCCGTCGCTTGATTGGACCGCTCGGTGATTGAGAGTTTCTAGTGGGCCATTTTTGGTAAGCAGAACTGGCGATGCGGGATGAACCGAACGCGAGGTTAAGGTGCCGGAATACACGCTCATCAGACACCACAAAAGGTGTTAGTTCATCTAGACAGCAGGACGGTGGCCATGGAAGTCGGAATCCGCTAAGGAGTGTGTAACAACTCACCTGCCGAATGAACTAGCCCTGAAAATGGATGGCGCTCAAGCGTGTTACCCATACCTYGCCGTCAGCGTTGAAGTGACGCGCTGACGAGTAGGCAGGCGTGGAGGTCAGTGAAGAAGCC
	Polyporus_cuticulatus_KX851613_1      ----CCGAGTTC--CCGTGAGGGGG--TTGCAGCTGGC-CTCTA------------GAGGC-A-TGTGCTCACCCC-CCCACCCGATCCA---CTC-TACACCTGTGCACTCA-C-TGTGGGTCTT--------------------------------------------------------TTGGGGGGGAG---CCGGAATGGCTCTCC-----------------------CTTGGGG--GCCCATGTCTT-------TACTACAAAACACC-----TCAGTGTC-AGA----AT-GT-GCA-C-TTGC-GATGT------CTTAACACGCAT-CTCT-AT-----ACAACTTTCAGCAACGGA-TCTCTTGGCTCTCGCATCGATGAAGAACGCAGCGAAATGCGATAA-GTAATGTGAATTGCAGAATTCAGTGAATCATCGAATCTTTGAACGCACCTTGCGCTCCTTGGCATTCTGA-GGAGCACACCTGTTTGAGTGTCGTG--AAATTCTC-AACC--TGCAGACGGTCCCCGCTCCACGTTGTGTTGTTGGGGATGGTGT---TGCAAGGC--TTGGAC--TCTGAA-GGAC----TCGCTGGCAGCAGGCGCGGC-----------------CGGCCCCTTTGAAAAGTGTTAGC-TTGATCC---CCCCCCCATC-----CCCCCCCTCCGGTGTGAT-A---A-C--TGTCTACG-CCGGGTGAGGGGGGGG----GAGCCAGTGGAAA-----------AGGC-----AAGCTTCCAAAACAGCAGCAT------------------GTCTGCTCTT----------------------------------------------T--TGACACCCCTAGTAACTGCGAGTGAAGCGGGAAGAGCTCAAATTTGGAATCTGGTGGTCTTG---GGCCATCCGAATTGTAGTCTGGAGAAGTG-CTTTCCGCGCTGGACCGTGTATAAGTCTCTTGGAACAGAGCGTCGTAGAGGGTGAGAATCCCGTCTTTGACACGGACTACCAGTGCTTTGTGATGCGCTCTCAAAGAGTCGAGTTGTTTGGGAATGCAGCTCAAAATGGGTGGTAAATTCCATCTAAAGCTAAATATTGGCGAGAGACCGATAGCGAACAAGTACCGTGAGGGAAAGATGAAAAGCACTTTGGAAAGAGAGTTAAACAGTACGTGAAATTGCTGAAAGGGAAACGCTTGAAGTCAGTCGCGTCGT-CCGGAACTCAGCCTTGC--TCCCGCTTGGTGCACTTTCTGGACGACGGGCCAGCATCGATTTTGACCGTCGGAAAAGG--GTTGGAGGAATGTGGCACC---CT-CGGGTGTG-TTATAGCCTTCAG---TCGCATACGGCGGTTGGG-ATCGAGGAACGCAGCGTGC------CGCG-AGGCAGGGG--T----TCT-CGCCCAC-TCCCACGCTTAGGATGCTGGCATAATGGCTTTAAGCGACCCGTCTTGAAACACGGACCAAGGAGTCTAACATGCCTGCGAGTGTTTGGGTGG-AAAACCCGAGCGCGTAATG-AAAGTGAAAGTTGAGACC-TCTGTCGT-GGAGGGCATCGACGCCCGGACCTGACGTTCTCTGACGGATCCGCGGTAGAGCATGTATGTTGGGACCCGAAAGATGGTGAACTATGCCTGAATAGGGTGAAGCCAGAGGAAACTCTGGTGGAGGCTCGTAGCGATTCTGACGTGCAAATCGATCGTCAAATTTGGGTATAGGGGCGAAAGACTAATCGAACCATCTAGTAGCTGGTTCCTGCCGAAGTTTCCCTCAGGATAGCAGAAACTCG-TATCAGATTTATGTGGTAAAGCGAATGATTAGAGGCCTTGGGGTTGAAACAACCTTAACCTATTCTCAAACTTTAAATATGTAAGAACGAGCCGTCGCTTGATTGGACCGCTCGGTGATTGAGAGTTTCTAGTGGGCCATTTTTGGTAAGCAGAACTGGCGATGCGGGATGAACCGAACGCGAGGTTAAGGTGCCGGAATACACGCTCATCAGACACCACAAAAGGTGTTAGTTCATCTAGACAGCAGGACGGTGGCCATGGAAGTCGGAATCCGCTAAGGAGTGTGTAACAACTCACCTGCCGAATGAACTAGCCCTGAAAATGGATGGCGCTCAAGCGTGTTACCCATACCTCGCCGTCAGTGTTAAAGTGATGCACTGACGAGTAGGCAGGCGTGGAGGTCAGTGAAGAAGCC
	Polyporus_cuticulatus_KX851614_1      ----CCGAGTTC--CCGTGAGGGGG--TTGCAGCTGGC-CTCTA------------GAGGC-A-TGTGCTCACCCC-CCCACCCGATCCA---CTC-TACACCTGTGCACTCA-C-TGTGGGTCTT--------------------------------------------------------TTGGGGGGGRG---CCGGAATGGCTCTCC-----------------------CTTGGGG--GCCCATGTCTT-------TACTACAAAACACC-----TCAGTGTC-AGA----AT-GT-GCA-C-TTGC-GATGT------CTTAACACGCAT-CTCT-AT-----ACAACTTTCAGCAACGGA-TCTCTTGGCTCTCGCATCGATGAAGAACGCAGCGAAATGCGATAA-GTAATGTGAATTGCAGAATTCAGTGAATCATCGAATCTTTGAACGCACCTTGCGCTCCTTGGCATTCTGA-GGAGCACACCTGTTTGAGTGTCGTG--AAATTCTC-AACC--TGCAGACGGTCCCCGCTCCACGTTGTGTTGTTGGGGATGGTGT---TGCAAGGC--TTGGAC--TCTGAA-GGAC----TCGCTGGCAGCAGGCGCGGC-----------------CGGCCCCTTTGAAAAGTGTTAGC-TTGATCC---CCCCCCCATC-----CCCCCCCTCCGGTGTGAT-A---A-C--TGTCTACG-CCGGGTGAGGGGGGGG----GAGCCAGTGGAAA-----------AGGC-----AAGCTTCCAAAACAGCAGCAT------------------GTCTGCTCTT----------------------------------------------T--TGACACCCCTAGTAACTGCGAGTGAAGCGGGAAGAGCTCAAATTTGGAATCTGGTGGTCTTG---GGCCATCCGAATTGTAGTCTGGAGAAGTG-CTTTCCGCGCTGGACCGTGTATAAGTCTCTTGGAACAGAGCGTCGTAGAGGGTGAGAATCCCGTCTTTGACACGGACTACCAGTGCTTTGTGATGCGCTCTCAAAGAGTCGAGTTGTTTGGGAATGCAGCTCAAAATGGGTGGTAAATTCCATCTAAAGCTAAATATTGGCGAGAGACCGATAGCGAACAAGTACCGTGAGGGAAAGATGAAAAGCACTTTGGAAAGAGAGTTAAACAGTACGTGAAATTGCTGAAAGGGAAACGCTTGAAGTCAGTCGCGTCGT-CCGGAACTCAGCCTTGC--TCCCGCTTGGTGCACTTTCTGGACGACGGGCCAGCATCGATTTTGACCGTCGGAAAAGG--GTTGGAGGAATGTGGCACC---CT-CGGGTGTG-TTATAGCCTTCAG---TCGCATACGGCGGTTGGG-ATCGAGGAACGCAGCGTGC------CGCG-AGGCAGGGG--T----TCT-CGCCCAC-TCCCACGCTTAGGATGCTGGCATAATGGCTTTAAGCGACCCGTCTTGAAACACGGACCAAGGAGTCTAACATGCCTGCGAGTGTTTGGGTGG-AAAACCCGAGCGCGTAATG-AAAGTGAAAGTTGAGACC-TCTGTCGT-GGAGGGCATCGACGCCCGGACCTGACGTTCTCTGACGGATCCGCGGTAGAGCATGTATGTTGGGACCCGAAAGATGGTGAACTATGCCTGAATAGGGTGAAGCCAGAGGAAACTCTGGTGGAGGCTCGTAGCGATTCTGACGTGCAAATCGATCGTCAAATTTGGGTATAGGGGCGAAAGACTAATCGAACCATCTAGTAGCTGGTTCCTGCCGAAGTTTCCCTCAGGATAGCAGAAACTCG-TATCAGATTTATGTGGTAAAGCGAATGATTAGAGGCCTTGGGGTTGAAACAACCTTAACCTATTCTCAAACTTTAAATATGTAAGAACGAGCCGTCGCTTGATTGGACCGCTCGGTGATTGAGAGTTTCTAGTGGGCCATTTTTGGTAAGCAGAACTGGCGATGCGGGATGAACCGAACGCGAGGTTAAGGTGCCGGAATACACGCTCATCAGACACCACAAAAGGTGTTAGTTCATCTAGACAGCAGGACGGTGGCCATGGAAGTCGGAATCCGCTAAGGAGTGTGTAACAACTCACCTGCCGAATGAACTAGCCCTGAAAATGGATGGCGCTCAAGCGTGTTACCCATACCTCGCCGTCAGTGTTAAAGTGATGCACTGACGAGTAGGCAGGCGTGGAGGTCAGTGAAGAAGCC
	Polyporus_fraxineus_KC572023_1        ----ACGAG-TC--TTGAAATGGGT-TTTGCAGCTGGC-TTTCCA------CTTTGGAGGC-A-TGTGCTCGCCTT---GCTCAAT-CCA---CTC-TACACCTGTGCACTAT-C-TGTGGGTTTTGGTTTT-------------GTTGGCCC------TCTATCCTT----CATGGGATTGTTGG----------------------CTT---------CG------------ACCTG----GCCTACGTTTT-------C-TTACAAA-CAACATGG-AGAGTAGCGAGA----AT-GT-GTA---TTGC-GAT--------A---TAACGCAT-CTAT-GT-----ACAACTTTCAGCAACGGA-TCTCTTGGCTCTCGCATCGATGAAGAACGCAGCGAAATGCGATAA-GTAATGTGAATTGCAGAATTCAGTGAATCATCGAATCTTTGAACGCACCTTGCGCTCCTTGGCATTCCGA-GGAGCACACCTGTTTGAGTGTCGTG--AAATTCTC-AACC--TGCAAGA------------------CTTTTCTGT----------------AGGC--TTGGA---CTTGGA-GGCCA---TTGCCGGTGTTTTGTCT--------------GATGC-CGGCTCCTCTCAAATGCATTAGC-TCGGCT----CG-TTGCGGA-----TCGGGTCTTCGGTGTGAT-A---G-T--TGTCTATG-CC-------------G--T-G-GCCG-AGAAG-CG-----TTTTTGAC-----CAGCTTCT-AA----TCG---------------------GTCTCCTTTC-----------TGGAGACACGGA--ATTTAATTTC---AAA--------TGACA----------------------------------------------------------------------GTTGTAGTCTGGAGAAGTG-CTTTCCGCGCTGGACCGTGTAAAAGTCTCTTGGAACAGAGCGTCATAGAGGGTGAGAATCCCGTCTCTGACATGGACTACCAGTGCTTTGTGATGCGCTCTCGAAGAGTCGAGTTGTTTGGGAATGCAGCTCAAAATGGGTGGTAAATTCCATCTAAAGCTAAATATTGGCGAGAGACCGATAGCGAACAAGTACCGTGAGGGAAAGATGAAAAGCACTTTGGAAAGAGAGTTAAACAGTACGTGAAATTGCTGAAAGGGAAACGCTTGAAGTCAGTCGCATTGT-TTGGAACTCAGCCTTGC-TTTTTGCTTGGTGCACTTTCTGAATGATGGGCCAGCATCAATTTTGACCGTTGGAAAAGG--TCTGGGGGAATGTGGCAGTTGTTTACAGCTGTG-TTATAGCCTCCAG---TCACATACGGCGGTCGGG-ATTGAGGAATGCAGCGCGC------CGCA-AGGTAGGGG----AGATC---TCCCAC-TCCCGCGCTTAGGATGCTGGCGTAATGGCTTTAAACGACCCGTCTTGAAACACGGACCAAGGAGTCTAACATGCCTGCGAGTGTTTGGGTGG-AAAACCCGAGCGCGTAATG-AAAGTGAAAGTTGAGACC-TCTGTCGT-GGAGGGCATCGACGCCCGGACCTGACGTTCTCTGAGGGATCCGCGGTAGAGCATGTRTGTTGGGACCCGAAAGATGGTGAACTATGCCTGAATAGGGTGAAGCCAGAGGAAACTCTGGTG-----------------------------------------------------------------------------------------------------------------------------------------------------------------------------------------------------------------------------------------------------------------------------------------------------------------------------------------------------------------------------------------------------------------------------------------------------------------------------------------------------------------------------------------------------------
	Polyporus_fraxineus_KC572024_1        ----ACGAG-TC--TTGAAATGGGT-TTTGCAGCTGGC-TTTCCA------CTTTGGAGGC-A-TGTGCTCGCCTT---GCTCAAT-CCA---CTC-TACACCTGTGCACTAT-C-TGTGGGTTTTGGTTTT-------------GTTGGCCC------TCTATCCTT----CATGGGATTGTTGG----------------------CTT---------CG------------ACCTG----GCCTACGTTTT-------C-TTACAAA-CAACATGG-AGAGTAGCGAGA----AT-GT-GTA---TTGC-GAT--------A---TAACGCAT-CTAT-GT-----ACAACTTTCAGCAACGGA-TCTCTTGGCTCTCGCATCGATGAAGAACGCAGCGAAATGCGATAA-GTAATGTGAATTGCAGAATTCAGTGAATCATCGAATCTTTGAACGCACCTTGCGCTCCTTGGCATTCCGA-GGAGCACACCTGTTTGAGTGTCGTG--AAATTCTC-AACC--TGCAAGA------------------CTTTTCTGT----------------AGGC--TTGGA---YTTGGA-GGCCA---TTGCCGGTGTTTTGTCT--------------GATGC-CGGCTCCTCTCGAATGCATTAGC-TCGGCT----CG-TTGCGGA-----TCGGGTCTTCGGTGTGAT-A---G-T--TGTCTATG-CC-------------G--T-G-GCCG-AGAAG-CG-----TTTTTGAC-----CAGCTTCT-AA----TCG---------------------GTCTCCTTTC-----------TGGAGACACGGA--ATTTAATTTC---AAA--------TGACA----------------------------------------------------------------------GTTGTAGTCTGGAGAAGTG-CTTTCCGCGCTGGACCGTGTAAAAGTCTCTTGGAACAGAGCGTCATAGAGGGTGAGAATCCCGTCTCTGACATGGACTACCAGTGCTTTGTGATGCGCTCTCGAAGAGTCGAGTTGTTTGGGAATGCAGCTCAAAATGGGTGGTAAATTCCATCTAAAGCTAAATATTGGCGAGAGACCGATAGCGAACAAGTACCGTGAGGGAAAGATGAAAAGCACTTTGGAAAGAGAGTTAAACAGTACGTGAAATTGCTGAAAGGGAAACGCTTGAAGTCAGTCGCATTGT-TTGGAACTCAGCCTTGC-TTTTTGCTTGGTGCACTTTCTGAATGATGGGCCAGCATCAATTTTGACCGTTGGAAAAGG--TCTGGGGGAATGTGGCAGTTGTTTACAGCTGTG-TTATAGCCTCCAG---TCACATACGGCGGTCGGG-ATTGAGGAATGCAGCGCGC------CGCA-AGGTAGGGG----AGATC---TCCCAC-TTCCGCGCTTAGGATGCTGGCGTAATGGCTTTAAACGACCCGTCTTGAAACACGGACCAAGGAGTCTAACATGCCTGCGAGTGTTTGGGTGG-AAAACCCGAGCGCGTAATG-AAAGTGAAAGTTGAGACC-TCTGTCGT-GGAGGGCATCGACGCCCGGACCTGACGTTCTCTGAGGGATCCGCGGTAGAGCATGTATGTTGGGACCCGAAAGATGGTGAACTATGCCTGAATAGGGTGAAGCCAGAGGAAACTCTGGTG-----------------------------------------------------------------------------------------------------------------------------------------------------------------------------------------------------------------------------------------------------------------------------------------------------------------------------------------------------------------------------------------------------------------------------------------------------------------------------------------------------------------------------------------------------------
	Polyporus_guianensis_AF516564_1       ATTATCGAG-TC--TTGAGATGGGG--CTGTAGCTGGC-C-----------TTTACTGGGC-A-CGTGCTCGCCCT--GTTCAAATTCCA---CTC-TACACCTGTGCACTTA-C-TGTGGGCTTTGGTTGCTGGGT--------GTGGGTCTTG--------TTTTTGTT-----AACTTTTGGA-------------------CCCTCTT----AGCAAA------------CTGGG----GCTCATGTTTT------CTATTATAAA-CGCCTT----CAGTATC-AGA----AT-GT-GTA---TTGC-GAT--------G---TAACGCAT-CTTT-AT-----ACAAC-TTCAGCAACGGA-TCTCTTGGCTCTCGCATCGATGAAGAACGCAGCGAAATGCGATAACGTAATGTGAATTGAAGAATTCAGTCAATCATCGAATCTTTGAACGCACCTTGCGCTCCTTGGTATTCCGA-GGAGCACACCTGTTTGAGTGTCGTG--AAGTTCTC-AACC--TACAAGC--------C---------CTTTTGTGT------TTT---GTT-AGGT--TTGGA---CTTGGA-GGC-----TTGTTGGCTTTGAA------------------TGGT-CAGCTCCTCTCAAATATATTAGC-TTGGTT----CC-TTGCGGA-----TCGGCTC-TCGGTGTGAT-A---A-T--TGTCTATG-CC-------------G--T-G-ACCG-TGAAG-CG-----TTTTGGCC-----GAGCTTCT-AA----TT----------------------GGTCTCTCA--------TTGTTAGAGACA-----------GTTTG---TATATATAT--TGACACCCCTAGTAACTGCGAGTGAAGCGGGAAAAGCTCAAATTTAAAATCTGGCGGTCTTT---GGCTGTCCGAGTTGTAGTCTGGAGAAGTG-CTTTCCGTGCTGGACCGTGTATAAGTCTCTTGGAACAGAGCGTCATAGAGGGTGAGAATCCCGTCTTTGACACGGACTACCAGTGCTTTGTGATGCGCTCTCAAAGAGTCGAGTTGTTTGGGAATGCAGCTCAAAATGGGTGGTAAATTCCATCTAAAGCTAAATATTGGCGAGAGACCGATAGCGAACAAGTACCGTGAGGGAAAGATGAAAAGCACTTTGGAAAGAGAGTTAAACAGTACGTGAAATTGCTGAAAGGGAAACGCTTGAAGTCAGTCGCGTTGT-TTGGAACTCAGCCTCGC--TTTTGCTTGGTGCACTTTCCAAACGACGGGCCAGCATCGATTTTGACCGTTGGAAAAGG--GTCCGAGGAATGTGGCACT---TT-CGGGTGTG-TTATAGCCTCTGG---TCGCATACAACGGTTGGG-ATTGAGGACCGCAGCGCGC------CGCA-AGGCAGGGG-TT----TT---ACCCAC-TTTCGCGCTTAGGATGCTGGCATAATGGCTTTAAGCGACCCGTCTTGAAACACGGACCAAGGAGTCTAACATGCCTGCGAGTGTTTGGGTGG-AAAACCCGAGCGCGTAATG-AAAGTGAAAG-----------------------------------------------------------------------------------------------------------------------------------------------------------------------------------------------------------------------------------------------------------------------------------------------------------------------------------------------------------------------------------------------------------------------------------------------------------------------------------------------------------------------------------------------------------------------------------------------------------------------------------------------------------------------------------------------------
	Polyporus_guianensis_AF516566_1       ATTATCGAG-TC--TTGAGATGGGG--CTGTAGCTGGC-C-----------TTTACTGGGC-A-CGTGCTCGCCCT--GTTCAAATTCCA---CTC-TACACCTGTGCACTTA-C-TGTGGGCTTTGGTTGCTGGGT--------GTGGGTCTTG--------TTTTTGTT-----AACTTTTGGA-------------------CCCTCTT----AGCAAA------------CTGGG----GCTCATGTTTT------CTATTATAAA-CGCCTT----CAGTATC-AGA----AT-GT-GTA---TTGC-GAT--------G---TAACGCATGCTTT-AT-----ACAACTTTCAGCAACGGA-TCTCTTGGCTCTCGCATCGATGAAGAACGCAGCGAAATGCGATAA-GTAATGTGAATTGCAGAATTCAGTGAATCATCGAATCTTTGAACGCACCTTGCGCTCCTTGGTATTCCGA-GGAGCACACCTGTTTGAGTGTCGTG--AAGTTCTC-AACC--TACAAGC--------C---------CTTTTGTGT------TTT---GTT-AGGT--TTGGA---CTTGGA-GGC-----TTGTTGGCTTTGAA------------------TGGT-CAGCTCCTCTCAAATATATTAGC-TTGGTT----CC-TTGCGGA-----TCGGCTC-TCGGTGTGAT-A---A-T--TGTCTATG-CC-------------G--T-G-ACCG-TGAAG-CG-----TTTTGGCC-----GAGCTTCT-AA----TT----------------------GGTCTCTCA--------TCGTTAGAGACA-----------GTTTG---TATATATAT--TGACACCCCTAGTAACTGCGAGTGAAGCGGGAAAAGCTCAAATTTAAAATCTGGCGGTCTTT---GGCTGTCCGAGTTGTAGTCTGGAGAAGTG-CTTTCCGTGCTGGACCGTGTATAAGTCTCTTGGAACAGAGCGTCATAGAGGGTGAGAATCCCGTCTTTGACACGGACTACCAGTGCTTTGTGATGCGCTCTCAAAGAGTCGAGTTGTTTGGGAATGCAGCTCAAAATGGGTGGTAAATTCCATCTAAAGCTAAATATTGGCGAGAGACCGATAGCGAACAAGTACCGTGAGGGAAAGATGAAAAGCACTTTGGAAAGAGAGTTAAACAGTACGTGAAATTGCTGAAAGGGAAACGCTTGAAGTCAGTCGCGTTGT-TTGGAACTCAACCTCGC--TTTTGCTTGGTGCACTTTCCAAACGACGGGCCAGCATCGATTTTGACCGTTGGAAAAGG--GTCCGAGGAATGTGGCACT---TT-CGGGTGTG-TTATAGCCTCTGG---TCGCATACAACGGTTGGG-ATTGAGGACCGCAGCGCGC------CGCA-AGGCAGGGG-TT----TT---ACCCAC-TTTCGCGCTTAGGATGCTGGCATAATGGCTTTAAGCGACCCGTCTTGAAACACGGACCAAGGAGTCTAACATGCCTGCGAGTGTTTGGGTGG-AAAACCCGAGCGCGTAATG-AAAGTGAAAG-----------------------------------------------------------------------------------------------------------------------------------------------------------------------------------------------------------------------------------------------------------------------------------------------------------------------------------------------------------------------------------------------------------------------------------------------------------------------------------------------------------------------------------------------------------------------------------------------------------------------------------------------------------------------------------------------------
	Polyporus_hemicapnodes_KX851625_1     ATTACTGAG-TC--TTGAAATGGG---TTGCAGCTGGC------------CTTTGCCGGGC-ATTGTGCTCGCCCT----TTCAAATCCA---CTC-TACACCTGTGCACTTA-C-TGTGGGTTTCGG-TTTTG-----------TCGGGTCTTGT-------TTTTT---------TAAACTTGG-------------------CCTTAT---------GA------------GCCGG----ACTCACGTTT--------TACTACAAA-C-TCTT----TAGTATC-AGA----AT-GT-GTA---TTGC-GAT--------G---TAACGCAT--ATT-AT-----ACAACTTTCAGCAACGGA-TCTCTTGGCTCTCGCATCGATGAAGAACGCAGCGAAATGCGATAA-GTAATGTGAATTGCAGAATTCAGTGAATCATCGAATCTTTGAACGCACCTTGCGCTCCTTGGTATTCTGA-GGAGCACACCTGTTTGAGTGTCATG--AAATTCTC-AACCT-TACAAAC------------------CTTCTGTGT------TTT---GTT-AGGC--TTGGA---CTTGGA-GGGCC--TTTGCTGGCAATTG--------------------GGT-CAGCTCCTCTCAAATTTATTAGC-TTGATT----CC-TTGCGGA-----TCGGCTC-TCGGTGTGAT-A---A-T--TGTCTACG-CC-------------G--T-G-ACCG-TGAAG-CC-----CTTTTGGC-----AAGCTTCT-AA----TT----------------------GTCTTGTC-------------AAGAGACA-----------GTTTG---TAT-----T--TGACACCCCTAGTAACTGCGAGTGAAGCGGGAAAAGCTCAAATTTAAAATCTGGCGGTCTTT---GGCTGTCCGAGTTGTAGTCTGGAGAAGTG-CTTTCCGTGCTGGACCGTGTATAAGTCTCTTGGAACAGAGCGTCATAGAGGGTGAGAATCCCGTCTTTGACACGGACTACCAGTGCTTTGTGATGCGCTCTCAAAGAGTCGAGTTGTTTGGGAATGCAGCTCAAAATGGGTGGTAAATTCCATCTAAAGCTAAATATTGGCGAGAGACCGATAGCGAACAAGTACCGTGAGGGAAAGATGAAAAGCACTTTGGAAAGAGAGTTAAACAGTACGTGAAATTGCTGAAAGGGAAACGCTTGAAGTCAGTCGCGTTGT-TTGGAACTCAGCCTTGC--TTTTGCTTGGTGCACTTTCTGAATGACGGGCCAGCATYGATTTTGACCGTTGGAAAAGG--GCTGGGGGAATGTGGCACC---TC-CGGGTGTGTTTATAGCCTCTGG---TCGCATACAACGGTTGGG-ATTGAGGACCGCAGCGCGC------CGCA-AGGCAGGGG--T----TC---GCCCAC-TTTCGCGCTTAGGATGCTGGCATAATGGCTTTAAGCGACCCGTCTTGAAACACGGACCAAGGAGTCTAACATGCCTGCGAGTGTTTGGGTGG-AAAACCCGAGCGCGTAATG-AAAGTAAAAGTTGAGACC-TCTGTTGT-GGAGGGCATCGACGCCCGGACCTGACGTTCTCTGACGGATCCGCGGTGGAGCATGTATGTTGGGACCCGAAAGATGGTGAACTATGCCTGAATAGGGTGAAGCCAGAGGAAACTCTGGTGGAGGCTCGTAGCGATTCTGACGTGCAAATCGATCGTCAAATTTGGGTATAGGGGCGAAAGACTAATCGAACCATCTAGTAGCTGGTTCCTGCCGAAGTTTCCCTCAGGATAGCAGAAACTCA-TATCAGATTTATGTGGTAAAGCGAATGATTAGAGGCCTTGGGGTTGAAACAACCTTAACCTATTCTCAAACTTTAAATATGTAAGAACGAGCCGTCGCTTGATTGGACCGCTCGGTGATTGAGAGTTTCTAGTGGGCCATTTTTGGTAAGCAGAACTGGCGATGCGGGATGAACCGAACGCGAGGTTAAGGTGCCGGAATACACGCTCATCAGACACCACAAAAGGTGTTAGTTCATCTAGACAGCAGGACGGTGGCCATGGAAGTCGGAATCCGCTAAGGAGTGTGTAACAACTCACCTGCCGAATGAACTAGCCCTGAAAATGGATGGCGCTCAAGCGTGTTACCCATACCTCGCCGTCAGCGTTTCAGTGACGCGCTGACGAGTAGGCAGGCGTGGAGGTCAGTGAAGAAGCC
	Polyporus_hemicapnodes_KX851627_1     ----CTGAG-TC--TTGAAATGGG---TTGCAGCTGGC------------CTTTRCCGGGC-ATTGTGCTCGCCCT----TTCAAATCCA---CTC-TACACCTGTGCACTTA-C-TGTGGGTTTCGG-TTTTG-----------TCGGGTCTTG--------TTTTT---------TAAACTTGG-------------------CCTTAT---------GA------------GCCGG----ACTCACGTTT--------TACTACAAA-C-TCTT----TAGTATC-AGA----AT-GT-GTA---KTGC-GAT--------G---TAACGCAT--ATT-AT-----ACAACTTTCAGCAACGGA-TCTCTTGGCTCTCGCATCGATGAAGAACGCAGCGAAATGCGATAA-GTAATGTGAATTGCAGAATTCAGTGAATCATCGAATCTTTGAACGCACCTTGCGCTCCTTGGTATTCTGA-GGAGCACACCTGTTTGAGTGTCATG--AAATTCTC-AACCT-TACAAAC------------------CTTYTGTGT------TTT---GTT-AGGC--TTGGA---CTTGGA-GGGCC--TTTGCTGGCAATTG--------------------GGT-CAGCTCCTCTCAAATTTATTAGC-TTGATT----CC-TTGCGGA-----TCGGCTC-TCGGTGTGAT-A---A-T--TGTCTACG-CC-------------G--T-G-ACCG-TGAAG-CC-----CTTTTGGC-----AAGCTTCT-AA----TT----------------------GTCTTGTC-------------AAGAGACA-----------GTTTG---TAT-----T--TGACACCCCTAGTAACTGCGAGTGAAGCGGGAAAAGCTCAAATTTAAAATCTGGYGGTCTTT---GGCTGTCCGAGTTGTAGTCTGGAGAAGTG-CTTTCCGTGCTGGACCGTGTATAAGTCTCTTGGAACAGAGCGTCATAGAGGGTGAGAATCCCGTCTTTGACACGGACTACCAGTGCTTTGTGATGCGCTCTCAAAGAGTCGAGTTGTTTGGGAATGCAGCTCAAAATGGGTGGTAAATTCCATCTAAAGCTAAATATTGGCGAGAGACCGATAGCGAACAAGTACCGTGAGGGAAAGATGAAAAGCACTTTGGAAAGAGAGTTAAACAGTACGTGAAATTGCTGAAAGGGAAACGCTTGAAGTCAGTCGCGTTGT-TTGGAACTCAGCCTTGC--TTTTGCTTGGTGCACTTTCTGAATGACGGGCCAGCATCGATTTTGACCGTTGGAAAAGG--GCTGGGGGAATGTGGCACC---TC-CGGGTGTGTTTATAGCCTCTGG---TCGCATACAACGGTTGGG-ATTGAGGACCGCAGCGCGC------CGCA-AGGCAGGGG--T----TY---GCCCAC-TTTCGCGCTTAGGATGCTGGCATAATGGCTTTAAGCGACCCGTCTTGAAACACGGACCAAGGAGTCTAACATGCCTGCGAGTGTTTGGGTGG-AAAACCCGAGCGCRTAATG-AAAGTAAAAGTTGAGACC-TCTGTTGT-GGAGGGCATCGACGCCCGGACCTGACGTTCTCTGACGGATCCGCGGTGGAGCATGTATGTTGGGACCCGAAAGATGGTGAACTATGCCTGAATAGGGTGAAGCCAGAGGAAACTCTGGTGGAGGCTCGTAGCGATTCTGACGTGCAAATCGATCGTCAAATTTGGGTATAGGGGCGAAAGACTAATCGAACCATCTAGTAGCTGGTTCCTGCCGAAGTTTCCCTCAGGATAGCAGAAACTCA-TATCAGATTTATGTGGTAAAGCGAATGATTAGAGGCCTTGGGGTTGAAACAACCTTAACCTATTCTCAAACTTTAAATATGTAAGAACGAGCCGTCGCTTGATTGGACCGCTCGGTGATTGAGAGTTTCTAGTGGGCCATTTTTGGTAAGCAGAACTGGCGATGCGGGATGAACCGAACGCGAGGTTAAGGTGCCGGAATACACGCTCATCAGACACCACAAAAGGTGTTAGTTCATCTAGACAGCAGGACGGTGGCCATGGAAGTCGGAATCCGCTAAGGAGTGTGTAACAACTCACCTGCCGAATGAACTAGCCCTGAAAATGGATGGCGCTCAAGCGTGTTACCCATACCTCGCCGTCAGCGTTTCAGTGACGCGCTGACGAGTAGGCAGGCGTGGAGGTCAGTGAAGAAGCC
	Polyporus_lamelliporus_KX851622_1     ----CCGAG-TC--TTGAAATGGGG--TTGTAGCTGGC-------------CTCACCGGGC-A-TGTGCTCGCTCT--GTTCAAAATCCA---CTC-TACACCTGTGCACTTA-C-AGTGGGCTTTGGTTTTAGGG----------AGGTTCTTG--------TTTTT---------AAACTTTGA-------------------CCTCTCA----------------------GCCGG----GCTCATGTTTT------ATATTATAAA-CGCTTC----AAGTATC-AGA----AT-GT-GTA---TTGCCGAT--------GT--TAATGCATCTTTT-AT-----ACAACTTTCAGCAACGGA-TCTCTTGGCTCTCGCATCGATGAAGAACGCAGCGAAATGCGATAA-GTAATGTGAATTGCAGAATTCAGTGAATCATCGAATCTTTGAACGCACCTTGCGCTCCTTGGTATTCCGA-GGAGCACGCCTGTTTGAGTGTCATG--AAATTCTC-AACCT-TACAAA-------------------CCTTTGTGT------TCT---GTT-AGGC--TTGGA---CTTGGA-GGC-----TTGTTGGCTGGGGGGGGGGGAAAAAACCCCCTTGGT-CGGCTCCTCTCAAATTCATTAGC-TTGGTG----CCCTTGTGGA-----TCGGCTC-TCGGTGTGAT-A---A-T--TGTCTACG-CT-------------G--T-G-ACCG-TGAAG-CG-----TTT--GGT-----GAGCTTCTAAT----CT----------------------GTCTCATCA------------TAGAGACA-----------GCTTG---TAT--------TGACACCCCTAGTAACTGCGAGTGAAGCGGGAAAAGCTCAAATTTAGAATCTGGCGGTCTTT---GGCTGTCCGAGTTGTAGTCTGGAGAAGTG-CTTTCCGCGCTGGACCGTGTATAAGTCTCTTGGAATGGAGCGTCGTAGAGGGTGAGAATCCCGTCTTTGACACGGACTACCAGTGCTTTGTGATGCGCTCTCGAAGAGTCGAGTTGTTTGGGAATGCAGCTCAAAATGGGTGGTAAATTCCATCTAAAGCTAAATATTGGCGAGAGACCGATAGCGAACAAGTACCGTGAGGGAAAGATGAAAAGCACTTTGGAAAGAGAGTTAAACAGTACGTGAAATTGCTGAAAGGGAAACGCTTGAAGTCRGTCGCGTTGT-TTGGAACTCAGCCTTGC--TTTCGCTTGGTGCACTTTCTGAACGACGGGCCAGCATCAATTTTGACCGTTGGAAAAGG--GCTGGAGGAATGTGGCACT---TT-CGGGTGCG-TTATAGCCTCTGG---TCGCATACAACGGTTGGG-ATTGAGGACCGCAGCGCGC------CGCA-AGGCAGGGG--T----TTT--ACCCAC-TTTCGCGCTTAGGATGCTGGCATAATGGCTTTAAGCGACCCGTCTTGAAACACGGACCAAGGAGTCTAACATGCCTGCGAGTGTTTGGGTGG-AAAACCCGAGCGCGTAATG-AAAGTGAAAGTTGAGACC-TCTGTTGT-GGAGGGCATCGACGCCCGGACCTGACGTTTTCTGACGGACCCGCGGTAGAGCATGTATGTTGGGACCCGAAAGATGGTGAACTATGCCTGAATAGGGTGAAGCCAGAGGAAACTCTGGTGGAGGCTCGTAGCGATTCTGACGTGCAAATCGATCGTCAAATTTGGGTATAGGGGCGAAAGACTAATCGAACCATCTAGTAGCTGGTTCCTGCCGAAGTTTCCCTCAGGATAGCAGAAACTCG-TATCAGATTTATGTGGTAAAGCGAATGATTAGAGGCCTTGGGGTTGAAACAACCTTAACCTATTCTCAAACTTTAAATATGTAAGAACGAGCCGTCGCTTGATTGGACCGCTCGGTGATTGAGAGTTTCTAGTGGGCCATTTTTGGTAAGCAGAACTGGCGATGCGGGATGAACCGAACGTGAGGTTAAGGTGCCGGAATACACGCTCATCAGACACCACAAAAGGTGTTAGTTCATCTAGACAGCAGGACGGTGGCCATGGAAGTCGGAACCCGCTAAGGAGTGTGTAACAACTCACCTGCCGAATGAACTAGCCCTGAAAATGGATGGCGCTCAAGCGTGTTACCCATACCTCACCGTCAGTGTTTCAGTGATGCGCTGACGAGTAGGCAGGCGTGGAGGTCAGTGAAGAAGCC
	Polyporus_lamelliporus_KX851623_1     ----CCGAG-TC--TTGAAATGGGG--TTGTAGCTGGC-------------CTCACCGGGC-A-TGTGCTCGCTCT--GTTCAAAATCCA---CTC-TACACCTGTGCACTTA-C-AGTGGGCTTTGGTTTTAGGG----------AGGTTCTTG--------TTTTT---------AAACTTTGA-------------------CCTCTCA----------------------GCCGG----GCTCATGTTTT------ATATTATAAA-CGCTTC----AAGTATC-AGA----AT-GT-GTA---TTGCCGAT--------GT--TAATGCATCTTTT-AT-----ACAACTTTCAGCAACGGA-TCTCTTGGCTCTCGCATCGATGAAGAACGCAGCGAAATGCGATAA-GTAATGTGAATTGCAGAATTCAGTGAATCATCGAATCTTTGAACGCACCTTGCGCTCCTTGGTATTCCGA-GGAGCACGCCTGTTTGAGTGTCATG--AAATTCTC-AACCT-TACAAA-------------------CCTTTGTGT------TCT---GTT-AGGC--TTGGA---CTTGGA-GGC-----TTGTTGGCTGGGGGGGGGRAAA--AACCCCCTTGGT-CGGCTCCTCTCAAATTCATTAGC-TTGGTG----CCCTTGTGGA-----TCGGCTC-TCGGTGTGAT-A---A-T--TGTCTACG-CT-------------G--T-G-ACCG-TGAAG-CG-----TTT--GGT-----GAGCTTCTAAT----CT----------------------GTCTCATCA------------TAGAGACA-----------GCTTG---TAT--------TGACACCCCTAGTAACTGCGAGTGAAGCGGGAAAAGCTCAAATTTAGAATCTGGCGGTCTTT---GGCTGTCCGAGTTGTAGTCTGGAGAAGTG-CTTTCCGCGCTGGACCGTGTATAAGTCTCTTGGAATAGAGCGTCATAGAGGGTGAGAATCCCGTCTTTGACACGGACTACCAGTGCTTTGTGATGCGCTCTCGAAGAGTCGAGTTGTTTGGGAATGCAGCTCAAAATGGGTGGTAAATTCCATCTAAAGCTAAATATTGGCGAGAGACCGATAGCGAACAAGTACCGTGAGGGAAAGATGAAAAGCACTTTGGAAAGAGAGTTAAACAGTACGTGAAATTGCTGAAAGGGAAACGCTTGAAGTCAGTCGCGTTGT-TTGGAACTCAGCCTTGC--TTTCGCTTGGTGCACTTTCTGAACGACGGGCCAGCATCAATTTTGACCGTTGGAAAAGG--GCTGGAGGAATGTGGCACT---TT-CGGGTGCG-TTATAGCCTCTGG---TCGCATACAACGGTTGGG-ATTGAGGACCGCAGCGCGC------CGCA-AGGCAGGGG--T----TTT--ACCCAC-TTTCGCGCTTAGGATGCTGGCATAATGGCTTTAAGCGACCCGTCTTGAAACACGGACCAAGGAGTCTAACATGCCTGCGAGTGTTTGGGTGG-AAAACCCGAGCGCGTAATG-AAAGTGAAAGTTGAGACC-TCTGTTGT-GGAGGGCATCGACGCCCGGACCTGACGTTTTCTGACGGACCCGCGGTAGAGCATGTATGTTGGGACCCGAAAGATGGTGAACTATGCCTGAATAGGGTGAAGCCAGAGGAAACTCTGGTGGAGGCTCGTAGCGATTCTGACGTGCAAATCGATCGTCAAATTTGGGTATAGGGGCGAAAGACTAATCGAACCATCTAGTAGCTGGTTCCTGCCGAAGTTTCCCTCAGGATAGCAGAAACTCG-TATCAGATTTATGTGGTAAAGCGAATGATTAGAGGCCTTGGGGTTGAAACAACCTTAACCTATTCTCAAACTTTAAATATGTAAGAACGAGCCGTCGCTTGATTGGACCGCTCGGTGATTGAGAGTTTCTAGTGGGCCATTTTTGGTAAGCAGAACTGGCGATGCGGGATGAACCGAACGTGAGGTTAAGGTGCCGGAATACACGCTCATCAGACACCACAAAAGGTGTTAGTTCATCTAGACAGCAGGACGGTGGCCATGGAAGTCGGAACCCGCTAAGGAGTGTGTAACAACTCACCTGCCGAATGAACTAGCCCTGAAAATGGATGGCGCTCAAGCGTGTTACCCATACCTCACCGTCAGTGTTTCAGTGATGCGCTGACGAGTAGGCAGGCGTGGAGGTCAGTGAAGAAGCC
	Polyporus_leprieurii_AF516567_1       ATTATCGAG-TC--TTGAAATGGG---TTGCAGCTGGC-----------CTTTTACCGGGC-A-TGTGCTCGCCTT----TTCAAATCCA---CTC-TACACCTGTGCACTTA-C-TGTGGGCTTTGGCTCTTG-----------TTGGGTCTCGT-------TTTGC-----------AACTTGG-------------------CCTTGT--------GAG------------GTCGG----GCTCACGTTT--------TACTACAAA-CTCTTT-----AGTATC-AGA----AT-GT-GTA---TTGT-GAT--------GT--TAATGCAT--CTT-AT-----ACAACTTTCAGCAACGGA-TCTCTTGGCTCTCGCATCGATGAAGAACGCAGCGAAATGCGAAA--GTAATGTGAATTGCAGAATTCAGTGAATCATCGAATCTTTGAACGCACCTTGCGCTCCTTGGTATTCCGAGGGAGCACGCCTGTTTGAGTGTCATG--AAATTCTC-AACCT-TACAAAG------------------CTTTAGTGT------TTT---GTT-AGGC--TTGGA---CTTGGA-GGCTTTTTTTGCTGGCGTTTGT-----------------------CAGCTCCTCTTAAACTCATTAGC-TTGATT----CT-TTGCGGA-----TCGGCTC-TCGGTGTGAT-A---A-T--TGTCTACG-CT-------------G--T-G-ACCG-TGAAG-TG-----TTTTTGGC-----AAGCTTCC-AA----TC----------------------GTCTTGTT------------TAAGAGACA-----------GCTTA---TCT-----T--TGACACCCCTAGTAACTGCGAGTGAAGCGGGAAAAGCTCAAATTTAAAATCTGGCGGTCTTT---GGCTGTCCGAGTTGTAGTCTGGAGAAGTG-CTTTCCGTGCTGGACCGTGTATAAGTCTCTTGGAACAGAGCGTCATAGAGGGTGAGAATCCCGTCTTTGACACGGACTACCAGTGCTTTGTGATGCGCTCTCAAAGAGTCGAGTTGTTTGGGAATGCAGCTCAAAATGGGTGGTAAATTCCATCTAAAGCTAAATATTGGCGAGAGACCGATAGCGAACAAGTACCGTGAGGGAAAGATGAAAAGCACTTTGGAAAGAGAGTTAAACAGTACGTGAAATTGCTGAAAGGGAAACGCTTGAAGTCAGTCGCATCGT-TTGGAACTCAGCCTTGC--TTTTGCTTGGTGCACTTTCTGAATGATGGGCCAGCATCAATTTTGACCGTTGGAAAAGG--GCTGGGGGAATGTGGCACC---TT-TGGGTGTG-TTATAGCCTCTGG---TCGCATACAACGGTTGGG-ATTGAGGACCGCAGCGCGC------CGCA-AGGCAGGGG--T----TC---GCCCAC-TTTCGTGCTTAGGATGCTGGCATAATGGCTTTAAACGACCCGTCTTGAAACACGGACCAAGGAGTCTAACATACCTGCGAGTGTTTGGGTGG-TAAACCCGAGCGCGCAATG-AAAGTGAAAG-----------------------------------------------------------------------------------------------------------------------------------------------------------------------------------------------------------------------------------------------------------------------------------------------------------------------------------------------------------------------------------------------------------------------------------------------------------------------------------------------------------------------------------------------------------------------------------------------------------------------------------------------------------------------------------------------------
	Polyporus_longiporus_AB478879_1       ---------------------------------------------------------------------------------TCAT--CCA---CTC-TACACCTGTGCACTTA-C-TGTGGGTTTCAGGAGCTTCGA-------AGCGAGGGC------TTAATCGCT----C-T-----CGCCGAGTTG------------------------------TT------------ACTGG----GCCTACG-TTC-------A-CCACAAA-CACT-TAT--AAGTAAC-AGA----AT-GT-TTA---TCGC-G-T--------G---TAACGCAT-CTAT-AT-----ACAACTTTCAGCAACGGA-TCTCTTGGCTCTCGCATCGATGAAGAACGCAGCGAAATGCGATAA-GTAATGTGAATTGCAGAATTCAGTGAATCATCGAATCTTTGAACGCACCTTGCGCTCCTTGGTATTCCGA-GGAGCATGCCTGTTTGAGTGTCATG--AAATTCTC-AACC--CAACAAG----------------TTTCTTAACGG----GACTT--GCTG-AGGC--TTGGA---CTTGGA-GGC-----TTGTCGGCTC------TTAGC----------AGAGT-CGGCTCCTCTCAAATGCATTAGC-TTGGTT----CCTTTGCGGA-----TCGGCTC-ACGGTGTGAT-A---A-T--TGTCTACG-CC-------------G--C-G-ACCGTTGAAG-CG-----TTTTAATG---GCCAGCTTCT-AA----TC------------------------------------------------------------------------------------------------------------------------------------------------------------GTTGTAGTCTGGAGAAGTG-CTTTCCGCGCTGGACCGTGTATAAGTCTCTTGGAACAGAGCGTCATAGAGGGTGAGAATCCCGTCTTTGACACGGACTACCAGTGCTTTGTGATGCGCTCTCAAAGAGTCGAGTTGTTTGGGAATGCAGCTCAAAATGGGTGGTGAATTCCATCTAAAGCTAAATATTGGCGAGAGACCGATAGCGAACAAGTACCGTGAGGGAAAGATGAAAAGCACTTTGGAAAGAGAGTTAAACAGTACGTGAAATTGCTGAAAGGGAAACGCTTGAAGTCAGTCGCGTCTT-CCGGAACTCAGCCTTCC--TCTTGGTTGGTGCACTTTCCGGTTGACGGGCCAGCATCAATTTCGACCGTCGGATAAGG--GCTGGAGAAATGTGGCACC--TTTCGGGGTGTG-TTATAGTCTTCAG---TCGCATGCGTCGGTTGGG-ATTGAGGATCGCAGCGCGC------CGCA-AGGCAGGGG------GTTA--GCCCAC-TTTCGCGCTTAGGATGCTGGCATAATGGCTTTAAACGACCCGTCTTGAAACACGGACCAAGGAGTCTAACAAACCTGCGAGTGTTTGGGTGG-AAAACCCGAGCGCGTAATG-AAAGTGAAAG-----------------------------------------------------------------------------------------------------------------------------------------------------------------------------------------------------------------------------------------------------------------------------------------------------------------------------------------------------------------------------------------------------------------------------------------------------------------------------------------------------------------------------------------------------------------------------------------------------------------------------------------------------------------------------------------------------
	Polyporus_longiporus_AB478880_1       ---------------------------------------------------------------------------------TCAT--CCA---CTC-TACACCTGTGCACTTA-C-TGTGGGTTTCAGGAGCTTCGA-------AGCGAGGGC------TTAATCGCT----C-T-----CGCCGAGTTG------------------------------TT------------ACTGG----GCCTACG-TTC-------A-CCACAAA-CACT-TAT--AAGTAAC-AGA----AT-GT-TTA---TCGC-G-T--------G---TAACGCAT-CTAT-AT-----ACAACTTTCAGCAACGGA-TCTCTTGGCTCTCGCATCGATGAAGAACGCAGCGAAATGCGATAA-GTAATGTGAATTGCAGAATTCAGTGAATCATCGAATCTTTGAACGCACCTTGCGCTCCTTGGTATTCCGA-GGAGCATGCCTGTTTGAGTGTCATG--AAATTCTC-AACC--CAACAAG----------------TTTCTTAACGG----GACTT--GCTG-AGGC--TTGGA---CTTGGA-GGC-----TTGTCGGCTC------TCAGC----------AGAGT-CGGCTCCTCTCAAATGCATTAGC-TTGGTT----CCTTTGCGGA-----TCGGCTC-ACGGTGTGAT-A---A-T--TGTCTACG-CC-------------G--C-G-ACCGTTGAAG-CG-----TTTTAATG---GCCAGCTTCT-AA----TC------------------------------------------------------------------------------------------------------------------------------------------------------------GTTGTAGTCTGGAGAAGTG-CTTTCCGCGCTGGACCGTGTATAAGTCTCTTGGAACAGAGCGTCATAGAGGGTGAGAATCCCGTCTTTGACACGGACTACCAGTGCTTTGTGATGCGCTCTCAAAGAGTCGAGTTGTTTGGGAATGCAGCTCAAAATGGGTGGTGAATTCCATCTAAAGCTAAATATTGGCGAGAGACCGATAGCGAACAAGTACCGTGAGGGAAAGATGAAAAGCACTTTGGAAAGAGAGTTAAACAGTACGTGAAATTGCTGAAAGGGAAACGCTTGAAGTCAGTCGCGTCTT-CCGGAACTCAGCCTTCC--TCTTGGTTGGTGCACTTTCCGGTTGACGGGCCAGCATCAATTTCGACCGTCGGATAAGG--GCTGGAGAAATGTGGCACC--TTTCGGGGTGTG-TTATAGTCTTCAG---TCGCATGCGTCGGTTGGG-ATTGAGGATCGCAGCGCGC------CGCA-AGGCAGGGG------GTTA--GCCCAC-TTTCGCGCTTAGGATGCTGGCATAATGGCTTTAAACGACCCGTCTTGAAACACGGACCAAGGAGTCTAACAAACCTGCGAGTGTTTGGGTGG-AAAACCCGAGCGCGTAATG-AAAGTGAAAG-----------------------------------------------------------------------------------------------------------------------------------------------------------------------------------------------------------------------------------------------------------------------------------------------------------------------------------------------------------------------------------------------------------------------------------------------------------------------------------------------------------------------------------------------------------------------------------------------------------------------------------------------------------------------------------------------------
	Polyporus_mangshanensis_KX851796_1    ATTACTGAG-TC--TTGAAATGGGG--TTGTAGCTGGC-------------CTTATCAGAC-A-TGTGCTCACCCT---GTTCAAATCCA---CTC-TACACCTGTGCACTTA-C-TGTGGGCTTCGGTTTTGGGG------------GGTCTTGT-------ATTTT-----------AACTTGA-------------------CCTTT----------TA------------GCTGG----GCTCATGTTTT-------TGTTATAAA-CGCTTT----CAGTATC-AGA----AT-GT-GTA---TCGC-GAT--------G---TAACGCAT-CTTT-AT-----ACAACTTTCAGCAACGGA-TCTCTTGGCTCTCGCATCGATGAAGAACGCAGCGAAATGCGATAA-GTAATGTGAATTGCAGAATTCAGTGAATCATCGAATCTTTGAACGCACCTTGCGCTCCTTGGTATTCCGA-GGAGCACGCCTGTTTGAGTGTCGTG--AAATTCTC-AACCT-TACAAAC------------------CTTTGTTGT-----GTTT---GTC-AGGT--TTGGA---CTTGGA-GGCTT--TTTGCTGGCCTT----------------------GGT-CAGCTCCTCTCAAATTCATTAGC-TTGGTT----CC-TTGCGGA-----TCGGCTC-TCGGTGTGATAA---A-T--TGTCTACG-CT-------------G--T-G-GCCG-TGAAA-CG-----TTT--GGC-----GAGCTTCT-AA----TT----------------------GTCTTGTT----------ATTAAGAGACA-----------RCTTG---TAT--------TGACACCCCTAGTAACTGCGAGTGAAGCGGGAAAAGCTCAAATTTAAAATCTGGTGGTCTTT---GGCCATCCGAGTTGTAGTCTGGAGAAGTG-TTTTCCGCGCTGGACCGTGTATAAGTCTCTTGGAATAGAGCGTCATAGAGGGTGAGAATCCCGTCTCTGACACGGACTACCAGTGCTTTGTGATGCGCTCTCAAAGAGTCGAGTTGTTTGGGAATGCAGCTCAAAATGGGTGGTAAATTCCATCTAAAGCTAAATATTGGCGAGAGACCGATAGCGAACAAGTACCGTGAGGGAAAGATGAAAAGCACTTTGGAAAGAGAGTTAAACAGTACGTGAAATTGCTGAAAGGGAAACGCTTGAAGTCAGTCGCGTTGT-TTGGAACTCAGCCTTGC--TTTCGCTTGGTGCACTTTCTGAACGACGGGCCAGCATCAATTTTGACCGTTGGAAAAGG--GCCAGAGGAATGTGGCACT---TT-CGGGTGCG-TTATAGCCTTTGG---TCGCATGCAACGGTTGGG-ATTGAGGACCGCAGCGCGC------CGCA-AGGCAGGGG--T----TT---ACCCAC-TTTCGCGCTTAGGATGCTGGCATAATGGCTTTAAACGACCCGTCTTGAAACACGGACCAAGGAGTCTAACATGCCTGCGAGTGTTTGGGTGG-AAAACCCGAGCGCGTAATG-AAAGTGAAAGTTGAGACC-TCTGTTGT-GGAGGGCATCGACGCCCGGACCTGACGTTCTCTGACGGATCCGCGGTAGAGCATGTATGTTGGGACCCGAAAGATGGTGAACTATGCCTGAATAGGGTGAAGCCAGAGGAAACTCTGGTGGAGGCTCGTAGCGATTCTGACGTGCAAATCGATCGTCAAATTTGGGTATAGGGGCGAAAGACTAATCGAACCATCTAGTAGCTGGTTCCTGCCGAAGTTTCCCTCAGGATAGCAGAAACTCA-TATCAGATTTATGTGGTAAAGCGAATGATTAGAGGCCTTGGGGTTGAAACAACCTTAACCTATTCTCAAACTTTAAATATGTAAGAACGAGCCGTCGCTTGATTGGACCGCTCGGYGATTGAGAGTTTCTAGTGGGCCATTTTTGGTAAGCAGAACTGGCGATGCGGGATGAACCGAACGCGAGGTTAAGGTGCCGGAATACACGCTCATCAGACACCACAAAAGGTGTTAGTTCATCTAGACAGCAGGACGGTGGCCATGGAAGTCGGAACCCGCTAAGGAGTGTGTAACAACTCACCTGCCGAATGAACTAGCCCTGAAAATGGATGGCGCTCAAGCGTGTTACCCATACCTCGCCGTCAGCGTTTCAGTGATGCGCTGACGAGTAGGCAGGCGTGGAGGTCAGTGAAGAAGCC
	Polyporus_melanopus_AF516568_1        ATTAACAAG-TT--CTGAAAGGGG---TTGTAGCTGGC-TTTCCA---TTCTGTGGGAAGC-A-TGTGCTCGCCCT---GCTCAAT-CCA---CTC-TACACCTGTGAACTAA-C-TGTGGGTCTTG-GTGT--------------GGGGCCT-------TCGTCCTT----C-GCGGGGCGTTGG---------------------TTTT---------AC------------ACCTG----GCTTACGTTTT-------C-TTATAAA-CTC--TAT-AAAGTATCGAGA----AT-GT-GTA---TTGC-GAT--------A---TAACTCAT-CTAT-AT-----ACAACTTTCAGCAACGGA-TCTCTTGGCTCTCGCATCGATGAAGAACGCAGCGAAATGCGATAA-GTAATGTGAATTGCAGAATTCAGTGAATCATCGAATCTTTGAACGCACCTTGCGCTCCTTGGCATTCCGA-GGAGCACGCCTGTTTGAGTGTCGTG--AAATTCTC-AACC--TATAAAT------------------CT-----------TTTTT---TGT-AGGC--TTGGAC--TTTGGA-GGCA----TTGCCGACGGTTTCTTAC--------------ATGC-CGGCTCCTCTCAAACGCATTAGC-TCGTGT----CC-TTGCGGA-----TCGGCTCTTCGGTGTGAT-A---A-T--TATCTACG-CC-------------G--T-G-GTCG-TGAAG-CG------TTTTGAC-----CGGCTTCT-AA----CT----------------------GTCTCGTTGT-----AGAGAC--AAAATGAA-------TCATTTC----AA--------TGACA---------------------------------------------------------------------------------------------------------------------------------------------------------------------------------------------------------------------------------------------------------------------------------------------------------------------------------------------------------------------------------------------------------------------------------------------------------------------------------------------------------------------------------------------------------------------------------------------------------------------------------------------------------------------------------------------------------------------------------------------------------------------------------------------------------------------------------------------------------------------------------------------------------------------------------------------------------------------------------------------------------------------------------------------------------------------------------------------------------------------------------------------------------------------------------------------------------------------------------------------------------------------------------------------------------------------------------------------------------------------------------------------------------------------------------------
	Polyporus_melanopus_AF516569_1        ATTAACGAG-TT--CTGAAAGGGG---TTGTAGCTGGC-TTTCCA---TTCTGTGGGAAGC-A-TGTGCTCGCCCT---GCTCAAT-CCA---CTC-TACACCTGTGAACTAA-C-TGTGGGTCTTG-GTGT--------------GGGGCCT-------TCGTCCTT----C-GCGGGGCGTTGG---------------------TTTT---------AC------------ACCTG----GCTTACGTTTT-------C-TTATAAA-CTC--TAT-AAAGTATCGAGA----AT-GT-GTA---TTGC-GAT--------A---TAACGCAT-CTAT-AT-----ACAACTTTCAGCAACGGA-TCTCTTGGCTCTCGCATCGATGAAGAACGCAGCGAAATGCGATAA-GTAATGTGAATTGCAGAATTCAGTGAATCATCGAATCTTTGAACGCACCTTGCGCTCCTTGGCATTCCGA-GGAGCACGCCTGTTTGAGTGTCGTG--AAATTCTC-AACC--TATAAAT------------------CTT----------TTTTT---TGT-AGGC--TTGGAC--TTTGGA-GGCA----TTGCCGACGGTTTCTTAC--------------ATGC-CGGCTCCTCTCAAACGCATTAGC-TCGTGT----CC-TTGCGGA-----TCGGCTCTTCGGTGTGAT-A---A-T--TATCTACG-CC-------------G--T-G-GTCG-TGAAG-CG------TTTTGAC-----CGGCTTCT-AA----CT----------------------GTCTCGTTGT-----AGAGAC--AAAATGAA-------TCATTTC----AA--------TGACA---------------------------------------------------------------------------------------------------------------------------------------------------------------------------------------------------------------------------------------------------------------------------------------------------------------------------------------------------------------------------------------------------------------------------------------------------------------------------------------------------------------------------------------------------------------------------------------------------------------------------------------------------------------------------------------------------------------------------------------------------------------------------------------------------------------------------------------------------------------------------------------------------------------------------------------------------------------------------------------------------------------------------------------------------------------------------------------------------------------------------------------------------------------------------------------------------------------------------------------------------------------------------------------------------------------------------------------------------------------------------------------------------------------------------------------
	Polyporus_melanopus_JQ964422_1        ----ACGAG-TT--TTGAAAGGGG---TTGTAGCTGGC-TTTC------CTTCTCGGAGGC-A-TGTGCTCGCTCC---GCTCAATCCCA---CTC-TACACCTGTGAACTTA-C-TGTGGGTCTT----TT--------------TGGGCCT-------CCGTCCTT----C-CGGGGGCGTTGG---------------------CTTT---------CA------------AACTG----GCCCATGTTTT-------A-TTACAAA-CTC--TTT-AAAGTATCGAGA----AT-GT-TTA---TTGC-GAT--------A---TAACGCAT-TTAT-AT-----ACAACTTTCAGCAACGGA-TCTCTTGGCTCTCGCATCGATGAAGAACGCAGCGAAATGCGATAA-GTAATGTGAATTGCAGAATTCAGTGAATCATCGAATCTTTGAACGCACCTTGCGCTCCTTGGCATTCCGA-GGAGCACGCCTGTTTGAGTGTCGTG--AAATTCTC-AACC--TACAAAT--------------------------------CTTT---TGT-AGGC--TTGGAC--TTTGGAGGGCT----TTGCCGACG--TTTCTA---------------ATGC-CGGCTCCTCTCAAATGCATTAGC-TTGTGT----CC-TTGCGGA-----TCGGCTCTTCGGTGTGAT-A---A-T--TGTCTACG-CC-------------G--T-G-GTCG-TGAAG-TG------TTTTGAC-----CGGCTTCT-AA----TG----------------------GTCTTGTTTA-----CAAGAC--AAAACATC-------A-TTTTC----AA--------TGACA----------------------------------------------------------------------GTTGTAGTCTGGAGAAGTG-TTTTCCGCGCTGGACCGTGTACAAGTCTCTTGGAACAGAGCGTCATAGAGGGTGAGAATCCCGTCTCTGACACGGACTACCAGTGCTTTGTGATGCGCTCTCGAAGAGTCGAGTTGTTTGGGAATGCAGCTCAAAATGGGTGGTAAATTCCATCTAAAGCTAAATATTGGCGAGAGACCGATAGCGAACAAGTACCGTGAGGGAAAGATGAAAAGCACTTTGGAAAGAGAGTTAAACAGTACGTGAAATTGCTGAAAGGGAAACGCTTGAAGTCAGTCGCGTCGT-TTGGAACTCAGCCTTGC--TTTTGCTTGGTGCACTTTCTGAACGACGGGCCAGCATCGATTTCGATTGTCGGAAAAGG--GTTGGAGGAATGTGGCACC---TT-CGGGTGTG-TTATAGCCTTCAG---TCACATACGGCGGTTGGG-ATCGAGGAACGCAGCGCGC------CGCA-AGGCAGGGG--T----TC---GCCCAC-TTTCGCGCTTAGGATGCTGGCGTAATGGCTTTAAACGACCCGTCTTGAAACACGGACCAAGGAGTCTAACATGCCTGCGAGTGTTTGGGTGG-AAAACCCGAGCGCGTAATG-AAAGTGAAAGTTGAGACC-TCTGTCGT-GGAGGGCATCGACGCCCGGACCTGACGTTCTCTGAAGGATCCGCGGTAGAGCATGTATGTTGGGACCCGAAAGATGGTGAACTATGCCTGAATAGGGTGAAGCCAGAGGAAACTCTGGTG-----------------------------------------------------------------------------------------------------------------------------------------------------------------------------------------------------------------------------------------------------------------------------------------------------------------------------------------------------------------------------------------------------------------------------------------------------------------------------------------------------------------------------------------------------------
	Polyporus_melanopus_KC572026_1        ----ACGAG-TT--TTGAAAGGGG---TTGTAGCTGGC-TTTC------CTTCTCGGAGGC-A-TGTGCTCGCTCC---GCTCAATCCCA---CTC-TACACCTGTGAACTTA-C-TGTGGGTCTT----TT--------------TGGGCCT-------CCGTCCTT----C-CGGGGGCGTTGG---------------------CTTT---------CA------------AACTG----GCCCACGTTTT-------A-TTACAAA-CTC--TTT-AAAGTATCGAGA----AT-GT-TTA---TTGC-GAT--------A---TAACGCAT-TTAT-AT-----ACAACTTTCAGCAACGGA-TCTCTTGGCTCTCGCATCGATGAAGAACGCAGCGAAATGCGATAA-GTAATGTGAATTGCAGAATTCAGTGAATCATCGAATCTTTGAACGCACCTTGCGCTCCTTGGCATTCCGA-GGAGCACGCCTGTTTGAGTGTCGTG--AAATTCTC-AACC--TACAAAT--------------------------------CTTT---TGT-AGGC--TTGGAC--TTTGGAGGGCT----TTGCCGACG--TTTCTA---------------ATGC-CGGCTCCTCTCAAATGCATTAGC-TTGTGT----CC-TTGCGGA-----TCGGCTCTTCGGTGTGAT-A---A-T--TGTCTACG-CC-------------G--T-G-GTCG-TGAAG-TG------TTTTGAC-----CGGCTTCT-AA----TG----------------------GTCTTGTTTA-----CAAGAC--AAAACATC-------A-TTTTC----AA--------TGACA----------------------------------------------------------------------GTTGTAGTCTGGAGAAGTG-TTTTCCGCGCTGGACCGTGTACAAGTCTCTTGGAACAGAGCGTCATAGAGGGTGAGAATCCCGTCTCTGACACGGACTACCAGTGCTTTGTGATGCGCTCTCGAAGAGTCGAGTTGTTTGGGAATGCAGCTCAAAATGGGTGGTAAATTCCATCTAAAGCTAAATATTGGCGAGAGACCGATAGCGAACAAGTACCGTGAGGGAAAGATGAAAAGCACTTTGGAAAGAGAGTTAAACAGTACGTGAAATTGCTGAAAGGGAAACGCTTGAAGTCAGTCGCGTCGT-TTGGAACTCAGCCTTGC--TTTTGCTTGGTGCACTTTCTGAACGACGGGCCAGCATCGATTTCGATTGTCGGAAAAGG--GTTGGAGGAATGTGGCACC---TT-CGGGTGTG-TTATAGCCTTCAG---TCACATACGGCGGTTGGG-ATCGAGGAACGCAGCGCGC------CGCA-AGGCAGGGG--T----TC---GCCCAC-TTTCGCGCTTAGGATGCTGGCGTAATGGCTTTAAACGACCCGTCTTGAAACACGGACCAAGGAGTCTAACATGCCTGCGAGTGTTTGGGTGG-AAAACCCGAGCGCGTAATG-AAAGTGAAAGTTGAGACC-TCTGTCGT-GGAGGGCATCGACGCCCGGACCTGACGTTCTCTGAAGGATCCGCGGTAGAGCATGTATGTTGGGACCCGAAAGATGGTGAACTATGCCTGAATAGGGTGAAGCCAGAGGAAACTCTGGTG-----------------------------------------------------------------------------------------------------------------------------------------------------------------------------------------------------------------------------------------------------------------------------------------------------------------------------------------------------------------------------------------------------------------------------------------------------------------------------------------------------------------------------------------------------------
	Polyporus_radicatus_AF516584_1        ATTAATGAG-TA--TTGAACTGGG---TTGTAGCTGGT-------------CTTATCAGAC-A-TGTGCTTGCCCT---TTTCAAATCCA---CTT-TACACCTGTGCACTCT-T-TGTGGGCTTTGGTTTTGG-----------GTGGATCCTGT-------TTTTG--------AATAACTTGA-------------------TTCTTC--------AGG------------CCAAT----GTCCATGTTT--------TATTACAAA-CCCTTTGT-AAGATTTT-AGA----AT-GT-GCA---TTGCGAAA--------TA--TAACGCAT-CTTT-AT-----ACAAC-TTCAGCAACGGATTCTCTTGGCTCTCGCATCGATGAAGAACGCAGCG-AATGCGATAA-GTAATGTGAATTGCAGAATTCAGTGAATCATCGAATCTTTGAACGCACCTTGCGCTCCTTGGTATTCTGA-GGAGCACACCTGTTTGAGTGTCGTG--AAATACTC-AACC--TACAAA-------------------CCTTTGTGT------TTT---GTT-AGGC--TTGGAC--TTTGGA-GGT-----TTGTTGGCAGTCTG-----------------TCTGT-CAACTCTTCTTAAATTCATTAGC-TTGGTT----CC-TTGTGGA-----TCGACTC-TCGGTATCAT-A---A-T--TGTCTGTG-CC-------------G--T-G-ACCG-TGAAG-CA-----TATTTGGC-----AGGCTTCT-AA----------------------------CTCTCCCT---------TATGGGGAGACT-------------------TAT-----T--TGACACCCCTAGTAACTGCGAGTGAAGCGGGAAAAGCTCAAATTTAAAATCTGGCAGTCTTT---GGTTGCCCGAGTTGTAGTCTGGAGAAGTGTTTTTCTGTGCTGGACCGTGTATAAGTCTCTTGGAATAGAGCGTCATAGAGGGTGAGAATCCCGTCTTTGACACGGACTACCAGTGCTTTGTGATGCACTCTCAAAGAGTCGAGTTGTTTGGGAATGCAGCTCAAAATGGGTGGTAAATTCCATCTAAAGCTAAATATTGGCGAGAGACCGATAGCGAACAAGTACCGTGAGGGAAAGATGAAAAGCACTTTGGAAAGAGAGTTAAACAGTACGTGAAATTGCTGAAAGGGAAACGCTTAAAGTCAGTCATGTCAT-TTGGAACTCAACCTTGCTTTTTTGCTTGGTGCACTTTCTGAATGATGGGCCAGCATCAATTTTGACTGTTGGAAAAGG--GCTGGGGGAATGTGGCATC--CTT-TGGATGTG-TTATAGCCTCTGG---TCACATACAATGGTTGGG-ATTGAGGATTGCAGCGCGC------CGCA-AGGCAGGGG--T----TC---CCCCAC-TTTCGCGCTTAGGATGCTGGCATAATGACTTTAAACGACCCGTCTTGAAACACGGACCAAGGAGTCTAACATGCCTGCGAGTGTTTGGGTGGAAAAACCCAAGCGCGTAATG-AAAGTGAAAG-----------------------------------------------------------------------------------------------------------------------------------------------------------------------------------------------------------------------------------------------------------------------------------------------------------------------------------------------------------------------------------------------------------------------------------------------------------------------------------------------------------------------------------------------------------------------------------------------------------------------------------------------------------------------------------------------------
	Polyporus_radicatus_AF516585_1        ATTAATGAG-TA--TTGAACTGGG---TTGTAGCTGGT-------------CTTATCAGAC-A-TGTGCTTGCCCT---TTTCAAATCCA---CTT-TACACCTGTGCACTCT-T-TGTGGGCTTTGGTTTTGG-----------GTGGATCCTGT-------TTTTT--------TATAACTTGA-------------------TTCTTC--------AGG------------CCAAT----GTCCATGTTT--------TATTACAAA-CCCTTTGT-AAGATTTT-AGA----AT-GT-GCA---TTGCGAAA--------TA--TAACGCAT-CTTT-AT-----ACAACTTTCAGCAACGGA-TCTCTTGGCTCTCGCATCGATGAAGAACGCAGCGAAATGCGATAA-GTAATGTGAATTGCAGAATTCAGTGAATCATCGAATCTTTGAACGCACCTTGCGCTCCTTGGTATTCTGA-GGAGCACACCTGTTTGAGTGTCGTG--AAATACTC-AACC--TACAAA-------------------CCTTTGTGT------TTT---GTT-AGGC--TTGGAC--TTTGGA-GGT-----TTGTTGGCAGTCTG-----------------TCTGT-CAACTCTTCTTAAATTCATTAGC-TTGGTT----CC-TTGTGGA-----TCGACTC-TCGGTATCAT-A---A-T--TGTCTGTG-CC-------------G--T-G-ACCG-TGAAG-C-------ATTTGGC-----AGGCTTCT-AA----------------------------CTCTCCCT---------TATGGGGAGACT-------------------TAT-----T--TGACACCCCTAGTAACTGCGAGTGAAGCGGGAAAAGCTCAAATTTAAAATCTGGCAGTCTTT---GGTTGCCCGAGTTGTAGTCTGGAGAAGTGTTTTTCTGTGCTGGACCGTGTATAAGTCTCTTGGAATAGAGCGTCATAGAGGGTGAGAATCCCGTCTTTGACACGGACTACCAGTGCTTTGTGATGCACTCTCAAAGAGTCGAGTTGTTTGGGAATGCAGCTCAAAATGGGTGGTAAATTCCATCTAAAGCTAAATATTGGCGAGAGACCGATAGCGAACAAGTACCGTGAGGGAAAGATGAAAAGCACTTTGGAAAGAGAGTTAAACAGTACGTGAAATTGCTGAAAGGGAAACGCTTAAAGTCAGTCATGTCAT-TTGGAACTCAACCTTGCTTTTTTGCTTGGTGCACTTTCTGAATGATGGGCCAGCATCAATTTTGACTGTTGGAAAAGG--GCTGGGGGAATGTGGCATC--CTT-TGGATGTG-TTATAGCCTCTGG---TCACATACAATGGTTGGG-ATTGAGGATTGCAGCGCGC------CGCA-AGGCAGGGG--T----TC---CCCCAC-TTTCGCGCTTAGGATGCTGGCATAATGACTTTAAACGACCCGTCTTGAAACACGGACCAAGGAGTCTAACATGCCTGCGAGTGTTTGGGTGGAAAAACCCAAGCGCGTAATG-AAAGTGAAAG-----------------------------------------------------------------------------------------------------------------------------------------------------------------------------------------------------------------------------------------------------------------------------------------------------------------------------------------------------------------------------------------------------------------------------------------------------------------------------------------------------------------------------------------------------------------------------------------------------------------------------------------------------------------------------------------------------
	Polyporus_sp__ZJL_20164_KX900049_1    ----CTGAG-TC--TTGAAATGGG---TTGTAGCTGGC-----------CCTTTACCGGGC-A-TGTGCTCACCCT----TTCAAATCCA---CTC-TACACCTGTGCACTTA-C-TGTGGGCTTCGGTTTTTG-----------TTGGGTCTTGT---TTTTTTTTT---------AAAACCTGG-------------------CCTTAC---------GA------------GCCGG----ACTCACGTTT--------TACTACAAA-C-TCTT----TAGTATC-AGA----AT-GT-GTA---TTGC-GAT--------GT--TAATGCAT--CTT-AT-----ACAACTTTCAGCAACGGA-TCTCTTGGCTCTCGCATCGATGAAGAACGCAGCGAAATGCGATAA-GTAATGTGAATTGCAGAATTCAGTGAATCATCGAATCTTTGAACGCACCTTGCGCTCCTTGGTATTCCGA-GGAGCACACCTGTTTGAGTGTCGTG--AAACTCTC-AACC--TACAAAG------------------CCTTTGTGT------TTT---GTT-AGGC--TTGGA---CTTTGG-AGGCT---TTGCTGGC-ATCG--------------------AGT-CAGCTCCTCTCAAATTTATTAGC-TTGATT----CC-TTGTGGA-----TCAGTTC-CCGGTGTGAT-A---A-T--TGTCTACG-CC-------------G--T-G-GCTG-TGAAG-C-------TTTTGGC-----AAGCTTCT-AA----TT----------------------GTCTTGTT------------GAAGGGACA-----------GTTTG---TAC-----TTGTGACACCCCTAGTAACTGCGAGTGAAGCGGGAAAAGCTCAAATTTAAAATCTGGCGGTCTTT---GGCTGTCCGAGTTGTAGTCTGGAGAAGTG-CTTTCCGCGCTGGACCGTGTATAAGTCTCTTGGAACAGAGCGTCATAGAGGGTGAGAATCCCGTCTTTGACACGGACTACCAGTGCTTTGTGATGTGCTCTCAAAGAGTCGAGTTGTTTGGGAATGCAGCTCAAAATGGGTGGTAAATTCCATCTAAAGCTAAATATTGGCGAGAGACCGATAGCGAACAAGTACCGTGAGGGAAAGATGAAAAGCACTTTGGAAAGAGAGTTAAACAGTACGTGAAATTGCTGAAAGGGAAACGCTTGAAGTCAGTCGCGTTGT-TTGGAACTCAGCCTTGC--TTTTGCTTGGTGCACTTTCTGAATGACGGGCCAGCATCGATTTTGACCGTTGGAAAAGG--GCTGGGGGAATGTGGCACC---TC-CGGGTGTG-TTATAGCCTCTGG---TCGCATACAACGGTTGGG-ATTGAGGACCGCAGCGCGC------CGCA-AGGCAGGGG--T----TC---GCCCAC-TTTCGCGCTTAGGATGCTGGCATAATGGCTTTAAGCGACCCGTCTTGAAACACGGACCAAGGAGTCTAACATGCCTGCGAGTGTTTGGGTGG-AAAACCCGAGTGCGTAATG-AAAGTGAAAGTTGAGACC-TCTGTTGT-GGAGGGCATCGACGCCCGGACCTGACGTTCTCTGAAGGATCCGCGGTGGAGCATGTATGTTGGGACCCGAAAGATGGTGAACTATGCCTGAATAGGGTGAAGCCAGAGGAAACTCTGGTGGAGGCTCGTAGCGATTCTGACGTGCAAATCGATCGTCAAATTTGGGTATAGGGGCGAAAGACTAATCGAACCATCTAGTAGCTGGTTCCTGCCGAAGTTTCCCTCAGGATAGCAGAAACTCA-TATCAGATTTATGTGGTAAAGCGAATGATTAGAGGCCTTGGGGTTGAAACAACCTTAACCTATTCTCAAACTTTAAATATGTAAGAACGAGCCGTCGCTTGATTGGACCGCTCGGTGATTGAGAGTTTCTAGTGGGCCATTTTTGGTAAGCAGAACTGGCGATGCGGGATGAACCGAACGCGAGGTTAAGGTGCCGGAATACACGCTCATCAGACACCACAAAAGGTGTTAGTTCATCTAGACAGCAGGACGGTGGCCATGGAAGTCGGAATCCGCTAAGGAGTGTGTAACAACTCACCTGCCGAATGAACTAGCCCTGAAAATGGATGGCGCTCAAGCGTGTTACCCATACCTCGCCGTCAGCGTTTCTGTGATGCGCTGACGAGTAGGCAGGCGTGGAGGTCAGTGAAGAAGCC
	Polyporus_sp__ZJL_20164_KX900050_1    ----CTGAG-TC--TTGAAATGGG---TTGTAGCTGGC-----------CCTTTACCGGGC-A-TGTGCTCACCCT----TTCAAATCCA---CTC-TACACCTGTGCACTTA-C-TGTGGGCTTCGGTTTTTG-----------TTGGGTCTTGT---TTTTTTTTT---------AAAACCTGG-------------------CCTTAC---------GA------------GCTGG----ACTCACGTTT--------TACTACAAA-C-TCTT----TAGTATC-AGA----AT-GT-GTA---TTGC-GAT--------GT--TAATGCAT--CTT-AT-----ACAACTTTCAGCAACGGA-TCTCTTGGCTCTCGCATCGATGAAGAACGCAGCGAAATGCGATAA-GTAATGTGAATTGCAGAATTCAGTGAATCATCGAATCTTTGAACGCACCTTGCGCTCCTTGGTATTCCGA-GGAGCACACCTGTTTGAGTGTCGTG--AAACTCTC-AACC--TACAAAG------------------CCTTTGTGT------TTT---GTT-AGGC--TTGGA---CTTTGG-AGGCT---TTGCTGGC-ATCG--------------------AGT-CAGCTCCTCTCAAATTTATTAGC-TTGATT----CC-TTGTGGA-----TCAGTTC-CCGGTGTGAT-A---A-T--TGTCTACG-CC-------------G--T-G-GCTG-TGAAG-C-------TTTTGGC-----AAGCTTCT-AA----TT----------------------GTCTTGTT------------GAAGGGACA-----------GTTTG---TAC-----TTGTGACACCCCTAGTAACTGCGAGTGAAGCGGGAAAAGCTCAAATTTAAAATCTGGCGGTCTTT---GGCTGTCCGAGTTGTAGTCTGGAGAAGTG-CTTTCCGCGCTGGACCGTGTATAAGTCTCTTGGAACAGAGCGTCATAGAGGGTGAGAATCCCGTCTTTGACACGGACTACCAGTGCTTTGTGATGTGCTCTCAAAGAGTCGAGTTGTTTGGGAATGCAGCTCAAAATGGGTGGTAAATTCCATCTAAAGCTAAATATTGGCGAGAGACCGATAGCGAACAAGTACCGTGAGGGAAAGATGAAAAGCACTTTGGAAAGAGAGTTAAACAGTACGTGAAATTGCTGAAAGGGAAACGCTTGAAGTCAGTCGCGTTGT-TTGGAACTCAGCCTTGC--TTTKGCTTGGTGCACTTTCTGAATGACGGGCCAGCATCGATTTTGACCGTTGGAAAAGG--GCTGGGGGAATGTGGCACC---TC-CGGGTGTG-TTATAGCCTCTGG---TCGCATACAACGGTTGGG-ATTGAGGACCGCAGCGCGC------CGCA-AGGCAGGGG--T----TY---GCCCAC-TTTCGCGCTTAGGATGCTGGCATAATGGCTTTAAGCGACCCGTCTTGAAACACGGACCAAGGAGTCTAACATGCCTGCGAGTGTTTGGGTGG-AAAACCCGAGCGCGTAATG-AAAGTGAAAGTTGAGACC-TCTGTTGT-GGAGGGCATYGACGCCCGGACCTGACGTTCTCTGAAGGATCCGCGGTGGAGCATGTATGTTGGGACCCGAAAGATGGTGAACTATGCCTGAATAGGGTGAAGCCAGAGGAAACTCTGGTGGAGGCTCGTAGCGATTCTGACGTGCAAATCGATCGTCAAATTTGGGTATAGGGGCGAAAGACTAATCGAACCATCTAGTAGCTGGTTCCTGCCGAAGTTTCCCTCAGGATAGCAGAAACTCA-TATCAGATTTATGTGGTAAAGCGAATGATTAGAGGCCTTGGGGTTGAAACAACCTTAACCTATTCTCAAACTTTAAATATGTAAGAACGAGCCGTCGCTTGATTGGACCGCTCGGTGATTGAGAGTTTCTAGTGGGCCATTTTTGGTAAGCAGAACTGGCGATGCGGGATGAACCGAACGCGAGGTTAAGGTGCCGGAATACACGCTCATCAGACACCACAAAAGGTGTTAGTTCATCTAGACAGCAGGACGGTGGCCATGGAAGTCGGAATCCGCTAAGGAGTGTGTAACAACTCACCTGCCGAATGAACTAGCCCTGAAAATGGATGGCGCTCAAGCGTGTTACCCATACCTCGCCGTCAGCGTTTCTGTGATGCGCTGACGAGTAGGCAGGCGTGGAGGTCAGTGAAGAAGCC
	Polyporus_sp__ZJL_20165_KX900055_1    ----CTGAG-CT--TTGAAATGGG---TTGTAGCTGGC-CTTTACTT---------GGGGC-A-TGTGCTCATCCT----TTCAAATCCA---CTC-TACACCTGTGCACTTACC-CGTGGGTTTCGGTTTTGTTGGG--------------------TCTCGTTTTT-----------AACTTGG-------------------CCTTAT--------GGA------------GCCGG----ACTCATGTTT--------TAATACAGA-CTCTTC-----AGTATCGTGA----AT-GT-GTA---TTGT-GAT--------GTAATAATGCAT-CGTT-AT-----ACAACTTTCAGCAACGGA-TCTCTTGGCTCTCGCATCGATGAAGAACGCAGCGAAATGCGATAA-GTAATGTGAATTGCAGAATTCAGTGAATCATCGAATCTTTGAACGCACCTTGCGCTCCTTGGTATTCTGA-GGAGCACACCTGTTTGAGTGTCGTG--AGGTTCTC-AACCT-AACAAAC------------------C-TTTGTGT------TTG---GTT-AGGC--TTGGA---CTTTGG-AGGCT---TTGCCGGCATT--------------------GTTTT-CGGCTCCTCTCAAATTCATTAGC-TTGATT----TC-TTGCAAGA----TCGGCTC-TCGGTGTGAT-A---A-T--TGTCTACG-CT-------------G--T-G-ACCG-TGAAG-TG-----TTT--GGC-----AAGCTTCTAAA----CT-------------------------------------------TGAAGGTGA----------ACTTG---TAT-----T--TGGCGCCCCTAGTAACTGCGAGTGAAGCGGGAAAAGCTCAAATTTTAAATCTGGCAGTGTTT---GGCTGTCCGAGTTGTAGTCTGGAGAAGTG-TTTTCCGTGCTGGACCGTGTATAAGTCTCTTGGAACAGAGCGTCATAGAGGGTGAGAATCCCGTCTTTGACACGGACTACCAGTGCTTTGTGATGCGCTCTCAAAGAGTCGAGTTGTTTGGGAATGCAGCTCAAAAGGGGTGGTAAATTCCATCTAAAGCTAAATATTGGCGAGAGACCGATAGCGAACAAGTACCGTGAGGGAAAGATGAAAAGCACTTTGGAAAGAGAGTTAAACAGTACGTGAAATTGCTGAAAGGGAAACGCTTGAAGTCAGTCGCGTTGT-TTGGAACTCAGCCTTGC--TTTTGCTTGGTGCACTTTCTGAACGATGGGCCAGCATTAATTTTGACCGTTGGAAAAGG--GCTGGGGGAATGTGGCACC--TCTGGGGGTGTG-TTATAGCCTCTGG---TTACATACAACGGTTGGG-ATTGAGGACCGCAGCGTGC------CGCA-AGGCAGGGG--T----TC---GCCCAC-TTTCGCGCTTAGGATGCTGGCATAATGGCTTTAAGCGACCCGTCTTGAAACACGGACCAAGGAGTCTAACATACCTGCAAGTGTTTGGGTGG-AAAACCCGAGCGCGTAATG-AAAGTGAAAGTTGAGACCTTCTGTCATGGAAGGGCATCGACGCCCGGACCTGACGTTCTCTGACGGATCCGCGGTGGAGCATGTATGTTGGGACCCGAAAGATGGTGAACTATGCCTGAATAGGGTGAAGCCAGAGGAAACTCTGGTGGAGGCTCGTAGCGATTCTGACGTGCAAATCGATCGTCAAATTTGGGTATAGGGGCGAAAGACTAATCGAACCATCTAGTAGCTGGTTCCTGCCGAAGTTTCCCTCAGGATAGCAGAAACTCA-TATCAGATTTATGTGGTAAAGCGAATGATTAGAGGCCTTGGGGTTGAAACAACCTTAACCTATTCTCAAACTTTAAATATGTAAGAACGAGCCGTCGCTTGATTGGACCGCTCGGTGATTGAGAGTTTCTAGTGGGCCATTTTTGGTAAGCAGAACTGGCGATGCGGGATGAACCGAACGCGAGGTTAAGGTGCCGGAATACACGCTCATCAGACACCACAAAAGGTGTTAGTTCATCTAGACAGCAGGACGGTGGCCATGGAAGTCGGAACCCGCTAAGGAGTGTGTAACAACTCACCTGCCGAATGAACTAGCCCTGAAAATGGATGGCGCTCAAGCGTGTTACCCATACCTCGCCGTCAGTGTTTCAGTGACACGCTGACGAGTAGGCAGGCGTGGAGGTCAGTGAAGAAGCC
	Polyporus_sp__ZJL_2016a_KU189762_1    ----ACGAG-TT--TTGGCACGGGT--TTGTAGCTGGC-CTCT-------------TAGGC-A-TGTGCTCGCCCT---GTTCAAT-CCA---CTC-TACACCTGTGCACTCA-TGGGTGGGTCTCGG----------------------------------------------CGGGCTTTTTGAG--------------------CTCT---------TA------------ACCGG----ACCTGCGTTTT-------A-CTACAAA-CCCTTTTA-AAGTC--TCAGA----AT-GT-GTA---TTGC-GAT--------A---TAACGCAT-TTAT-AT-----ACAACTTTCAGCAACGGA-TCTCTTGGCTCTCGCATCGATGAAGAACGCAGCGAAATGCGATAA-GTAATGTGAATTGCAGAATTCAGTGAATCATCGAATCTTTGAACGCACCTTGCGCTCCTTGGCATTCCGA-GGAGCACACCTGTTTGAGTGTCGTG--TAATTCTC-AACC--TGCAAGT------------------ACTTTTTGC----------------AGGC--TTGGAT--TTTGGA-GGCTT---TTGCCGATGTTGCC-----------------AACAT-CGGCTCCTCTCAAATGCATTAGC-TTGGTT----CC-TTGCGGA-----TCGGCTT-TCGGTGTGAT-A---G-T--TGTCTATG-CC-------------G--T-G-GCTG-AGAAG-TG-----TTTTATGG---GCCAGCTTCT-AA----TCG---------------------GTCTCGTCTG-----------TAGAGACA--------------------GTT--GAC--TGACACCCCTAGTAACTGCGAGTGAAGCGGGAAAAGCTCAAATTTAAAATCTGGCGGTCTTT---GGCTGTCCGAGTTGTAGTCTGGAGAAGTG-CGTTCTGCGCTGGACCGTGTACAAGTCTCTTGGAACAGAGCGTCATAGAGGGTGAGAATCCCGTCTTTGACACGGACTGCCGGTGCTTTGTGATGCGCTCTCAAAGAGTCGAGTTGTTTGGGAATGCAGCTCAAAATGGGTGGTAAATTCCATCTAAAGCTAAATATTGGCGAGAGACCGATAGCGAACAAGTACCGTGAGGGAAAGATGAAAAGCACTTTGGAAAGAGAGTTAAACAGTACGTGAAATTGCTGAAAGGGAAACGCTTGAAGTCAGTCGCGTTGT-TCGGAACTCAGCCTTGC--TTTTGCTTGGTGCACTTTCTGAATGACGGGCCAGCATCGATTTTGACCGTCGGAAAAGGAAGCGGGGGGAATGTGGCACC---TT-TGGGTGTG-TTATAGCCTTCA----CTTCGCACGGCGGTTGGG-ATCGAGGAACGCAGCGCGC------CGCA-AGGCAGGGG--T----TC---GCCCAC-TTTCGCGCTTAGGATGCTGGCGTAATGGCTTTAAACGACCCGTCTTGAAACACGGACCAAGGAGTCTAACATGCCTGCGAGTGTTTGGGTGG-AAAACCCGAGCGCGCAATG-AAAGTGAAAGTTGAGACC-TCCGTCGTGGGAGGGCATCGACGCCCGGACCTGATGTTTTCTGACGGATCCGCGGTAGAGCATGTATGTTGGGACCCGAAAGATGGTGAACTATGCCTGAATAGGGTGAAGCCAGAGGAAACTCTGGTGGAGGCTCGTAGCGATTCTGACGTGCAAATCGATCGTCAAATTTGGGTATAGGGGCGAAAGACTAATCGAACCATCTAGTAGCTGGTTCCTGCCGAAGTTTCCCTCAGGATAGCAGAAACTCA-TATCAGATTTATGTGGTAAAGCGAATGATTAGAGGCCTTGGGGTTGAAACAACCTTAACCTATTCTCAAACTTTAAATATGTAAGAACGAGCCGTCGCTTAGTTGGACCGCTCGGTGATTGAGAGTTTCTAGTGGGCCATTTTTGGTAAGCAGAACTGGCGATGCGGGATGAACCGAACGCGAGGTTAAGGTGCCGGAATACACGCTCATCAGACACCACAAAAGGTGTTAGTTCATCTAGACAGCAGGACGGTGGCCATGGAAGTCGGAATCCGCTAAGGAGTGTGTAACAACTCACCTGCCGAATGAACTAGCCCTGAAAATGGATGGCGCTCAAGCGTGTTACCCATACCTCGCCGTCAGCGTTTAAGTGACGCGCTGACGAGTAGGCAGGCGTGGAGGTCAGTGAAGAAGCC
	Polyporus_sp__ZJL_2016a_KU189763_1    ----ACGAG-TT--TTGGCACGGGT--TTGTAGCTGGC-CTCT-------------TAGGC-A-TGTGCTCGCCCT---GTTCAAT-CCA---CTC-TACACCTGTGCACTCA-TGGGTGGGTCTCGG----------------------------------------------CGGGCTTTTTGAG--------------------CTCT---------TA------------ACCGG----ACCTGCGTTTT-------A-CTACAAA-CCCTTTTA-AAGTC--TCAGA----AT-GT-GTA---TTGC-GAT--------A---TAACGCAT-TTAT-AT-----ACAACTTTCAGCAACGGA-TCTCTTGGCTCTCGCATCGATGAAGAACGCAGCGAAATGCGATAA-GTAATGTGAATTGCAGAATTCAGTGAATCATCGAATCTTTGAACGCACCTTGCGCTCCTTGGCATTCCGA-GGAGCACACCTGTTTGAGTGTCGTG--TAATTCTC-AACC--TGCAAGT------------------ACTTTTTGC----------------AGGC--TTGGAT--TTTGGA-GGCTT---TTGCCGATGTTGCC-----------------AACAT-CGGCTCCTCTCAAATGCATTAGC-TTGGTT----CC-TTGCGGA-----TCGGCTT-TCGGTGTGAT-A---G-T--TGTCTATG-CC-------------G--T-G-GCTG-AGAAG-TG-----TTTTATGG---GCCAGCTTCT-AA----TCG---------------------GTCTCGTCTG-----------TAGAGACA--------------------GTT--GAC--TGACACCCCTAGTAACTGCGAGTGAAGCGGGAAAAGCTCAAATTTAAAATCTGGCGGTCTTT---GGCTGTCCGAGTTGTAGTCTGGAGAAGTG-CGTTCTGCGCTGGACCGTGTACAAGTCTCTTGGAACAGAGCGTCATAGAGGGTGAGAATCCCGTCTTTGACACGGACTGCCGGTGCTTTGTGATGCGCTCTCAAAGAGTCGAGTTGTTTGGGAATGCAGCTCAAAATGGGTGGTAAATTCCATCTAAAGCTAAATATTGGCGAGAGACCGATAGCGAACAAGTACCGTGAGGGAAAGATGAAAAGCACTTTGGAAAGAGAGTTAAACAGTACGTGAAATTGCTGAAAGGGAAACGCTTGAAGTCAGTCGCGTTGT-TCGGAACTCAGCCTTGC--TTTTGCTTGGTGCACTTTCTGAATGACGGGCCAGCATCGATTTTGACCGTCGGAAAAGGAAGCGGGGGGAATGTGGCACC---TT-TGGGTGTG-TTATAGCCTTCA----CTTCGCACGGCGGTTGGG-ATCGAGGAACGCAGCGCGC------CGCA-AGGCAGGGG--T----TC---GCCCAC-TTTCGCGCTTAGGATGCTGGCGTAATGGCTTTAAACGACCCGTCTTGAAACACGGACCAAGGAGTCTAACATGCCTGCGAGTGTTTGGGTGG-AAAACCCGAGCGCGCAATG-AAAGTGAAAGTTGAGACC-TCCGTCGT-GGAGGGCATCGACGCCCGGACCTGATGTTTTCTGACGGATCCGCGGTAGAGCATGTATGTTGGGACCCGAAAGATGGTGAACTATGCCTGAATAGGGTGAAGCCAGAGGAAACTCTGGTGGAGGCTCGTAGCGATTCTGACGTGCAAATCGATCGTCAAATTTGGGTATAGGGGCGAAAGACTAATCGAACCATCTAGTAGCTGGTTCCTGCCGAAGTTTCCCTCAGGATAGCAGAAACTCA-TATCAGATTTATGTGGTAAAGCGAATGATTAGAGGCCTTGGGGTTGAAACAACCTTAACCTATTCTCAAACTTTAAATATGTAAGAACGAGCCGTCGCTTAGTTGGACCGCTCGGTGATTGAGAGTTTCTAGTGGGCCATTTTTGGTAAGCAGAACTGGCGATGCGGGATGAACCGAACGCGAGGTTAAGGTGCCGGAATACACGCTCATCAGACACCACAAAAGGTGTTAGTTCATCTAGACAGCAGGACGGTGGCCATGGAAGTCGGAATCCGCTAAGGAGTGTGTAACAACTCACCTGCCGAATGAACTAGCCCTGAAAATGGATGGCGCTCAAGCGTGTTACCCATACCTCGCCGTCAGCGTTTAAGTGACGCGCTGACGAGTAGGCAGGCGTGGAGGTCAGTGAAGAAGCC
	Polyporus_sp__ZJL_2016b_KU189758_1    ----ACGAG-TT--ATGAAAGGGG---TTGCAGCTGGC-CTTA--------------GGGC-A-TGTGCTCGCCCT---GCTCAAT-CCA---CTC-TACACCTGTGCACTGA-C-TGTGGGTTTG----GG--------------YGGGCTT-------TCGTCCTT----C-ACCGGGCGTTGG---------------------CTTT---------TA------------ACCCG----GCCTACGTTTT-------A-TTACAAA-CTC---TT-AAAGTACCGAGA----AT-GT-GTA---TTGC-GATAT-----AA---TAACGCAT-TTAT-AT-----ACAACTTTCAGCAACGGA-TCTCTTGGCTCTCGCATCGATGAAGAACGCAGCGAAATGCGATAA-GTAATGTGAATTGCAGAATTCAGTGAATCATCGAATCTTTGAACGCACCTTGCGCTCCTTGGCATTCCGA-GGAGCACGCCTGTTTGAGTGTCGTG--AAATTCTC-AACC--TGCAAAC------------------C------------TTTTT---TGT-AGGA--TTGGA---CTTGGA-GGTTA---TTGCCGACG-TTTTCTA---------------ATGCRCGGCTCCTCTCAAATGCATTAGC-TTGTGT----CC-TTGCGGA-----TCGGCTCTTCGGTGTGAT-A---A-T--TGTCTACG-CC-------------G--T-G-GTCG-TGAAG-CG------TTTTGAC-----CGGCTTCT-AG----TC----------------------GTCTCTCTCT-----GGAGAC---AAAGAAC-------TTGTTTC----AA--------TGACACCCCTAGTAACTGCGAGTGAAGCGGGAAAAGCTCAAATTTAAAATCTGGCGGTTCT-----GCCGTCCGAGTTGTAGTCTGGAGAAGTG-CTTTCCGCGCTGGACCGTGTATAAGTCTCTTGGAACAGAGCGTCATAGAGGGTGAGAATCCCGTCTCTGACACGGACTCCCAGTGCTTTGTGATGCGCTCTCAAAGAGTCGAGTTGTTTGGGAATGCAGCTCAAAATGGGTGGTAAATTCCATCTAAAGCTAAATATTGGCGAGAGACCGATAGCGAACAAGTACCGTGAGGGAAAGATGAAAAGCACTTTGGAAAGAGAGTTAAACAGTACGTGAAATTGCTGAAAGGGAAACGCTTGAAGTCAGTCGCGTCGT-TCGGAACTCAGCCTTGC--TTTTGCTTGGTGCACTTTCTGAACGACGGGCCAGCATCGATTTTGACCGTCGGAAAAGG--GTTGGGGGAATGTGGCACC---TT-CGGGTGTG-TTATAGACTCCAG---TCACATACGGCGGTTGGG-ATCGAGGAACGCAGCGCGC------CGCA-AGGCAGGGG--C---ATT---GCCCAC-TTTCGCGCTTAGGATGCTGGCGTAATGGCTTTAAACGACCCGTCTTGAAACACGGACCAAGGAGTCTAACATGCCTGCGAGTGTTTGGGTGG-AAAACCCGAGCGCGTAATG-AAAGTGAAAGTTGAGACC-TCTGTCGT-GGAGGGCATCGACGCCCGGACCTGACGTTTTCTGAAGGATCCGCGGTAGAGCATGTATGTTGGGACCCGAAAGATGGTGAACTATGCCTGAATAGGGTGAAGCCAGAGGAAACTCTGGTGGAGGCTCGTAGCGATTCTGACGTGCAAATCGATCGTCAAATTTGGGTATAGGGGCGAAAGACTAATCGAACCATCTAGTAGCTGGTTCCTGCCGAAGTTTCCCTCAGGATAGCAGAAACTCA-TATCAGATTTATGTGGTAAAGCGAATGATTAGAGGCCTTGGGGTTGAAACAACCTTAACCTATTCTCAAACTTTAAATATGTAAGAACGAGCCGTCGCTTAATTGGACCGCTCGGCGATTGAGAGTTTCTAGTGGGCCATTTTTGGTAAGCAGAACTGGCGATGCGGGATGAACCGAACGCGAGGTTAAGGTGCCGGAATACACGCTCATCAGACACCACAAAAGGTGTTAGTTCATCTAGACAGCAGGACGGTGGCCATGGAAGTCGGAATCCGCTAAGGAGTGTGTAACAACTCACCTGCCGAATGAACTAGCCCTGAAAATGGATGGCGCTCAAGCGTGTTACCCATACCTCGCCGTCAGCGTTGAAGTGACGCGCTGACGAGTAGGCAGGCGTGGAGGTCAGTGAAGAAGCC
	Polyporus_sp__ZJL_2016b_KU189759_1    ----ACGAG-TT--ATGAAAGGGG---TTGCAGCTGGC-CTTA--------------GGGC-A-TGTGCTCGCCCT---GCTCAAT-CCA---CTC-TACACCTGTGCACTGA-C-TGTGGGTTTG----GG--------------TGGGCTT-------TCGTCCTT----C-ACCGGGCGTTGG---------------------CTTT---------TA------------ACCCG----GCCTACGTTTT-------A-TTACAAA-CTC---TT-AAAGTACCGAGA----AT-GT-GTA---TTGC-GATAT-----AA---TAACGCAT-TTAT-AT-----ACAACTTTCAGCAACGGA-TCTCTTGGCTCTCGCATCGATGAAGAACGCAGCGAAATGCGATAA-GTAATGTGAATTGCAGAATTCAGTGAATCATCGAATCTTTGAACGCACCTTGCGCTCCTTGGCATTCCGA-GGAGCACGCCTGTTTGAGTGTCGTG--AAATTCTC-AACC--TGCAAAC------------------C------------TTTTT---TGT-AGGA--TTGGA---CTTGGA-GGTTA---TTGCCGACG-TTTTCTA---------------ATGCACGGCTCCTCTCAAATGCATTAGC-TTGTGT----CC-TTGCGGA-----TCGGCTCTTCGGTGTGAT-A---A-T--TGTCTACG-CC-------------G--T-G-GTCG-TGAAG-CG------TTTTGAC-----CGGCTTCT-AG----TC----------------------GTCTCTCTCT-----GGAGAC---AAAGAAC-------TTGTTTC----AA--------TGACACCCCTAGTAACTGCGAGTGAAGCGGGAAAAGCTCAAATTTAAAATCTGGCGGTTCT-----GCCGTCCGAGTTGTAGTCTGGAGAAGTG-CTTTCCGCGCTGGACCGTGTATAAGTCTCTTGGAACAGAGCGTCATAGAGGGTGAGAATCCCGTCTCTGACACGGACTCCCAGTGCTTTGTGATGCGCTCTCAAAGAGTCGAGTTGTTTGGGAATGCAGCTCAAAATGGGTGGTAAATTCCATCTAAAGCTAAATATTGGCGAGAGACCGATAGCGAACAAGTACCGTGAGGGAAAGATGAAAAGCACTTTGGAAAGAGAGTTAAACAGTACGTGAAATTGCTGAAAGGGAAACGCTTGAAGTCAGTCGCGTCGT-TCGGAACTCAGCCTTGC--TTTTGCTTGGTGCACTTTCTGAACGACGGGCCAGCATCGATTTTGACCGTCGGAAAAGG--GTTGGGGGAATGTGGCACC---TT-CGGGTGTG-TTATAGACTCCAG---TCACATACGGCGGTTGGG-ATCGAGGAACGCAGCGCGC------CGCA-AGGCAGGGG--C---ATT---GCCCAC-TTTCGCGCTTAGGATGCTGGCGTAATGGCTTTAAACGACCCGTCTTGAAACACGGACCAAGGAGTCTAACATGCCTGCGAGTGTTTGGGTGG-AAAACCCGAGCGCGTAATG-AAAGTGAAAGTTGAGACC-TCTGTCGT-GGAGGGCATCGACGCCCGGACCTGACGTTTTCTGAAGGATCCGCGGTAGAGCATGTATGTTGGGACCCGAAAGATGGTGAACTATGCCTGAATAGGGTGAAGCCAGAGGAAACTCTGGTGGAGGCTCGTAGCGATTCTGACGTGCAAATCGATCGTCAAATTTGGGTATAGGGGCGAAAGACTAATCGAACCATCTAGTAGCTGGTTCCTGCCGAAGTTTCCCTCAGGATAGCAGAAACTCA-TATCAGATTTATGTGGTAAAGCGAATGATTAGAGGCCTTGGGGTTGAAACAACCTTAACCTATTCTCAAACTTTAAATATGTAAGAACGAGCCGTCGCTTAATTGGACCGCTCGGCGATTGAGAGTTTCTAGTGGGCCATTTTTGGTAAGCAGAACTGGCGATGCGGGATGAACCGAACGCGAGGTTAAGGTGCCGGAATACACGCTCATCAGACACCACAAAAGGTGTTAGTTCATCTAGACAGCAGGACGGTGGCCATGGAAGTCGGAATCCGCTAAGGAGTGTGTAACAACTCACCTGCCGAATGAACTAGCCCTGAAAATGGATGGCGCTCAAGCGTGTTACCCATACCTCGCCGTCAGCGTTGAAGTGACGCGCTGACGAGTAGGCAGGCGTGGAGGTCAGTGAAGAAGCC
	Polyporus_sp__ZJL_2016c_KU189752_1    ----ACGAG-TT--TTGAAAGGGG---TTGCAGCTGGC-CTYC------CTTGTCGGAGGCAA-TGTGCTCGCCCC---GCTCAAT-CCA---CTC-TACACCTGTGAACTTA-C-TGTGGGTCTT---GGT--------------GGGCCTT-------TCGTCCTT----C-CGGGGGCGTCGG---------------------CTTY----------A------------ACCTG----GCCTACGTTTT-------A-TTACAAA-CGC--TTT-AAAGTATCGAGA----AT-GT-CTA---CTGC-GAT--------A---TAACGCAT-TTAT-AT-----ACAACTTTCAGCAACGGA-TCTCTTGGCTCTCGCATCGATGAAGAACGCAGCGAAATGCGATAA-GTAATGTGAATTGCAGAATTCAGTGAATCATCGAATCTTTGAACGCACCTTGCGCTCCTTGGCATTCCGA-GGAGCACGCCTGTTTGAGTGTCGTG--AAATTCTC-AACC--TACAAAT------------------C-------------TTTT---TGT-AGGC--TTGGAC--TTTGGA-GGCT----TTGCCGACA-TTTTCTA---------------ATGC-CGGCTCCTCTCAAATGCATTAGC-TTGTGT----CC-TTGCGGA-----TCGGCTCTTCGGTGTGAT-A---A-T--TGTCTACG-CC-------------G--T-G-GTCG-TGAAG-YG------TTTTGAC-----CGGCTTCT-AA----TG----------------------GTCTCGTTTA-----CGAGAC---AAACATC-------ATTTTTC---AAA--------TGACACCCCTAGTAACTGCGAGTGAAGCGGGAAAAGCTCAAATTTAAAATCTGGCGGTTTT----GGCCGTCCGAGTTGTAGTCTGGAGAAGTG-TTTTCCGCGCTGGACCGTGTACAAGTCTCTTGGAACAGAGCGTCATAGAGGGTGAGAATCCCGTCTCTGACACGGAYTACCAGTGCTTTGTGATGCGCTCTCGAAGAGTCGAGTTGTTTGGGAATGCAGCTCAAAATGGGTGGTAAATTCCATCTAAAGCTAAATATTGGCGAGAGACCGATAGCGAACAAGTACCGTGAGGGAAAGATGAAAAGCACTTTGGAAAGAGAGTTAAACAGTACGTGAAATTGCTGAAAGGGAAACGCTTGAAGTCAGTCGCGTCGTCCTGGAACTCAGCCTTGCTTTTTTGCTTGGTGCACTTTCTGAACGGCGGGCCAGCATCGATTTTGATTGTCGGAAAAGG--GCTGGGGGAATGTGGCACC---TT-CGGGTGTG-TTATAGCCTTCAG---TCGCATACGGCGGTTGGG-ATCGAGGAACGCAGCGCGC------CGCA-AGGCAGGGG--T----TC---GCCCAC-TTTCGCGCTTAGGATGCTGGCGTAATGGCTTTAAACGACCCGTCTTGAAACACGGACCAAGGAGTCTAACATGCCTGCGAGTGTTTGGGTGR-AAAACCCGAGCGCGTAATG-AAAGTGAAAGTTGAGACC-TCTGTCGT-GGAGGGCATCGACGCCCGGACCTGACGTTCTCTGAAGGATCCGCGGTAGAGCATGTATGTTGGGACCCGAAAGATGGTGAACTATGCCTGAATAGGGTGAAGCCAGAGGAAACTCTGGTGGAGGCTCGTAGCGATTCTGACGTGCAAATCGATCGTCAAATTTGGGTATAGGGGCGAAAGACTAATCGAACCATCTAGTAGCTGGTTCCTGCCGAAGTTTCCCTCAGGATAGCAGAAACTTG-TATCAGATTTATGTGGTAAAGCGAATGATTAGAGGCCTTGGGGTTGAAACAACCTTAACCTATTCTCAAACTTTAAATATGTAAGAACGAGCCGTCGCTTGATTGGACCGCTCGGTGATTGAGAGTTTCTAGTGGGCCATTTTTGGTAAGCAGAACTGGCGATGCGGGATGAACCGAACGCGAGGTTAAGGTGCCGGAATACACGCTCATCAGACACCACAAAAGGTGTTAGTTCATCTAGACAGCAGGACGGTGGCCATGGAAGTCGGAACCCGCTAAGGAGTGTGTAACAACTCACCTGCCGAATGAACTAGCCCTGAAAATGGATGGCGCTCAAGCGTGTTACCCATACCTCGCCGTCAGCGTTTAAGTGACGCGCTGACGAGTAGGCAGGCGTGGAGGTCAGTGAAGAAGCC
	Polyporus_sp__ZJL_2016c_KU189753_1    ----ACGAG-TT--TTGAAAGGGG---TTGCAGCTGGC-CTTC------CTTGTCGGAGGCAA-TGTGCTCGCCCC---GCTCAAT-CCA---CTC-TACACCTGTGAACTTA-C-TGTGGGTCTT---GGT--------------GGGCCTT-------TCGTCCTT----C-CGGGGGCGTCGG---------------------CTTT----------A------------ACCTG----GCCTACGTTTT-------A-TTACAAA-CGC--TTT-AAAGTATCGAGA----AT-GT-CTA---CTGC-GAT--------A---TAACGCAT-TTAT-AT-----ACAACTTTCAGCAACGGA-TCTCTTGGCTCTCGCATCGATGAAGAACGCAGCGAAATGCGATAA-GTAATGTGAATTGCAGAATTCAGTGAATCATCGAATCTTTGAACGCACCTTGCGCTCCTTGGCATTCCGA-GGAGCACGCCTGTTTGAGTGTCGTG--AAATTCTC-AACC--TACAAAT------------------C-------------TTTT---TGT-AGGC--TTGGAC--TTTGGA-GGCT----TTGCCGACA-TTTTCTA---------------ATGC-CGGCTCCTCTCAAATGCATTAGC-TTGTGT----CC-TTGCGGA-----TCGGCTCTTCGGTGTGAT-A---A-T--TGTCTACG-CC-------------G--T-G-GTCG-TGAAG-CG------TTTTGAC-----CGGCTTCT-AA----TG----------------------GTCTCGTTTA-----CGAGAC---RAACATC-------ATTTTTC---AAA--------TGACACCCCTAGTAACTGCGAGTGAAGCGGGAAAAGCTCAAATTTAAAATCTGGCGGTTTT----GGCCGTCCGAGTTGTAGTCTGGAGAAGTG-TTTTCCGCGCTGGACCGTGTACAAGTCTCTTGGAACAGAGCGTCATAGAGGGTGAGAATCCCGTCTCTGACACGGACTACCAGTGCTTTGTGATGCGCTCTCGAAGAGTCGAGTTGTTTGGGAATGCAGCTCAAAATGGGTGGTAAATTCCATCTAAAGCTAAATATTGGCGAGAGACCGATAGCGAACAAGTACCGTGAGGGAAAGATGAAAAGCACTTTGGAAAGAGAGTTAAACAGTACGTGAAATTGCTGAAAGGGAAACGCTTGAAGTCAGTCGCGTCGTCCTGGAACTCAGCCTTGCTTTTTTGCTTGGTGCACTTTCTGAACGGCGGGCCAGCATCGATTTTGATTGTCGGAAAAGG--GCTGGGGGAATGTGGCACC---TT-CGGGTGTG-TTATAGCCTTCAG---TCGCATACGGCGGTTGGG-ATCGAGGAACGCAGCGCGC------CGCA-AGGCAGGGG--T----TC---GCCCAC-TTTCGCGCTTAGGATGCTGGCGTAATGGCTTTAAACGACCCGTCTTGAAACACGGACCAAGGAGTCTAACATGCCTGCGAGTGTTTGGGTGA-AAAACCCGAGCGCGTAATG-AAAGTGAAAGTTGAGACC-TCTGTCGT-GGAGGGCATCGACGCCCGGACCTGACGTTCTCTGAAGGATCCGCGGTAGAGCATGTATGTTGGGACCCGAAAGATGGTGAACTATGCCTGAATAGGGTGAAGCCAGAGGAAACTCTGGTGGAGGCTCGTAGCGATTCTGACGTGCAAATCGATCGTCAAATTTGGGTATAGGGGCGAAAGACTAATCGAACCATCTAGTAGCTGGTTCCTGCCGAAGTTTCCCTCAGGATAGCAGAAACTTG-TATCAGATTTATGTGGTAAAGCGAATGATTAGAGGCCTTGGGGTTGAAACAACCTTAACCTATTCTCAAACTTTAAATATGTAAGAACGAGCCGTCGCTTGATTGGACCGCTCGGTGATTGAGAGTTTCTAGTGGGCCATTTTTGGTAAGCAGAACTGGCGATGCGGGATGAACCGAACGCGAGGTTAAGGTGCCGGAATACACGCTCATCAGACACCACAAAAGGTGTTAGTTCATCTAGACAGCAGGACGGTGGCCATGGAAGTCGGAACCCGCTAAGGAGTGTGTAACAACTCACCTGCCGAATGAACTAGCCCTGAAAATGGATGGCGCTCAAGCGTGTTACCCATACCTCGCCGTCAGCGTTTAAGTGACGCGCTGACGAGTAGGCAGGCGTGGAGGTCAGTGAAGAAGCC
	Polyporus_sp__ZJL_2016d_KU189755_1    ----ATGAG-TT--CTGAAAGGGG---TTGCAGCTGGC-TTTC-----ATTTTTTGGAAGC-A-TGTGCTCACCCT---GCTCAAT-CCA---CTT-TACACCTGTGCACCAA-C-TGTGGGTCTTG----G--------------TGGGCCT-------TCGTCCCT----C-GCAGGGCGTCGG---------------------CTTT---------AA-------------CCTG----GCCTATATTTT-------C-ATACAAA-CGCT-TT--AAAGTATCGAGA----AT-GT-GTA---TTGC-GAT--------A---TAATGCAT-TTAT-AT-----ACAACTTTCAGCAACGGA-TCTCTTGGCTCTCGCATCGATGAAGAACGCAGCGAAATGCGATAA-GTAATGTGAATTGCAGAATTCAGTGAATCATCGAATCTTTGAACGCACCTTGCGCTCCTTGGCATTCCGA-GGAGCACGCCTGTTTGAGTGTCGTG--AAACTCTC-AACT--TACAGAA------------------C--------------TTC---TGT-AGGC--TTGGA---CTTGGA-GGCA----TTGCTGACGTTTGCATA---------------ATGC-CGGCTCCTCTCAAATGCATTAGC-TCGTGT----CC-TTGCGGA-----TCGGCTCTTCGGTGTGATAA---A-T--CGTCTACG-CC-------------G--T-G-GTCG-TGAAG-TG------TTTTGAC-----CGGCTTCT-AA----TG----------------------GTCTCGGTTT-----TGGAGACGAAGAAATT-------CCATTTC----AA--------TGACACCCCTAGTAACTGCGAGTGAAGCGGGAAAAGCTCAAATTTAAAATCTGGCGGTTTT----GGCCGTCCGAGTTGTAGTCTGGAGAAGTG-CTTTCCGTGCTGGACCGTGTACAAGTCTCTTGGAACAGAGCGTCATAGAGGGTGAGAATCCCGTCTCTGACACGGACTGCCAGTGCTTTGTGATGCGCTCTCGAAGAGTCGAGTTGTTTGGGAATGCAGCTCAAAATGGGTGGTAAATTCCATCTAAAGCTAAATATTGGCGAGAGACCGATAGCGAACAAGTACCGTGAGGGAAAGATGAAAAGCACTTTGGAAAGAGAGTTAAACAGTACGTGAAATTGCTGAAAGGGAAACGCTTGAAGTCAGTCGCGTCGT-TTGGAACTCAGCCCTGC--TTTTGCTTGGTGCACTTTCTGAACGACGGGCCAGCATCGATTTTGACCGTCGGAAAAGG--GTTGGGGGAATGTGGCATC---TT-AGGGTGTG-TTATAGCCTCTGG---TCACATACGGCGGTTGGG-ATCGAGGAACGCAGCGCGC------CGCA-AGGCAGGGG--T----TC---GCCCAC-TTTCGCGCTTAGGATGCTGGCATAATGGCTTTAAACGACCCGTCTTGAAACACGGACCAAGGAGTCTAACATGCCTGCGAGTGTTTGGGTGG-AAAACCCGAGCGCGTAATG-AAAGTGAAAGTTGAGACC-TCTGTCGT-GGAGGGCATCGACGCCCGGACCTGACGTTGTTCGTTGGATCTGCGGTAGAGCATGTATGTTGGGACCCGAAAGATGGTGAACTATGCCTGAATAGGGTGAAGCCAGAGGAAACTCTGGTGGAGGCTCGTAGCGATTCTGACGTGCAAATCGATCGTCAAATTTGGGTATAGGGGCGAAAGACTAATCGAACCATCTAGTAGCTGGTTCCTGCCGAAGTTTCCCTCAGGATAGCAGAAACTCA-TATCAGATTTATGTGGTAAAGCGAATGATTAGAGGCCTTGGGGTTGAAACAACCTTAACCTATTCTCAAACTTTAAATATGTAAGAACGAGCCGTCGCTTGATTGGACCGCTCGGCGATTGAGAGTTTCTAGTGGGCCATTTTTGGTAAGCAGAACTGGCGATGCGGGATGAACCGAACGCGAGGTTAAGGTGCCGGAATACACGCTCATCAGACACCACAAAAGGTGTTAGTTCATCTAGACAGCAGGACGGTGGCCATGGAAGTCGGAATCCGCTAAGGAGTGTGTAACAACTCACCTGCCGAATGAACTAGCCCTGAAAATGGATGGCGCTCAAGCGTGTTACCCATACCTCGCCGTCAGCGTTTAAGTGACGCGCTGACGAGTAGGCAGGCGTGGAGGTCAGTGAAGAAGCC
	Polyporus_sp__ZJL_2016d_KU189756_1    ----ATGAG-TT--CTGAAAGGGG---TTGCAGCTGGC-TTTC-----ATTTTTTGGAAGC-A-TGTGCTCACCCT---GCTCAAT-CCA---CTT-TACACCTGTGCACCAA-C-TGTGGGTCTTG----G--------------TGGGCCT-------TCGTCCCT----C-GCAGGGCGTCGG---------------------CTTT---------AA-------------CCTG----GCCTATATTTT-------C-ATACAAA-CGCT-TT--AAAGTATCGAGA----AT-GT-GTA---TTGC-GAT--------A---TAATGCAT-TTAT-AT-----ACAACTTTCAGCAACGGA-TCTCTTGGCTCTCGCATCGATGAAGAACGCAGCGAAATGCGATAA-GTAATGTGAATTGCAGAATTCAGTGAATCATCGAATCTTTGAACGCACCTTGCGCTCCTTGGCATTCCGA-GGAGCACGCCTGTTTGAGTGTCGTG--AAACTCTC-AACT--TACAGAA------------------C--------------TTC---TGT-AGGC--TTGGA---CTTGGA-GGCA----TTGCTGACGTTTGCATA---------------ATGC-CGGCTCCTCTCAAATGCATTAGC-TCGTGT----CC-TTGCGGA-----TCGGCTCTTCGGTGTGATAA---A-T--CGTCTACG-CC-------------G--T-G-GTCG-TGAAG-TG------TTTTGAC-----CGGCTTCT-AA----TG----------------------GTCTCGGTTT-----TGGAGACGAAGAAATT-------CCATTTC----AA--------TGACACCCCTAGTAACTGCGAGTGAAGCGGGAAAAGCTCAAATTTAAAATCTGGCGGTTTT----GGCCGTCCGAGTTGTAGTCTGGAGAAGTG-CTTTCCGTGCTGGACCGTGTACAAGTCTCTTGGAACAGAGCGTCATAGAGGGTGAGAATCCCGTCTCTGACACGGACTGCCAGTGCTTTGTGATGCGCTCTCGAAGAGTCGAGTTGTTTGGGAATGCAGCTCAAAATGGGTGGTAAATTCCATCTAAAGCTAAATATTGGCGAGAGACCGATAGCGAACAAGTACCGTGAGGGAAAGATGAAAAGCACTTTGGAAAGAGAGTTAAACAGTACGTGAAATTGCTGAAAGGGAAACGCTTGAAGTCAGTCGCGTCGT-TTGGAACTCAGCCCTGC--TTTTGCTTGGTGCACTTTCTGAACGACGGGCCAGCATCGATTTTGACCGTCGGAAAAGG--GTTGGGGGAATGTGGCATC---TT-AGGGTGTG-TTATAGCCTCTGG---TCACATACGGCGGTTGGG-ATCGAGGAACGCAGCGCGC------CGCA-AGGCAGGGG--T----TC---GCCCAC-TTTCGCGCTTAGGATGCTGGCATAATGGCTTTAAACGACCCGTCTTGAAACACGGACCAAGGAGTCTAACATGCCTGCGAGTGTTTGGGTGG-AAAACCCGAGCGCGTAATG-AAAGTGAAAGTTGAGACC-TCTGTCGT-GGAGGGCATCGACGCCCGGACCTGACGTTGTTCGTTGGATCTGCGGTAGAGCATGTATGTTGGGACCCGAAAGATGGTGAACTATGCCTGAATAGGGTGAAGCCAGAGGAAACTCTGGTGGAGGCTCGTAGCGATTCTGACGTGCAAATCGATCGTCAAATTTGGGTATAGGGGCGAAAGACTAATCGAACCATCTAGTAGCTGGTTCCTGCCGAAGTTTCCCTCAGGATAGCAGAAACTCA-TATCAGATTTATGTGGTAAAGCGAATGATTAGAGGCCTTGGGGTTGAAACAACCTTAACCTATTCTCAAACTTTAAATATGTAAGAACGAGCCGTCGCTTGATTGGACCGCTCGGCGATTGAGAGTTTCTAGTGGGCCATTTTTGGTAAGCAGAACTGGCGATGCGGGATGAACCGAACGCGAGGTTAAGGTGCCGGAATACACGCTCATCAGACACCACAAAAGGTGTTAGTTCATCTAGACAGCAGGACGGTGGCCATGGAAGTCGGAATCCGCTAAGGAGTGTGTAACAACTCACCTGCCGAATGAACTAGCCCTGAAAATGGATGGCGCTCAAGCGTGTTACCCATACCTCGCCGTCAGCGTTTAAGTGACGCGCTGACGAGTAGGCAGGCGTGGAGGTCAGTGAAGAAGCC
	Polyporus_subvarius_AB587632_1        ---ACCGAGTTC--TTGTAATGGGG--TTGTAGCTGGC-CTT-----------------GC-A-TGTGCTCGCCCT---GTTCAAATCCA---CTC-TACACCTGTGCACTTA-C-TGTGGGTTCCGGTTAGAAGG------------------------GTTTCTTTGA--------------GG-------------------CCTTTC--------GAG------------CCAGG----GCTCACGTTT--------TATTATAAA-CGCTTC-----AGTATC-AGA----AT-GT-TTA---TTGC-GAT--------A---TAACGCAT-CTTT-AT-----ACAACTTTCAGCAACGGA-TCTCTTGGCTCTCGCATCGATGAAGAACGCAGCGAAATGCGATAA-GTAATGTGAATTGCAGAATTCAGTGAATCATCGAATCTTTGAACGCACCTTGCGCTCCTTGGTATTCCGA-GGAGCACGCCTGTTTGAGTGTCGTG--AAATTCTC-AAAC--TGCAAAG------------------CTTTTTTTAAAAGGGTTT---GTT-ATGT--TTGGA---GTTGGA-GGC-----TTGCCGGCTTTGTAA----------------CAAGT-CGGCTCCTCTCAAATGCATTAGC-TCGGAT----TC-TTGCGGA-----TCGGCTC-TCAGTGTGAT-A---A-T--TGTTTACG-CT-------------G--T-G-ACCGTTGAAG-TG------TTTTGGC-----CAGCTTCT-AA------------------------------------------------------------------------------------------------------------------------------------------------------------------GTTGTAGTCTGGAGAAGTG-CTTTCCGTGCTGGACCGTGTACAAGTCTCTTGGAATAGAGCGTCATAGAGGGTGAGAATCCCGTCTTTGACACGGACTACCAGTGCTTTGTGATGCGCTCTCAAAGAGTCGAGTTGTTTGGGAATGCAGCTCAAAATGGGTGGTAAATTCCATCTAAAGCTAAATATTGGCGAGAGACCGATAGCGAACAAGTACCGTGAGGGAAAGATGAAAAGCACTTTGGAAAGAGAGTTAAACAGTACGTGAAATTGCTGAAAGGGAAACGCTTGAAGTCAGTCGCGTCAT-TTGGAACTCAGCCTTGC--TTTTGCTTGGTGCACTTTCTGAATGACGGGCCAGCATCAATTTCAACCGTTGGAAAAAG--GTTGGGGGAATGTGGCACC---TT-CGGGTGTG-TTATAGCCTCTGG---TCACATACGACGGTTGGG-ATTGAGGACCGCAGCACGC------CGCA-AGGCAGGGG-AT----AT---ACCCAC-TTTCGTGCTTAGGATGCTGGCATAATGGCTTTAAACGACCCGTCTTGAAACACGGACCAAGGAGTCTAACATGCCTGCGAGTGTTTGGGTGG-AAAACCCGAGCGCGTAATG-AAAGTGAAAGTTGAGACC-TCTGTTGT-GGAGGGCATCGACGCCCGGACCTGACGTTCTCTGAAGGATCCGCGGTAGAGCATGTATGTTGGGACCCGAAAGATGGTGAACTATGCCTGAATAGGGTGAAGCCAGAGGAAACTCTGGTG-----------------------------------------------------------------------------------------------------------------------------------------------------------------------------------------------------------------------------------------------------------------------------------------------------------------------------------------------------------------------------------------------------------------------------------------------------------------------------------------------------------------------------------------------------------
	Polyporus_subvarius_AB587643_1        ---ACCGAGTTC--TTGTAATGGGG--TTGTAGCTGGC-CTT-----------------GC-A-TGTGCTCGCCCT---GTTCAAATCCA---CTC-TACACCTGTGCACTTA-C-TGTGGGTTCCGGTTAGAAGG------------------------GTTTCTTTGA--------------GG-------------------CCTTTC--------GAG------------CCAGG----GCTCACGTTT--------TATTATAAA-CGCTTC-----AGTATC-AGA----AT-GT-TTA---TTGC-GAT--------A---TAACGCAT-CTTT-AT-----ACAACTTTCAGCAACGGA-TCTCTTGGCTCTCGCATCGATGAAGAACGCAGCGAAATGCGATAA-GTAATGTGAATTGCAGAATTCAGTGAATCATCGAATCTTTGAACGCACCTTGCGCTCCTTGGTATTCCGA-GGAGCACGCCTGTTTGAGTGTCGTG--AAATTCTC-AAAC--TGCAAAG------------------CTTTTTTTAAAAGGGTTT---GTT-ATGT--TTGGA---GTTGGA-GGC-----TTGCCGGCTTTGTAA----------------CAAGT-CGGCTCCTCTCAAATGCATTAGC-TCGGAT----TC-TTGCGGA-----TCGGCTC-TCAGTGTGAT-A---A-T--TGTTTACG-CT-------------G--T-G-ACCGTTGAAG-TG------TTTTGGC-----CAGCTTCT-AA------------------------------------------------------------------------------------------------------------------------------------------------------------------GTTGTAGTCTGGAGAAGTG-CTTTCCGTGCTGGACCGTGTACAAGTCTCTTGGAATAGAGCGTCATAGAGGGTGAGAATCCCGTCTTTGACACGGACTACCAGTGCTTTGTGATGCGCTCTCAAAGAGTCGAGTTGTTTGGGAATGCAGCTCAAAATGGGTGGTAAATTCCATCTAAAGCTAAATATTGGCGAGAGACCGATAGCGAACAAGTACCGTGAGGGAAAGATGAAAAGCACTTTGGAAAGAGAGTTAAACAGTACGTGAAATTGCTGAAAGGGAAACGCTTGAAGTCAGTCGCGTCGT-TTGGAACTCAGCCTTGC--TTTTGCTTGGTGCACTTTCTGAATGACGGGCCAGCATCAATTTCGACCGTTGGAAAAAG--GTTGGGGGAATGTGGCACC---TT-CGGGTGTG-TTATAGCCTCTGG---TCACATACGACGGTTGGG-ATTGAGGACCGCAGCACGC------CGCA-AGGCAGGGG-AT----AT---ACCCAC-TTTCGTGCTTAGGATGCTGGCATAATGGCTTTAAACGACCCGTCTTGAAACACGGACCAAGGAGTCTAACATGCCTGCGAGTGTTTGGGTGG-AAAACCCGAGCGCGTAATG-AAAGTGAAAGTTGAGACC-TCTGTTGT-GGAGGGCATCGACGCCCGGACCTGACGTTCTCTGAAGGATCCGCGGTAGAGCATGTATGTTGGGACCCGAAAGATGGTGAACTATGCCTGAATAGGGTGAAGCCAGAGGAAACTCTGGTG-----------------------------------------------------------------------------------------------------------------------------------------------------------------------------------------------------------------------------------------------------------------------------------------------------------------------------------------------------------------------------------------------------------------------------------------------------------------------------------------------------------------------------------------------------------
	Polyporus_tuberaster_KU189769_1       ----ACGAG-TC--TTGACACGGG---TTGCAGCTGGC-CTTTC------TCGCGAGAGGC-A-TGTGCTCGCCTT--TGCTCAAT-CCA---CTC-TACACCCGTGCACTTA-C-TGTGGGTTTTTGGTCG--------------GAGGGGT------TGCGCTCCG----G-CGCGGCTTCC-----------------------TTTG--------AAA------------CCTCG----ACCCACGTTTC-------A-CTACAAA-CAC------AATGTATT-AGA----AT-GT-CTA---TTGC-GAT--------GT--TAACGCAT-TTAT-AT-----ACAACTTTCAGCAACGGA-TCTCTTGGCTCTCGCATCGATGAAGAACGCAGCGAAATGCGATAA-GTAATGTGAATTGCAGAATTCAGTGAATCATCGAATCTTTGAACGCACCTTGCGCTCCTTGGCATTCCGA-GGAGCACGCCTGTTTGAGTGTCATG--AAATTCTC-AACC--TGCGAGA------------------TCCTTGTGG----TCTTC----GTAAGGC--TTGGAC--TTTGGA-GGCTT---TTGTCGGCGA----------------------TTGT-CGGCTCCTCTCAAATGCATTAGC-TTGGTT----CC-TTGCGGA-----TCGGCTT-TCGGTGTGAT-A---G-T--TGTCTACG-CC-------------G--T-G-ACCG-TGAAG-CG-----TTTTGGCG------AGCTTCT-AG----CC----------------------GTCTCGTT------------CGAGACTTA----------TTCTTC----AT--------TGACACCCCTAGTAACTGCGAGTGAAGCGGGAAGAGCTCAAATTTAAAATCTGGCGGTCTTT---GGCCGTCCGAGTTGTAGTCTGGAGAAGTG-CTTTCCGCGCTGGACCGTGTATAAGTCTCTTGGAACAGAGCGTCATAGAGGGTGAGAATCCCGTCTTTGACACGGACTACCAGTGCTTTGTGATGCGCTCTCAAAGAGTCGAGTTGTTTGGGAATGCAGCTCAAAATGGGTGGTAAATTCCATCTAAAGCTAAATATTGGCGAGAGACCGATAGCGAACAAGTACCGTGAGGGAAAGATGAAAAGCACTTTGGAAAGAGAGTTAAACAGTACGTGAAATTGCTGAAAGGGAAACGCTTGAAGTCAGCCGCGTTGT-TTGGAACTCAGCCTTGC--TTTCGCTTGGTGCACTTTCTGAACGACGGGCCAGCATCGATTTTGACCGTTGGAAAAGG--GTTGGGGGAATGTGGCACC---TT-CGGGTGTG-TTATAGCCCCTGG---TCGCATACGGCGGTTGGG-ATCGAGGAACGCAGCGCGC------CGCA-AGGCAGGGA-CT----TT---GTCCAC-TTTCGCGCTTAGGATGCTGGCATAATGGCTTTAAACGACCCGTCTTGAAACACGGACCAAGGAGTCTAACATACCTGCGAGTGTTTGGGTGG-AAAACCCGAGCGCGTAATG-AAAGTGAAAGTTGAGACC-TCTGTCGT-GGAGGGCACCGACGCCCGGACCTGACGTTCTCTGACGGATCCGCGGTAGAGCATGTATGTTGGGACCCGAAAGATGGTGAACTATGCCTGAATAGGGTGAAGCCAGAGGAAACTCTGGTGGAGGCTCGTAGCGATTCTGACGTGCAAATCGATCGTCAAATTTGGGTATAGGGGCGAAAGACTAATCGAACCATCTAGTAGCTGGTTCCTGCCGAAGTTTCCCTCAGGATAGCAGAAACTCA-TATCAGATTTATGTGGTAAAGCGAATGATTAGAGGCCTTGGGGTTGAAACAACCTTAACCTATTCTCAAACTTTAAATATGTAAGAACGAGCCGTCGCTTGATTGGACCGCTCGGCGATTGAGAGTTTCTAGTGGGCCATTTTTGGTAAGCAGAACTGGCGATGCGGGATGAACCGAACGCGAGGTTAAGGTGCCGGAATACACGCTCATCAGACACCACAAAAGGTGTTAGTTCATCTAGACAGCAGGACGGTGGCCATGGAAGTCGGAACCCGCTAAGGAGTGTGTAACAACTCACCTGCCGAATGAACTAGCCCTGAAAATGGATGGCGCTCAAGCGTGTTACCCATACCTCGCCGTCAGCGTTTAAGTGACGCGCTGACGAGTAGGCAGGCGTGGAGGTCAGTGAAGAAGCC
	Polyporus_tuberaster_KU507580_1       ----ACGAG-TC--TTGACACGGG---TTGCAGCTGGC-CTTTC------TTGCGAGAGGC-A-TGTGCTCGCCTT--TGCTCAAT-CCA---CTC-TACACCTGTGCACTTA-C-TGTGGGTTTTTGGTCG--------------GAGGGGT------TGCGCTCCG----G-CGTGGC-TCC-----------------------TTTG--------AAA------------CCTTG----ACCCACGTTTC-------A-CTACAAA-CAC------GATGTATC-AGA----AT-GT-CTA---TTGC-GAT--------GT--TAACGCAT-TTAT-AT-----ACAACTTTCAGCAACGGA-TCTCTTGGCTCTCGCATCGATGAAGAACGCAGCGAAATGCGATAA-GTAATGTGAATTGCAGAATTCAGTGAATCATCGAATCTTTGAACGCACCTTGCGCTCCTTGGCATTCCGA-GGAGCACGCCTGTTTGAGTGTCATG--AAATTCTC-AACC--TGCGAGA------------------TCCTTGTGG----TCTTT---CGTAAGGC--TTGGAC--TTTGGA-GGCTT---TTGTCGGCGA----------------------TTGT-CGACTCCTCTCAAATGCATTAGC-TTGGTT----CC-TTGCGGA-----TCGGCTT-TCGGTGTGAT-A---G-T--TGTCTACG-CC-------------G--T-G-ACCG-TGAAG-CG-----TTTTGGCG------AGCTTCT-AA----CC----------------------GTCTCGTT------------CGAGACTTA----------TTCTTC----AT--------TGACACCCCTAGTAACTGCGAGTGAAGCGGGAAGAGCTCAAATTTAAAATCTGGCGGTCTTT---GGCCGTCCGAGTTGTAGTCTGGAGAAGTG-CTTTCCGCGCTGGACCGTGTATAAGTCTCTTGGAACAGAGCGTCATAGAGGGTGAGAATCCCGTCTCTGACACGGACTACCAGTGCTTTGTGATGCGCTCTCAAAGAGTCGAGTTGTTTGGGAATGCAGCTCAAAATGGGTGGTAAATTCCATCTAAAGCTAAATATTGGCGAGAGACCGATAGCGAACAAGTACCGTGAGGGAAAGATGAAAAGCACTTTGGAAAGAGAGTTAAACAGTACGTGAAATTGCTGAAAGGGAAACGCTTGAAGTCAGTCGCGTTGT-TCGGAACTCAGCCTTGC--TTTCGCTTGGTGCACTTTCTGAACGACGGGCCAGCATCGATTTCGACCGTCGGAAAAGG--GTTGGGGGAATGTGGCACC---TT-CGGGTGTG-TTATAGCCCCTGG---TCGCATGCGGCGGTTGGG-ATYGAGGAACGCAGCGCGC------CGCA-AGGCAGGGA-CT----TT---GTCCAC-TTTCGCGCTTAGGATGCTGGCATAATGGCTTTAAACGACCCGTCTTGAAACACGGACCAAGGAGTCTAACATACCTGCGAGTGTTTGGGTGG-AAAACCCGAGCGCGTAATG-AAAGTGAAAGTTGAGACC-TCTGTCGT-GGAGGGCACCGACGCCCGGACCTGACGTTCTCTGACGGATCCGCGGTAGAGCATGTATGTTGGGACCCGAAAGATGGTGAACTATGCCTGAATAGGGTGAAGCCAGAGGAAACTCTGGTGGAGGCTCGTAGCGATTCTGACGTGCAAATCGATCGTCAAATTTGGGTATAGGGGCGAAAGACTAATCGAACCATCTAGTAGCTGGTTCCTGCCGAAGTTTCCCTCAGGATAGCAGAAACTCA-TATCAGATTTATGTGGTAAAGCGAATGATTAGAGGCCTTGGGGTTGAAACAACCTTAACCTATTCTCAAACTTTAAATATGTAAGAACGAGCCGTCGCTTGATTGGACCGCTCGGTGATTGAGAGTTTCTAGTGGGCCATTTTTGGTAAGCAGAACTGGCGATGCGGGATGAACCGAACGCGAGGTTAAGGTGCCGGAATACACGCTCATCAGACACCACAAAAGGTGTTAGTTCATCTAGACAGCAGGACGGTGGCCATGGAAGTCGGAACCCGCTAAGGAGTGTGTAACAACTCACCTGCCGAATGAACTAGCCCTGAAAATGGATGGCGCTCAAGCGTGTTACCCATACCTCGCCGTCAGCGTTTAAGTGACGCGCTGACGAGTAGGCAGGCGTGGAGGTCAGTGAAGAAGCC
	Polyporus_umbellatus_KU189772_1       ----ACGAG-TC--TTGACTTGGG---TTGAAGCTGGT-CTCTCAC----------AAGGCAA-TGTGCTCACCCT--TGTTCAAATCCA---CTC-TACACCTGTGCACTTG-C-TGTAGATTCTGGTGTC-------------------------------------------------------------------------YCTTTT--AACCGGGGGGC----------TCGGG----ATCTGCGTTT--------TATCACAAA-CTCTTGTA-AAAGTATC-AGA----AT-GCACCA---TTGC-GATAAT---------AAACGCAT-CTAT-AT-----ACAACTTTCAGCAACGGA-TCTCTTGGCTCTCGCATCGATGAAGAACGCAGCGAAATGCGATAA-GTAATGTGAATTGCAGAATTCAGTGAATCATCGAATCTTTGAACGCACCTTGCGCTCCTTGGTATTCCAA-GGAGCACGCCTGTTTGAGTGTTGTG--TAACTCTC-AACC--TGCAAAC------------------TTTACTTGC----------------GGGC--TTGGAC--TTTGGA-GGC-----TTGTCGGCGCAAGT-----------------------CGGCTCCTCTCAAATGCATTAGC-TTGGTT----CC-TTGTGGA-----TCGGCCT-TTGGTGTGAT-A---A-T--TGTCTACG-CC-------------A--T-G-ACCG-TGATG-GG----------------ATGAGCTTCT-AG----TT----------------------GTCTTGCG--------------AGAGACT---------AAACTTTGTTTAC-----T--TGACACCCCTAGTAACTGCGAGTGAAGCGGGAAAAGCTCAAATTTAAAATCTGGCGGTCTTG--TGGCTGTCCGAGTTGTAGTCTGGAGAAGTG-TTTTCCGCGCTGGGCCGTGTATAAGTCTCTTGGAACAGAGCGTCGTAGAGGGTGAGAATCCCGTCTTTGACACGGACTACCAGTGCTTTGTGATGCACTCTCAAAGAGTCGAGTTGTTTGGGAATGCAGCTCAAAATGGGTGGTAAATTCCATCTAAAGCTAAATATTGGCGAGAGACCGATAGCGAACAAGTACCGTGAGGGAAAGATGAAAAGCACTTTGGAAAGAGAGTTAAACAGTACGTGAAATTGCTGAAAGGGAAACGCTTGAAGTCAGTCGTGTTGC-TTGGAACTCAGCCTTGC--TTTTGCTTGGTGCACTTTCCAAGTGACAGGCCAGCATCGATTTTGACCGTCGGAAAAAG--TCTTGAAGAATGTGGCACC---TT-CGGGTGTG-TTATAGCTTCGAGT--TCACATACGATGGTTGGG-ATCGAGGAACGCAGCGCGTGC----CGTA-AGGCAGGGG-GT----TTA-TGCCCAC-TTTCGTGCTTAGGATGCTGGCATAATGGCTTTAAACGACCCGTCTTGAAACACGGACCAAGGAGTCTAACATACCTGCGAGTGTTTGGGTGG-AAAACCCGAGCGCGTAATG-AAAGTGAAAGTTGAGACC-TCTGTCAT-GGAGGGCATCAATGCCCGGACCTGATGTTTTCTGATGGATCCGCGGTAGAGCATGTATGTTGGGACCCGAAAGATGGTGAACTATGCCTGAATAGGGTGAAGCCAGAGGAAACTCTGGTGGAGGCTCGTAGCGATTCTGACGTGCAAATCGATCGTCAAATTTGGGTATAGGGGCGAAAGACTAATCGAACCATCTAGTAGCTGGTTCCTGCCGAAGTTTCCCTCAGGATAGCAGAAACTCA-TATCAGATTTATGTGGTAAAGCGAATGATTAGAGGCCTTGGGGTTGAAACAACCTTAACCTATTCTCAAACTTTAAATATGTAAGAACGAGCCGTCGCTTGATTGGACCGCTCGGTGATTGAGAGTTTCTAGTGGGCCATTTTTGGTAAGCAGAACTGGCGATGCGGGATGAACCGAACGTGAGGTTAAGGTGCCGGAATACACGCTCATCAGACACCACAAAAGGTGTTAGTTCATCTAGACAGCAGGACGGTGGCCATGGAAGTCGGAATCCGCTAAGGAGTGTGTAACAACTCACCTGCCGAATGAACTAGCCCTGAAAATGGATGGCGCTCAAGCGYGTTACCCATACCTCACCGTCAGCGTTGAAGTGACGCGCTGACGAGTAGGCAGGCGTGGAGGTCAGTGAAGAAGCC
	Polyporus_varius_KU189777_1           ----TCGAG-TA--TTGAAACGGG---TTGCAGCTGGC-CTTTTAC----------CGGGC-A-AGTGCTCGCCCT----TTCGAATCCACT-CTC-TACACCTGTGCACTTA-T-TGTGGGTCTTGGTTTTGTTCGCTCTCCTGTGAGATCTTAG---TTGATCTTA------CGGGGGAGGGGGTGGA--------------------------------------------ACTGG----GCTCGCATTT--------TATCACAAA-CCCCTTC----AGTATC-AGA----AT-GT-TTA---TTGC-GATA-----------TAACGCAT-TTAT-AT-----ACAACTTTCAGCAACGGA-TCTCTTGGCTCTCGCATCGATGAAGAACGCAGCGAAATGCGATAA-GTAATGTGAATTGCAGAATTCAGTGAATCATCGAATCTTTGAACGCACCTTGCGCTCCTTGGTATTCCGA-GGAGCACGCCTGTTTGAGTGTCGTG--AAATTCTC-AACC--TACAAAC------------------ACTTTGTGT------TTT--TGCT-AGGC--TTGGA---CTTGGAGGGTG----TTGCGGGCTCAATC----------------AAGAGT-CGGCTCCTCTTAAATGCATTAGC-TTGGTC----CCTTTGTGGA-----TCGGCTC-TCGGTGTGAT-A---A-T--TGTCTACT-CC-------------G--T-G-ACCG-TGAAG-CG------CTTTGGC-----AAGCTTCT-AA----CTT---------------------GTCTCTTG--------------AGACAC--------------------TCT-----T--TGACACCCCTAGTAACTGCGAGTGAAGCGGGAAAAGCTCAAATTTAAAATCTGGCAGCCTCT---GGTTGTCCGAGTTGTAGTCTGGAGAAGTG-CTTTCCGCGCTGGACCGTGTATAAGTCTCTTGGAATAGAGCGTCATAGAGGGTGAGAATCCCGTCTTTGACACGGACTACCAGTGCTTTGTGATGCGCTTTCAAAGAGTCGAGTTGTTTGGGAATGCAGCTCAAAATGGGTGGTAAATTCCATCTAAAGCTAAATATTGGCGAGAGACCGATAGCGAACAAGTACCGTGAGGGAAAGATGAAAAGCACTTTGGAAAGAGAGTTAAACAGTACGTGAAATTGCTGAAAGGGAAACGCTTGAAGTCAGTCGCGTCGT-TTGGAACTCAGCCTTGC--TTTTGCTTGGTGCACTTTCTGAATGACGGGCCAGCATCAATTTTGACCGTTGGAGAAGG--GTCGGGGGAATGTGGCACTC-TTCGGGGGTGTG-TTATAGCCTCTTA---CCGCATGCAACGGTTGGG-ATTGAGGACCGCAGCGCGC------CGCA-AGGCAGGGGCAT---ATC---GCCCAC-TTTCGCGCTTAGGATGCTGGCATAATGGCTTTAAGCGACCCGTCTTGAAACACGGACCAAGGAGTCTAACATGCCTGCGAGTGTTTGGGTGG-AAAACCCGAGCGCGTAATG-AAAGTGAAAGTTGAGACC-TCTGTCGT-GGAGGGCACCGACGCCCGGACCTGACGTTCTCTGAAGGATCCGCGGTGGAGCATGTATGTTGGGACCCGAAAGATGGTGAACTATGCCTGAATAGGGTGAAGCCAGAGGAAACTCTGGTGGAGGCTCGTAGCGATTCTGACGTGCAAATCGATCGTCAAATTTGGGTATAGGGGCGAAAGACTAATCGAACCATCTAGTAGCTGGTTCCTGCCGAAGTTTCCCTCAGGATAGCAGAAACTCA-TAACAGATTTATGTGGTAAAGCGAATGATTAGAGGCCTTGGGGTTGAAACAACCTTAACCTATTCTCAAACTTTAAATATGTAAGAACGAGCCGTCGCTTGATTGGACCGCTCGGCGATTGAGAGTTTCTAGTGGGCCATTTTTGGTAAGCAGAACTGGCGATGCGGGATGAACCGAACGCGAGGTTAAGGTGCCGGAATACACGCTCATCAGACACCACAAAAGGTGTTAGTTCATCTAGACAGCAGGACGGTGGCCATGGAAGTCGGAACCCGCTAAGGAGTGTGTAACAACTCACCTGCCGAATGAACTAGCCCTGAAAATGGATGGCGCTCAAGCGTGTTACCCATACCTCGCCGTCAGCGTTTCAGTGACGCGCTGACGAGTAGGCAGGCGTGGAGGTCAGTGAAGAAGCC
	Polyporus_varius_KU507581_1           ----TCGAG-TA--TTGAAACGGG---TTGCAGCTGGC-CTTTTAC----------CAGGC-A-RGTGCTCGCCCT----TTCGAATCCACT-CTC-TACACCTGTGCACTTA-T-TGTGGGTCTTGGTTTTGTTCGCTCTCCTGTGTGATCTTAG---TTGATCTTA------CGGGGGAGGGGGGGGA--------------------------------------------ACTGG----GCTCGCATTT--------TATCACAAA-CCCCTTC----AGTATC-AGA----AT-GT-TTA---TTGC-GATA-----------TAACGCAT-TTAT-AT-----ACAACTTTCAGCAACGGA-TCTCTTGGCTCTCGCATCGATGAAGAACGCAGCGAAATGCGATAA-GTAATGTGAATTGCAGAATTCAGTGAATCATCGAATCTTTGAACGCACCTTGCGCTCCTTGGTATTCCGA-GGAGCACGCCTGTTTGAGTGTCGTR--AAATTCTC-AACC--TACAAAC------------------ACTTTGTGT------TTT--TGCT-AGGC--TTGGA---CTTGGA-GGTG----TTGCGGGCTCAATT----------------AAGAGT-CGGCTCCTCTTAAATGCATTAGC-TTGGTT----CCTTTGTGGA-----TCGGCTC-TCGGTGTGAT-A---A-T--TGTCTACT-CC-------------G--T-G-ACCG-TGAAG-CG------CTTTGGC-----AAGCTTCT-AA----CTT---------------------GTCTCTTG--------------AGACAC--------------------TCT-----Y--TGACACCCCTAGTAACTGCGAGTGAAGCGGGAAAAGCTCAAATTTAAAATCTGGCAGCCTCT---GGTTGTCCGAGTTGTAGTCTGGAGAAGTG-CTTTCCGCGCTGGACCGTGTATAAGTCTCTTGGAATAGAGCGTCATAGAGGGTGAGAATCCCGTCTTTGACACGGACTACCAGTGCTTTGTGATGCGCTTTCAAAGAGTCGAGTTGTTTGGGAATGCAGCTCAAAATGGGTGGTAAATTCCATCTAAAGCTAAATATTGGCGAGAGACCGATAGCGAACAAGTACCGTGAGGGAAAGATGAAAAGCACTTTGGAAAGAGAGTTAAACAGTACGTGAAATTGCTGAAAGGGAAACGCTTGAAGTCAGTCGCGTCGT-TTGGAACTCAGCCTTGC--TTTTGCTTGGTGCACTTTCTGAATGACGGGCCAGCATCAATTTTGACCGTTGGAGAAGG--GTTGGGGGAATGTGGCACTC-TTC-GGGGTGTG-TTATAGCCTCTTA---CCGCATGCAACGGTTGGG-ATTGAGGACCGCAGCGCGC------CGCA-AGGCAGGGGCAT---RTT---GCCCAC-TTTCGCGCTTAGGATGCTGGCATAATGGCTTTAAGCGACCCGTCTTGAAACACGGACCAAGGAGTCTAACATGCCTGCGAGTGTTTGGGTGG-AAAACCCGAGCGCGTAATG-AAAGTGAAAGTTGAGACC-TCTGTCGT-GGAGGGCACCGACGCCCGGACCTGACGTTCTCTGAAGGATCCGCGGTGGAGCATGTATGTTGGGACCCGAAAGATGGTGAACTATGCCTGAATAGGGTGAAGCCAGAGGAAACTCTGGTGGAGGCTCGTAGCGATTCTGACGTGCAAATCGATCGTCAAATTTGGGTATAGGGGCGAAAGACTAATCGAACCATCTAGTAGCTGGTTCCTGCCGAAGTTTCCCTCAGGATAGCAGAAACTCA-TAACAGATTTATGTGGTAAAGCGAATGATTAGAGGCCTTGGGGTTGAAACAACCTTAACCTATTCTCAAACTTTAAATATGTAAGAACGAGCCGTCGCTTGATTGGACCGCTCGGCGATTGAGAGTTTCTAGTGGGCCATTTTTGGTAAGCAGAACTGGCGATGCGGGATGAACCGAACGCGAGGTTAAGGTGCCGGAATACACGCTCATCAGACACCACAAAAGGTGTTAGTTCATCTAGACAGCAGGACGGTGGCCATGGAAGTCGGAATCCGCTAAGGAGTGTGTAACAACTCACCTGCCGAATGAACTAGCCCTGAAAATGGATGGCGCTCAAGCGTGTTACCCATACCTCGCCGTCAGCGTTTCAGTGACGCGCTGACGAGTAGGCAGGCGTGGAGGTCAGTGAAGAAGCC
	Trametes_conchifer_JN164924_1         ATTAACGAG-TT--TTGAAACGGG---TTGTAGCTGGC-CTTCC------------GAGGC-A-TGTGCACACCCT---GCTCAT--CCA---CTC-TACACCTGTGCACTTA-C-TGTAGGTT------------------------------------------------GGCGTGGGC------------------------TCCTTCA-----CGGGAGCAT--------TCTGCCG--GCCTATGTATA---------CTACAAA-CACT-----AAAGTAAC-AGA----AT----GTAA--ACGC-GTC------------TAACGCAT-CTTA-AT-----ACAACTTTTAGCAACGGA-TCTCTTGGCTCTCGCATCGATGAAGAACGCAGCGAAATGCGATAA-GTAATGTGAATTGCAGAATTCAGTGAATCATCGAATCTTTGAACGCACCTTGCGCTCCTTGGTATTCCGA-GGAGCATGCCTGTTTGAGTGTCATG--GAATTCTC-AACC--CTTAAAT------------------CCTT-------GTGATCT----AT-GGGC--TTGGA---CTTGGA-GGC-----TTGCTGGCCCTAG-------------------TGGT-CGGCTCCTCTTGAATGCATTAGC-TTGATT----CC-GTACGGA-----TCGGCTC-TCAGTGTGAT-A---A-T--TGTCTACG-CT-------------G--T-G-ACCG-TGAAG-TG------TTTTGGC-----AAGCTTCT-AA----CC----------------------GTCCATT----------------AGGACA-----------ATCTT-----------T--TAACACCCCTAGTAACTGCGAGTGAAGCGGGAAAAGCTCAAATTTAAAATCTGGCGGTCTTT---GGCCGTCCGAGTTGTAGTCTGGAGAAGCG-TCTTCCGCGTTGGACCGTGTACAAGTCTCTTGGAACAGAGCGTCATAGAGGGTGAGAATCCCGTCTTTGACACGGACTACCAATGCTTTGTGATGCGCTCTCAAAGAGTCGCGTTGTTTGGGAATGCAGCGCAAAATGGGAGGTGAATTCCTTCTAAAGCTAAATATTGGCGAGAGACCGATAGCGAACAAGTACCGTGAGGGAAAGATGAAAAGCACTTTGGAAAGAGAGTTAAACAGTACGTGAAATTGCTAAAAGGGAAACGCTTGAAGTCAGTCGCGTCGT-CCGGAACTCAGCCTTGC--TTCGGCTTGGTGCACTTTCCGGTTGACGGGCCAGCATCGATTTTGACCGCTGGAAAAGG--GCTGGAGGAATGTGGCACC---TT-CGGGTGTG-TTATAGCCTTCAG---TCGCATACAGCGGTTGGG-ATCGAGGAACGCAGCGCGC------CTTA-TGGCTGGGG--T----TC---GCCCAC-ATTCGCGCTTAGGATGCTGGCATAATGGCTTTAAACGACCCGTCTTGAAACACGGACCAAGGAGTCTAACATGCCTGCGAGTGTTTGGGTGG-AAAACCCGAGCGCGTAATG-AAAGTGAAAGTTGAGACC-TCTGTCGT-GGAGGGCATCGACGCCCGGACCTGACGTTTTCTGAAGGATCCGCGGTAGAGCATGTATGTTGGGACCCGAAAGATGGTGAACTATGCCTGAATAGGGTGAAGCCAGAGGAAACTCTGGTGGAGGCTCGTAGCGATTCTGACGTGCAAATCGATCGTCAAATTTGGGTATAGGGGCGAAAGACTAATCGAACCATCTAGTAGCTGGTTCCTGCCGAAGTTTCCCTCAGGATAGCAGAAACTCA-TATCAGATTTATGTGGTAAAGCGAATGATTAGAGGCCTTGGGGTTGAAACAACCTTAACCTATTCTCAAACTTTAAATATGTAAGAACGAGCCGTCGCTTGATTGGACCGCTCGGCGATTGAGAGTTTCTAGTGGGCCATTTTTGGTAAGCAGAACTGGCGATGCGGGATGAACCGAACGCGAGGTTAAGGTGCCGGAATACACGCTCATCAGACACCACAAAAGGTGTTAGTTCATCTAGACAGCAGGACGGTGGCCATGGAAGTCGGAATCCGCTAAGGAGTGTGTAACAACTCACCTGCCGAATGAACTAGCCCTGAAAATGGATGGCGCTCAAGCGTGTTACCCATACCTCGCCGTCAGCGTTTAAGTGACGCGCTGACGAGTAGGCAGGCGTGGAGGTCAGTGAAGAAGCC
	Trametes_elegans_JN164944_1           ATTAACGAG-TT--CTGAAACGGG---TTGTAGCTGGC-CTTCC------------GGGGC-A-TGTGCACACCCT---GCTCAT--CCA---CTC-TACACCTGTGCACTCA-C-TGTAGGTT------------------------------------------------GGCGTGGGCT-----------------------TCCTTC----GCGGGAAGCAT--------TCTGCTG--GCCTATGTACA---------CTACAAA-CACT---ATAAAGTAAC-AGA----AT----GTAT--TCGC-GTC------------TAACGCAT-CATA-AT-----ACAACTTTCAGCAACGGA-TCTCTTGGCTCTCGCATCGATGAAGAACGCAGCGAAATGCGATAA-GTAATGTGAATTGCAGAATTCAGTGAATCATCGAATCTTTGAACGCACCTTGCGCTCCTTGGTATTCCGA-GGAGCATGCCTGTTTGAGTGTCATG--GAATTCTC-AACT--CATAGAT------------------CCTT-------GTGGTCT----AT-GGGC--TTGGA---CTTGGA-GGCTT---TTGCCGGCTTTAA-------------------TGGT-CGGCTCCTCTCGAATGCATTAGC-TTGATT----CC-GTGCGGA-----TCGGCTC-TCAGTGTGAT-A---A-T--TGTCTACG-CT-------------G--T-GAACCG-TGAAG-CG-------TTTGGC-----GAGCTTCT-AA----CC----------------------GTCCCCTT---------------GGGACA-----------ATTTA-----------T--TGACACCCCTAGTAACTGCGAGTGAAGCGGGAAAAGCTCAAATTTAAAATCTGGCGGTCTTT---GGCCGTCCGAGTTGTAGTCTGGAGAAGTG-CTTTCCGCGCTGGACCGTGTACAAGTCTCTTGGAACAGAGCGTCATAGAGGGTGAGAATCCCGTCTTTGACACGGACTACCAGTGCTTTGTGATGCGCTCTCAAAGAGTCGAGTTGTTTGGGAATGCAGCTCAAAATGGGTGGTGAATTCCATCTAAAGCTAAATATTGGCGAGAGACCGATAGCGAACAAGTACCGTGAGGGAAAGATGAAAAGCACTTTGGAAAGAGAGTTAAACAGTACGTGAAATTGCTGAAAGGGAAACGCTTGAAGTCAGTCGCGTCGA-CCGGAACTCAGCCTTGC--TTCGGCTTGGTGCATTTTCCGGCTGACGGGCCAGCATCGATTTTGACCGTTGGAAAAGG--GCTGGAGGAATGTGGCACC---TT-CGGGTGTG-TTATAGCCTTCAG---TCGCATACAACGGTTGGG-ATCGAGGAACGCAGCGCGC------CTTA-TGGCTGGGG--T----TC---GCCCAC-ATTCGCGCTTAGGATGCTGGCATAATGGCTTTAAACGACCCGTCTTGAAACACGGACCAAGGAGTCTAACATGCCTGCGAGTGTTTGGGTGG-AAAACCCGAGCGCGTAATG-AAAGTGAAAGTTGAGACC-TCTGTCGT-GGAGGGCATCGACGCCCGGACCTGACGTTCTCTGACGGATCCGCGGTAGAGCATGTATGTTGGGACCCGAAAGATGGTGAACTATGCCTGAATAGGGTGAAGCCAGAGGAAACTCTGGTGGAGGCTCGTAGCGATTCTGACGTGCAAATCGATCGTCAAATTTGGGTATAGGGGCGAAAGACTAATCGAACCATCTAGTAGCTGGTTCCTGCCGAAGTTTCCCTCAGGATAGCAGAAACTCA-TATCAGATTTATGTGGTAAAGCGAATGATTAGAGGCCTTGGGGTTGAAACAACCTTAACCTATTCTCAAACTTTAAATATGTAAGAACGAGCCGTCGCTTGATTGGACCGCTCGGCGATTGAGAGTTTCTAGTGGGCCATTTTTGGTAAGCAGAACTGGCGATGCGGGATGAACCGAACGCGAGGTTAAGGTGCCGGAATACACGCTCATCAGACACCACAAAAGGTGTTAGTTCATCTAGACAGCAGGACGGTGGCCATGGAAGTCGGAATCCGCTAAGGAGTGTGTAACAACTCACCTGCCGAATGAACTAGCCCTGAAAATGGATGGCGCTCAAGCGTGTTACCCATACCTCGCCGTCAGCGTTTAAGTGATGCGCTGACGAGTAGGCAGGCGTGGAGGTCAGTGAAGAAGCC
	Trametes_polyzona_KR605824_1          ATTAACGAG-TT--TTGAAACGGG---TTGTAGCTGGC-CTTTC------------GAGGC-A-TGTGCACACCCT---GCTCAT--CCA---CTC-TACACCTGTGCACTTA-C-TGTAGGTT------------------------------------------------GGCGTGGGCTTCGG-------------------ACCTCC--GTGTTCGAGGCAT--------TCCGCCG--CCCTATGTACA---------CTATAAA-CTCC-----GAAGTAAC-AGA----AT----GTAA--ACGC-GTC------------TAACGCAT-CTTA-AT-----ACAACTTTCAGCAACGGA-TCTCTTGGCTCTCGCATCGATGAAGAACGCAGCGAAATGCGATAA-GTAATGTGAATTGCAGAATTCAGTGAATCATCGAATCTTTGAACGCACCTTGCGCTCCTTGGTATTCCGA-GGAGCATGCCTGTTTGAGTGTCATG--AAATTCTC-AACC--CATAGAT------------------CCTT-------GTGGTCT----AC-GGGC--TTGGA---TTTGGA-GGC-----TTGCCGGCCCTTACACG---------------GGGT-CGGCTCCTCTTGAATGCATTAGC-TTGATT----CC-GTGCGAA-----TCGGCTC-TCAGTGTGAT-A---A-T--TGTCTACG-CT-------------G--T-G-GCCG-TGAAG-CG-------TTTGGC-----GAGCTTCT-AA----CC----------------------GTCCGTT----------------AGGACA-----------ACTTC-----------T--TGACACCCCTAGTAACTGCGAGTGAAGCGGGAAAAGCTCAAATTTAAAATCTGGCGGTCTTT---GGCCGTCCGAGTTGTAGTCTGGAGAAGTG-CTTTCCGCGCTGGACCGTGTACAAGTCTCTTGGAACAGAGCGTCATAGAGGGTGAGAATCCCGTCTTTGACACGGACTACCAGTGCTTTGTGATGCGCTCTCAAAGAGTCGAGTTGTTTGGGAATGCAGCTCAAAATGGGTGGTGAATTCCATCTAAAGCTAAATATTGGCGAGAGACCGATAGCGAACAAGTACCGTGAGGGAAAGATGAAAAGCACTTTGGAAAGAGAGTTAAACAGTACGTGAAATTGCTGAAAGGGAAACGCTTGAAGTCAGTCGCGTCGT-CCGGAACTCAGCCTTGC--TTCCGCTTGGTGCACTTTCCGGATGACGGGCCAGCATCGATTTTGACCGCCGGAAAAGG--GTAGGAGAAATGTGGCACC---TT-CGGGTGTG-TTATAGTCTCCTA---TCGCATACGGCGGTTGGG-ATCGAGGAACGCAGCGCGC------CTTA-TGGCTGGGG--T----TC---GCCCAC-ATTCGCGCTTAGGATGCTGGCATAATGGCTTTAAACGACCCGTCTTGAAACACGGACCAAGGAGTCTAACATACCTGCGAGTGTTTGGGTGG-AAAACCCGAGCGCGTAATG-AAAGTGAAAGTTGAGACC-TCTGTCGT-GGAGGGCATCGACGCCCGGACCTGACGTTCTCTGACGGATCCGCGGTAGAGCATGTATGTTGGGACCCGAAAGATGGTGAACTATGCCTGAATAGGGTGAAGCCAGAGGAAACTCTGGTGGAGGCTCGTAGCGATTCTGACGTGCAAATCGATCGTCAAATTTGGGTATAGGGGCGAAAGACTAATCGAACCATCTAGTAGCTGGTTCCTGCCGAAGTTTCCCTCAGGATAGCAGAAACTCA-TATCAGATTTATGTGGTAAAGCGAATGATTAGAGGCCTTGGGGTTGAAACAACCTTAACCTATTCTCAAACTTTAAATATGTAAGAACGAGCCGTCGCTTGATTGGACCGCTCGGCGATTGAGAGTTTCTAGTGGGCCATTTTTGGTAAGCAGAACTGGCGATGCGGGATGAACCGAACGCGAGGTTAAGGTGCCGGAATACACGCTCATCAGACACCACAAAAGGTGTTAGTTCATCTAGACAGCAGGACGGTGGCCATGGAAGTCGGAATCCGCTAAGGAGTGTGTAACAACTCACCTGCCGAATGAACTAGCCCTGAAAATGGATGGCGCTCAAGCGTGTTACCCATACCTCGCCGT--------------------------------------------------------

;


END;

BEGIN ASSUMPTIONS;
	TYPESET * UNTITLED   =  unord:  1 -  2268;

END;

BEGIN CODONS;
	CODESET * UNTITLED   =  universal:  1 -  2268;


END;

BEGIN MESQUITECHARMODELS;
	ProbModelSet * UNTITLED   =  'Jukes-Cantor':  1 -  2268;
END;

BEGIN TREES;
	Title Imported_trees;
	LINK Taxa = Taxa;
	TRANSLATE
[0] 		1 Bresadolia_hapalopus_KC297219_1,
[1] 		2 Bresadolia_uda_KX851642_1,
[2] 		3 Bresadolia_uda_KX851643_1,
[3] 		4 Cerioporus_mollis_JN165002_1,
[4] 		5 Cerioporus_scutellatus_JN165004_1,
[5] 		6 Cerioporus_sp__HJL_2012b_JX559272_1,
[6] 		7 Cerioporus_sp__HJL_2013a_KC415181_1,
[7] 		8 Cerioporus_squamosus_KU189778_1,
[8] 		9 Cerioporus_squamosus_KX851635_1,
[9] 		10 Cerioporus_stereoides_JX559269_1,
[10] 		11 Cerioporus_stereoides_KC415179_1,
[11] 		12 Dai24655,
[12] 		13 Dai24656,
[13] 		14 Echinochaete_brachypora_AB462321_1,
[14] 		15 Echinochaete_russiceps_AB462310_1,
[15] 		16 Echinochaete_russiceps_AB462313_1,
[16] 		17 Favolus_acervatus_KU189774_1,
[17] 		18 Favolus_acervatus_KX548953_1,
[18] 		19 Favolus_subtropicus_KX548970_1,
[19] 		20 Favolus_subtropicus_KX548971_1,
[20] 		21 Hexagonia_cucullata_AB587637_1,
[21] 		22 Hexagonia_cucullata_KX900071_1,
[22] 		23 Hexagonia_glabra_JX569733_1,
[23] 		24 Hexagonia_tenuis_JX559277_1,
[24] 		25 Microporus_affinis_JX569739_1,
[25] 		26 Microporus_flabelliformis_JX569740_1,
[26] 		27 Mycobonia_flava_AY513570_1,
[27] 		28 Mycobonia_flava_AY513571_1,
[28] 		29 Neofavolus_cremeoalbidus_AB735980_1,
[29] 		30 Neofavolus_cremeoalbidus_KX899982_1,
[30] 		31 Neofavolus_mikawae_KU189773_1,
[31] 		32 Neofavolus_mikawae_KX548975_1,
[32] 		33 Picipes_ailaoshanensis_KX900067_1,
[33] 		34 Picipes_ailaoshanensis_KX900068_1,
[34] 		35 Picipes_annularius_KX900060_1,
[35] 		36 Picipes_atratus_KX900042_1,
[36] 		37 Picipes_atratus_KX900043_1,
[37] 		38 Picipes_auriculatus_KX900063_1,
[38] 		39 Picipes_auriculatus_KX900064_1,
[39] 		40 Picipes_badius_KU189780_1,
[40] 		41 Picipes_badius_KU189781_1,
[41] 		42 Picipes_brevistipitatus_KX900074_1,
[42] 		43 Picipes_brevistipitatus_KX900075_1,
[43] 		44 Picipes_conifericola_JX473244_1,
[44] 		45 Picipes_conifericola_KU189783_1,
[45] 		46 Picipes_dictyopus_AF516561_1,
[46] 		47 Picipes_nigromarginatus_KX900062_1,
[47] 		48 Picipes_pumilus_KX851628_1,
[48] 		49 Picipes_pumilus_KX851630_1,
[49] 		50 Picipes_rhizophilus_KC572028_1,
[50] 		51 Picipes_rhizophilus_KX851634_1,
[51] 		52 Picipes_sp__Cui12410_KX900022_1,
[52] 		53 Picipes_sp__ZJL_20161_KX900025_1,
[53] 		54 Picipes_sp__ZJL_20161_KX900026_1,
[54] 		55 Picipes_sp__ZJL_20167_KX900057_1,
[55] 		56 Picipes_sp__ZJL_20167_KX900058_1,
[56] 		57 Picipes_submelanopus_KU189770_1,
[57] 		58 Picipes_submelanopus_KU189771_1,
[58] 		59 Picipes_taibaiensis_JX489169_1,
[59] 		60 Picipes_taibaiensis_KX196783_1,
[60] 		61 Picipes_tubaeformis_KC572034_1,
[61] 		62 Picipes_tubaeformis_KC572036_1,
[62] 		63 Picipes_virgatus_AF516581_1,
[63] 		64 Picipes_virgatus_AF516582_1,
[64] 		65 Picipes_wuyishanensis_KX900061_1,
[65] 		66 Polyporus_americanus_KC572002_1,
[66] 		67 Polyporus_americanus_KC572003_1,
[67] 		68 Polyporus_auratus_KX900056_1,
[68] 		69 Polyporus_austrosinensis_KX900045_1,
[69] 		70 Polyporus_austrosinensis_KX900046_1,
[70] 		71 Polyporus_ciliatus_KC572022_1,
[71] 		72 Polyporus_ciliatus_KU189767_1,
[72] 		73 Polyporus_cuticulatus_KX851613_1,
[73] 		74 Polyporus_cuticulatus_KX851614_1,
[74] 		75 Polyporus_fraxineus_KC572023_1,
[75] 		76 Polyporus_fraxineus_KC572024_1,
[76] 		77 Polyporus_guianensis_AF516564_1,
[77] 		78 Polyporus_guianensis_AF516566_1,
[78] 		79 Polyporus_hemicapnodes_KX851625_1,
[79] 		80 Polyporus_hemicapnodes_KX851627_1,
[80] 		81 Polyporus_lamelliporus_KX851622_1,
[81] 		82 Polyporus_lamelliporus_KX851623_1,
[82] 		83 Polyporus_leprieurii_AF516567_1,
[83] 		84 Polyporus_longiporus_AB478879_1,
[84] 		85 Polyporus_longiporus_AB478880_1,
[85] 		86 Polyporus_mangshanensis_KX851796_1,
[86] 		87 Polyporus_melanopus_AF516568_1,
[87] 		88 Polyporus_melanopus_AF516569_1,
[88] 		89 Polyporus_melanopus_JQ964422_1,
[89] 		90 Polyporus_melanopus_KC572026_1,
[90] 		91 Polyporus_radicatus_AF516584_1,
[91] 		92 Polyporus_radicatus_AF516585_1,
[92] 		93 Polyporus_sp__ZJL_20164_KX900049_1,
[93] 		94 Polyporus_sp__ZJL_20164_KX900050_1,
[94] 		95 Polyporus_sp__ZJL_20165_KX900055_1,
[95] 		96 Polyporus_sp__ZJL_2016a_KU189762_1,
[96] 		97 Polyporus_sp__ZJL_2016a_KU189763_1,
[97] 		98 Polyporus_sp__ZJL_2016b_KU189758_1,
[98] 		99 Polyporus_sp__ZJL_2016b_KU189759_1,
[99] 		100 Polyporus_sp__ZJL_2016c_KU189752_1,
[100] 		101 Polyporus_sp__ZJL_2016c_KU189753_1,
[101] 		102 Polyporus_sp__ZJL_2016d_KU189755_1,
[102] 		103 Polyporus_sp__ZJL_2016d_KU189756_1,
[103] 		104 Polyporus_subvarius_AB587632_1,
[104] 		105 Polyporus_subvarius_AB587643_1,
[105] 		106 Polyporus_tuberaster_KU189769_1,
[106] 		107 Polyporus_tuberaster_KU507580_1,
[107] 		108 Polyporus_umbellatus_KU189772_1,
[108] 		109 Polyporus_varius_KU189777_1,
[109] 		110 Polyporus_varius_KU507581_1,
[110] 		111 Trametes_conchifer_JN164924_1,
[111] 		112 Trametes_elegans_JN164944_1,
[112] 		113 Trametes_polyzona_KR605824_1;
	TREE Imported_tree_1 = (1:0.1669754493106678,((((((5:0.1082916216280829,((91:0.0011676498314349953,92:0.001007866764723812)100:0.14368790306531184,((((69:0.0010786916452171632,70:0.004106210339797557)100:0.012614072728178577,86:0.013618764004113902)99:0.01875753948960638,((81:0.002934224901797477,82:0.00000100000050002909)100:0.04406827898411427,(78:0.0012442765360310855,77:0.002864678996990059)100:0.06888257269501638)88:0.019606725977443014)75:0.014661710212126491,((10:0.03328276957576437,6:0.0379896532142101)100:0.09915122892998136,(4:0.0241868847485696,11:0.02522198999302469)100:0.042237959702667034)46:0.015880723065077342)11:0.005421478737187312)8:0.0013534838480334585)3:0.0049139812087743515,(83:0.0480236957062528,(95:0.09618517226116667,((93:0.00109910600155844,94:0.0009349115608755968)100:0.030105451792145115,((13:0.00000100000050002909,12:0.00000100000050002909)100:0.008250958847536648,(80:0.00000100000050002909,79:0.00000100000050002909)100:0.010968525908839507)76:0.00678533935042627)49:0.009111667638975153)75:0.00803346040486151)88:0.016730576109061514)12:0.013834352376027377,(7:0.15488687851859748,((8:0.0015398241767895695,9:0.0005887425534323485)100:0.09712019429871736,((21:0.0011580354186904657,22:0.0010338214033966259)100:0.01596616557566076,(28:0.017472936524628793,27:0.016086984802534347)85:0.0055145254281341255)100:0.04936568308256609)66:0.0160260729704503)13:0.005894154693504665)23:0.014988520794851688,(104:0.002566605029939058,105:0.00000100000050002909)100:0.09080288034990336)55:0.011803326978107228,((14:0.09300552454294293,(15:0.0026609516306236912,16:0.00000100000050002909)100:0.13327186134778632)98:0.049096340304739354,(110:0.00000100000050002909,109:0.00802259323754601)100:0.07870421498142945)41:0.01349386313871901)80:0.04014438090835686,((((((39:0.00000100000050002909,38:0.0009662217020790953)100:0.17327489185186198,(58:0.00000100000050002909,57:0.00000100000050002909)100:0.06732229320643582)25:0.01728739415825286,((((60:0.0011810425212439805,59:0.00000100000050002909)100:0.03322951425952247,((((62:0.0010825534534212367,61:0.00000100000050002909)100:0.0046866391929524754,(101:0.00000100000050002909,100:0.00000100000050002909)100:0.013020716934873985)56:0.004134476585104322,(66:0.00000100000050002909,67:0.00000100000050002909)100:0.003940035476982471)49:0.006883442125607023,(90:0.00000100000050002909,89:0.0010964808693249763)100:0.013435886156253324)26:0.003253152556392159)100:0.022149785217746975,((((87:0.002735403799578591,88:0.00000100000050002909)100:0.02175126785951426,(50:0.00000100000050002909,51:0.00000100000050002909)100:0.03839971744185246)96:0.01869935406690294,((45:0.00000100000050002909,44:0.00000100000050002909)100:0.009114547760071819,((40:0.00000100000050002909,41:0.00000100000050002909)100:0.06818512125932931,(102:0.00000100000050002909,103:0.00000100000050002909)100:0.04793250706154986)32:0.0018870013138898556)86:0.015096797672134185)47:0.009458870045203054,(98:0.00000100000050002909,99:0.00000100000050002909)100:0.04356127962005171)25:0.0038651927609823092)93:0.028814217536309694,(76:0.0010359410289033635,75:0.000996662044012345)100:0.0953767266900612)96:0.02945125744363065)16:0.0010812414583536024,((64:0.020669061779641812,63:0.01833056375452867)100:0.07611219505848198,((97:0.00000100000050002909,96:0.00000100000050002909)100:0.012235959850320695,52:0.010974753221205162)100:0.07726701933471138)58:0.03137760813670019)13:0.00921958905116382,((107:0.008188300583256059,106:0.008875218224156389)100:0.08506029041031102,((((18:0.00000100000050002909,17:0.00000100000050002909)100:0.03322730604573306,(20:0.00000100000050002909,19:0.00000100000050002909)100:0.051961440526202565)100:0.09661595800141592,((31:0.00000100000050002909,32:0.00000100000050002909)100:0.038976698856281335,(29:0.0026209404953936506,30:0.003377260078117207)100:0.06612337696811045)100:0.03494482062914113)86:0.013996382459439785,((113:0.0372459101051544,(111:0.03893470883641195,112:0.023310924482564988)42:0.011997820371558192)100:0.07947657509351778,(((23:0.000932703404500367,24:0.003725494141725487)100:0.05022350126368568,((85:0.0012926817629680548,84:0.00000100000050002909)100:0.013547359780981379,(71:0.00000100000050002909,72:0.00000100000050002909)100:0.009362315351693476)100:0.06734709240226193)81:0.02679216071145929,(26:0.012865497078544248,25:0.004265270517509541)100:0.10748320381753548)84:0.016331624992150715)70:0.013693365313818963)81:0.019098709122039276)30:0.021702899422932614)20:0.006897727143848663,(((73:0.00000100000050002909,74:0.00000100000050002909)100:0.02967015310270339,(2:0.00000100000050002909,3:0.00000100000050002909)100:0.008604977521067876)100:0.2063249980993653,(68:0.15138271509270163,((46:0.04981960254024102,(((53:0.00000100000050002909,54:0.0019214754509470403)100:0.030564047853107616,(56:0.00000100000050002909,55:0.0009552331427064155)100:0.038998008716817606)100:0.06132845235908415,(49:0.00000100000050002909,48:0.00000100000050002909)100:0.04890654120111269)48:0.014474152041154435)100:0.12282012459932186,((36:0.00000100000050002909,37:0.00000100000050002909)100:0.048129767445494104,(47:0.028064147790917135,((43:0.00000100000050002909,42:0.0008552141799738452)100:0.007862546741392076,((34:0.00000100000050002909,33:0.00000100000050002909)100:0.010201515020745852,(65:0.014791904581111423,35:0.019484111634632154)100:0.008431623760936448)99:0.003872905587339198)84:0.004521243689451618)99:0.03461077176543815)100:0.08873835900948299)46:0.01961571541163419)30:0.016620148055997434)27:0.015624444361776181)10:0.005505209355587487)19:0.009687130622569243,108:0.1651483475621921);

END;


Begin MESQUITE;
		MESQUITESCRIPTVERSION 2;
		TITLE AUTO;
		tell ProjectCoordinator;
		timeSaved 1709109701384;
		getEmployee #mesquite.minimal.ManageTaxa.ManageTaxa;
		tell It;
			setID 0 324638859337822498;
		endTell;
		getEmployee #mesquite.charMatrices.ManageCharacters.ManageCharacters;
		tell It;
			setID 0 4478432936768731182;
			mqVersion 304;
			checksumv 0 3 2018762300 null  getNumChars 2268 numChars 2268 getNumTaxa 113 numTaxa 113   short true   bits 2305843009213693967   states 15   sumSquaresStatesOnly 4246724.0 sumSquares -5.395672641560044E20 longCompressibleToShort false usingShortMatrix true   NumFiles 1 NumMatrices 1;
			mqVersion;
		endTell;
		getWindow;
		tell It;
			suppress;
			setResourcesState false false 100;
			setPopoutState 300;
			setExplanationSize 0;
			setAnnotationSize 0;
			setFontIncAnnot 0;
			setFontIncExp 0;
			setSize 2880 1584;
			setLocation -13 -13;
			setFont SanSerif;
			setFontSize 10;
			getToolPalette;
			tell It;
			endTell;
			desuppress;
		endTell;
		getEmployee  #mesquite.charMatrices.BasicDataWindowCoord.BasicDataWindowCoord;
		tell It;
			showDataWindow #4478432936768731182 #mesquite.charMatrices.BasicDataWindowMaker.BasicDataWindowMaker;
			tell It;
				getWindow;
				tell It;
					setExplanationSize 30;
					setAnnotationSize 20;
					setFontIncAnnot 0;
					setFontIncExp 0;
					setSize 2780 1512;
					setLocation -13 -13;
					setFont SanSerif;
					setFontSize 10;
					getToolPalette;
					tell It;
					endTell;
					setActive;
					setTool mesquite.charMatrices.BasicDataWindowMaker.BasicDataWindow.arrow;
					colorCells  #mesquite.charMatrices.ColorByState.ColorByState;
				tell It;
					setStateLimit 9;
					toggleUniformMaximum on;
				endTell;
					colorRowNames  #mesquite.charMatrices.TaxonGroupColor.TaxonGroupColor;
					colorColumnNames  #mesquite.charMatrices.CharGroupColor.CharGroupColor;
					colorText  #mesquite.charMatrices.NoColor.NoColor;
					setBackground White;
					toggleShowNames on;
					toggleShowTaxonNames on;
					toggleTight off;
					toggleThinRows off;
					toggleShowChanges off;
					toggleSeparateLines off;
					toggleShowStates on;
					toggleAutoWCharNames off;
					toggleAutoTaxonNames off;
					toggleShowDefaultCharNames off;
					toggleConstrainCW on;
					toggleBirdsEye off;
					toggleShowPaleGrid off;
					toggleShowPaleCellColors off;
					toggleShowPaleExcluded off;
					togglePaleInapplicable on;
					toggleShowBoldCellText off;
					toggleAllowAutosize off;
					toggleColorsPanel off;
					toggleLinkedScrolling on;
					toggleScrollLinkedTables off;
				endTell;
				showWindow;
				getWindow;
				tell It;
					forceAutosize;
				endTell;
				getEmployee #mesquite.charMatrices.ColorCells.ColorCells;
				tell It;
					setColor Red;
					removeColor off;
				endTell;
				getEmployee #mesquite.categ.StateNamesStrip.StateNamesStrip;
				tell It;
					showStrip off;
				endTell;
				getEmployee #mesquite.charMatrices.AnnotPanel.AnnotPanel;
				tell It;
					togglePanel off;
				endTell;
				getEmployee #mesquite.charMatrices.CharReferenceStrip.CharReferenceStrip;
				tell It;
					showStrip off;
				endTell;
				getEmployee #mesquite.charMatrices.QuickKeySelector.QuickKeySelector;
				tell It;
					autotabOff;
				endTell;
				getEmployee #mesquite.charMatrices.SelSummaryStrip.SelSummaryStrip;
				tell It;
					showStrip off;
				endTell;
				getEmployee #mesquite.align.AlignToDropped.AlignToDropped;
				tell It;
					gapCosts 8 3 2 2;
					subCosts  10 5 10 10 10 5 5 10 10 10 5 10;
				endTell;
				getEmployee #mesquite.molec.ColorByAA.ColorByAA;
				tell It;
					emphasizeDegeneracy off;
				endTell;
				getEmployee #mesquite.molec.SequenceInfoEditor.SequenceInfoEditor;
				tell It;
					panelOpen false;
				endTell;
			endTell;
		endTell;
		endTell;
end;
